# Supplementary material for: ﻿Discover hidden taxa of Erysiphe section Erysiphe fungi (Ascomycota, Erysiphaceae) based on morphology and multilocus phylogeny in China
Source: MycoKeys. 2025 Jun 4;118:119–46. doi: 10.3897/mycokeys.118.154217 (PMC12159665; doi:10.3897/mycokeys.118.154217)
Supplement: XML Treatment for Erysiphe clematidis [file mycokeys.118.154217-treatment1.xml]

<!DOCTYPE tp:taxon-treatment
  PUBLIC "-//TaxonX//DTD Taxonomic Treatment Publishing DTD v0 20100105//EN" "tax-treatment-NSO.dtd">
<tp:taxon-treatment xmlns:tp="http://www.plazi.org/taxpub"><tp:treatment-meta><kwd-group><label>Taxon classification</label><kwd>
                <named-content content-type="kingdom">Fungi</named-content>
              </kwd><kwd>
                <named-content content-type="order">Helotiales</named-content>
              </kwd><kwd>
                <named-content content-type="family">Erysiphaceae</named-content>
              </kwd></kwd-group><mixed-citation publication-type="journal"><person-group><name><surname>Zhang</surname><given-names>Zhao-Yang</given-names></name><name><surname>Wu</surname><given-names>Xue-Lian</given-names></name><name><surname>Lv</surname><given-names>Xiao-Xue</given-names></name><name><surname>Liu</surname><given-names>Tie-Zhi</given-names></name><name><surname>Jin</surname><given-names>Dan-Ni</given-names></name><name><surname>Liu</surname><given-names>Li</given-names></name><name><surname>Wang</surname><given-names>Shuang-Bao</given-names></name><name><surname>Feng</surname><given-names>Jing</given-names></name><name><surname>Hsiang</surname><given-names>Tom</given-names></name><name><surname>Li</surname><given-names>Yu</given-names></name><name><surname>Liu</surname><given-names>Shu-Yan</given-names></name></person-group><article-title>﻿Discover hidden taxa of <italic><tp:taxon-name><tp:taxon-name-part taxon-name-part-type="genus" reg="Erysiphe">Erysiphe</tp:taxon-name-part></tp:taxon-name></italic> section <italic><tp:taxon-name><tp:taxon-name-part taxon-name-part-type="genus" reg="Erysiphe"/><tp:taxon-name-part taxon-name-part-type="section" reg="Erysiphe">Erysiphe</tp:taxon-name-part></tp:taxon-name></italic> fungi (<tp:taxon-name><tp:taxon-name-part taxon-name-part-type="phylum">Ascomycota</tp:taxon-name-part></tp:taxon-name>, <tp:taxon-name><tp:taxon-name-part taxon-name-part-type="family">Erysiphaceae</tp:taxon-name-part></tp:taxon-name>) based on morphology and multilocus phylogeny in China</article-title><source>MycoKeys</source><day>04</day><month>06</month><year>2025</year><volume>118</volume><fpage>119</fpage><lpage>146</lpage><pub-id pub-id-type="doi">10.3897/mycokeys.118.154217</pub-id></mixed-citation></tp:treatment-meta><tp:nomenclature><label>﻿</label><tp:taxon-name>
              <object-id xmlns:xlink="http://www.w3.org/1999/xlink" content-type="arpha" xlink:type="simple">EB51B541-4A77-514E-BDB1-F272A0E33027</object-id>
              <tp:taxon-name-part taxon-name-part-type="genus" reg="Erysiphe">Erysiphe</tp:taxon-name-part>
              <tp:taxon-name-part taxon-name-part-type="species" reg="clematidis">clematidis</tp:taxon-name-part>
              <object-id xmlns:xlink="http://www.w3.org/1999/xlink" content-type="mycobank" xlink:type="simple">857028</object-id>
            </tp:taxon-name><tp:taxon-authority>Zhao Y. Zhang &amp; S.Y. Liu</tp:taxon-authority><tp:taxon-status xmlns:xlink="http://www.w3.org/1999/xlink" xlink:type="simple">sp. nov.</tp:taxon-status><xref ref-type="fig" rid="F3">Fig. 3</xref></tp:nomenclature><tp:treatment-sec sec-type="etymology" id="SECID0EIZAI"><title>Etymology.</title><p>Epithet derived from the name of the host genus, <italic><tp:taxon-name><tp:taxon-name-part taxon-name-part-type="genus" reg="Clematis">Clematis</tp:taxon-name-part></tp:taxon-name></italic>.</p><fig id="F3" position="float" orientation="portrait"><object-id xmlns:xlink="http://www.w3.org/1999/xlink" content-type="doi" xlink:type="simple">10.3897/mycokeys.118.154217.figure3</object-id><object-id xmlns:xlink="http://www.w3.org/1999/xlink" content-type="arpha" xlink:type="simple">9EB9C606-22B0-5A65-BE14-3D1605183396</object-id><label>Figure 3.</label><caption><p>Symptoms and sexual morph of <italic><tp:taxon-name><tp:taxon-name-part taxon-name-part-type="genus" reg="Erysiphe">Erysiphe</tp:taxon-name-part><tp:taxon-name-part taxon-name-part-type="species" reg="clematidis">clematidis</tp:taxon-name-part></tp:taxon-name></italic> sp. nov. on <italic><tp:taxon-name><tp:taxon-name-part taxon-name-part-type="genus" reg="Clematis">Clematis</tp:taxon-name-part><tp:taxon-name-part taxon-name-part-type="species" reg="macropetala">macropetala</tp:taxon-name-part></tp:taxon-name></italic> (holotype: <named-content xmlns:xlink="http://www.w3.org/1999/xlink" content-type="dwc:institutional_code" xlink:title="Herbarium of Mycology of Jilin Agricultural University" xlink:href="http://grbio.org/institution/herbarium-mycology-jilin-agricultural-university" xlink:type="simple">HMJAU</named-content>-PM92226) <bold>A, B</bold> powdery layer and chasmothecia on leaves <bold>C</bold> chasmothecium <bold>D</bold> peridium cells <bold>E</bold> appendages <bold>F, G</bold> asci <bold>H–K</bold> ascospores Scale bars: 10 µm (<bold>D, H–K</bold>); 50 µm (<bold>C, E</bold>); 20 µm (<bold>F, G</bold>).</p></caption><graphic xmlns:xlink="http://www.w3.org/1999/xlink" xlink:href="mycokeys-118-119-g003.jpg" position="float" orientation="portrait" xlink:type="simple" id="oo_1344260.jpg"><uri content-type="original_file" xlink:type="simple">https://binary.pensoft.net/fig/1344260</uri></graphic></fig></tp:treatment-sec><tp:treatment-sec sec-type="diagnosis" id="SECID0EO2AI"><title>Diagnosis.</title><p>Morphologically resembling <tp:taxon-name><tp:taxon-name-part taxon-name-part-type="genus" reg="Erysiphe">E.</tp:taxon-name-part><tp:taxon-name-part taxon-name-part-type="species" reg="aquilegiae">aquilegiae</tp:taxon-name-part><tp:taxon-name-part taxon-name-part-type="infraspecific-rank">var.</tp:taxon-name-part><tp:taxon-name-part taxon-name-part-type="variety" reg="ranunculi">ranunculi</tp:taxon-name-part></tp:taxon-name>, but distinguished by chasmothecial appendages that are colorless or only pigmented at the base, only with 0–2 septa. Differs from var. <tp:taxon-name><tp:taxon-name-part taxon-name-part-type="genus" reg="Erysiphe"/><tp:taxon-name-part taxon-name-part-type="species" reg="aquilegiae"/><tp:taxon-name-part taxon-name-part-type="variety" reg="aquilegiae">aquilegiae</tp:taxon-name-part></tp:taxon-name> in having much shorter appendages, 0.7–3.5 times as long as the chasmothecial diam., mycelioid, geniculate-sinuous, and colorless or only pigmented at the base. Furthermore, forming a highly supported species clade in all phylogenetic analyses, in sister position to the <italic><tp:taxon-name><tp:taxon-name-part taxon-name-part-type="genus" reg="Erysiphe">E.</tp:taxon-name-part><tp:taxon-name-part taxon-name-part-type="species" reg="aquilegiae">aquilegiae</tp:taxon-name-part></tp:taxon-name></italic> cluster.</p></tp:treatment-sec><tp:treatment-sec sec-type="description" id="SECID0E63AI"><title>Description.</title><p>Mycelium on leaves and stems, amphigenous, effuse or in patches, on stems colonies usually thick, ± persistent. <bold>Sexual morph</bold>: Chasmothecia mostly scattered, dark brown, mainly on leaf abaxial surface of leaves and stems, more abundant on the upper side of the leaf blade, (66–)74–122(–129) µm; peridium cells irregularly polygonal, 5–13 µm; appendages unequal in number, mycelioid, continuously curved, with small irregular branchlets, some bifurcate branches present, 0–2-septate, hyaline, sometimes yellowish brown near the base, or light brown, paler or colorless towards the apex, uneven in thickness, length about 0.7–8.6 times as long as the chasmothecial diam., sometimes up to 338 μm; asci 4–10, (32–)46–73 × 27–50 µm, ellipsoid-obovoid, short-stalked to sessile; ascospores (1–)2–4, 16–28 × 13–19 µm, subglobose, ovoid, irregularly ovoid, ellipsoid, reniform, colorless.</p></tp:treatment-sec><tp:treatment-sec sec-type="Holotype" id="SECID0EH4AI"><title>Holotype.</title><p>China, Qinghai Prov. • 1; Xining City; <named-content xmlns:xlink="http://www.w3.org/1999/xlink" content-type="dwc:verbatimCoordinates" xlink:type="simple">36°38'2"n, 101°45'36"e</named-content>; ca. alt. 2260 m a.s.l.; 15 Oct. 2023; Zhao-Yang Zhang &amp; Li Liu leg.; on <italic><tp:taxon-name><tp:taxon-name-part taxon-name-part-type="genus" reg="Clematis">Clematis</tp:taxon-name-part><tp:taxon-name-part taxon-name-part-type="species" reg="macropetala">macropetala</tp:taxon-name-part></tp:taxon-name></italic>; <named-content xmlns:xlink="http://www.w3.org/1999/xlink" content-type="dwc:institutional_code" xlink:title="Herbarium of Mycology of Jilin Agricultural University" xlink:href="http://grbio.org/institution/herbarium-mycology-jilin-agricultural-university" xlink:type="simple">HMJAU</named-content>-PM92226. <italic>Isotype</italic>: same data as for holotype; <abbrev xmlns:xlink="http://www.w3.org/1999/xlink" xlink:title="Herbarium Mycologicum Academiae Sinicae" id="ABBRID0E54AI" xlink:type="simple">HMAS</abbrev> 353407.</p></tp:treatment-sec><tp:treatment-sec sec-type="distribution" id="SECID0EC5AI"><title>Distribution.</title><p>Asia (China).</p></tp:treatment-sec><tp:treatment-sec sec-type="host" id="SECID0EH5AI"><title>Host.</title><p><italic><tp:taxon-name><tp:taxon-name-part taxon-name-part-type="genus" reg="Clematis">Clematis</tp:taxon-name-part></tp:taxon-name></italic> spp. (<tp:taxon-name><tp:taxon-name-part taxon-name-part-type="family">Ranunculaceae</tp:taxon-name-part></tp:taxon-name>).</p></tp:treatment-sec><tp:treatment-sec sec-type="material" id="SECID0EZ5AI"><title>Additional material examined.</title><p>China, Gansu Prov. • 1; Dingxi City; <named-content xmlns:xlink="http://www.w3.org/1999/xlink" content-type="dwc:verbatimCoordinates" xlink:type="simple"><named-content content-type="geo-json" specific-use="{&#34;type&#34;:&#34;Point&#34;,&#34;coordinates&#34;:[104.584722,36.609167]}" id="NCID0EC6AI" xlink:type="simple">36°36'33"n, 104°35'5"e</named-content></named-content>; ca. 1860 m a.s.l.; 17 Oct. 2023; Zhao-Yang Zhang &amp; Li Liu leg.; on <italic><tp:taxon-name><tp:taxon-name-part taxon-name-part-type="genus" reg="Clematis">Clematis</tp:taxon-name-part><tp:taxon-name-part taxon-name-part-type="species" reg="glauca">glauca</tp:taxon-name-part></tp:taxon-name></italic>; <named-content xmlns:xlink="http://www.w3.org/1999/xlink" content-type="dwc:institutional_code" xlink:title="Herbarium of Mycology of Jilin Agricultural University" xlink:href="http://grbio.org/institution/herbarium-mycology-jilin-agricultural-university" xlink:type="simple">HMJAU</named-content>-PM92227. • 1; Zhangye City; <named-content xmlns:xlink="http://www.w3.org/1999/xlink" content-type="dwc:verbatimCoordinates" xlink:type="simple"><named-content content-type="geo-json" specific-use="{&#34;type&#34;:&#34;Point&#34;,&#34;coordinates&#34;:[100.395833,38.932222]}" id="NCID0EZ6AI" xlink:type="simple">38°55'56"n, 100°23'45"e</named-content></named-content>; ca. 1456 m a.s.l.; 23 Oct. 2023; Dan-Ni Jin &amp; Xue-Lian Wu; on <italic><tp:taxon-name><tp:taxon-name-part taxon-name-part-type="genus" reg="Clematis">Cl.</tp:taxon-name-part><tp:taxon-name-part taxon-name-part-type="species" reg="intricata">intricata</tp:taxon-name-part></tp:taxon-name></italic>; <named-content xmlns:xlink="http://www.w3.org/1999/xlink" content-type="dwc:institutional_code" xlink:title="Herbarium of Mycology of Jilin Agricultural University" xlink:href="http://grbio.org/institution/herbarium-mycology-jilin-agricultural-university" xlink:type="simple">HMJAU</named-content>-PM92224. –Qinghai Prov. • 1; Xining City; <named-content xmlns:xlink="http://www.w3.org/1999/xlink" content-type="dwc:verbatimCoordinates" xlink:type="simple"><named-content content-type="geo-json" specific-use="{&#34;type&#34;:&#34;Point&#34;,&#34;coordinates&#34;:[101.785278,36.621389]}" id="NCID0EQABI" xlink:type="simple">36°37'17"n, 101°47'7"</named-content></named-content>e; ca. 2278 m a.s.l.; 12 Oct. 2023; Zhao-Yang Zhang &amp; Li Liu leg.; on <italic><tp:taxon-name><tp:taxon-name-part taxon-name-part-type="genus" reg="Clematis">Cl.</tp:taxon-name-part><tp:taxon-name-part taxon-name-part-type="species" reg="glauca">glauca</tp:taxon-name-part></tp:taxon-name></italic>; <named-content xmlns:xlink="http://www.w3.org/1999/xlink" content-type="dwc:institutional_code" xlink:title="Herbarium of Mycology of Jilin Agricultural University" xlink:href="http://grbio.org/institution/herbarium-mycology-jilin-agricultural-university" xlink:type="simple">HMJAU</named-content>-PM92225. • 1; Xining City; <named-content xmlns:xlink="http://www.w3.org/1999/xlink" content-type="dwc:verbatimCoordinates" xlink:type="simple"><named-content content-type="geo-json" specific-use="{&#34;type&#34;:&#34;Point&#34;,&#34;coordinates&#34;:[101.785278,36.621389]}" id="NCID0EHBBI" xlink:type="simple">36°37'17"n, 101°47'7"e</named-content></named-content>; ca. 2280 m a.s.l.; 12 Oct. 2023; Zhao-Yang Zhang &amp; Li Liu leg.; on <italic><tp:taxon-name><tp:taxon-name-part taxon-name-part-type="genus" reg="Clematis">Cl.</tp:taxon-name-part><tp:taxon-name-part taxon-name-part-type="species" reg="intricata">intricata</tp:taxon-name-part></tp:taxon-name></italic>; <named-content xmlns:xlink="http://www.w3.org/1999/xlink" content-type="dwc:institutional_code" xlink:title="Herbarium of Mycology of Jilin Agricultural University" xlink:href="http://grbio.org/institution/herbarium-mycology-jilin-agricultural-university" xlink:type="simple">HMJAU</named-content>-PM92223. –Shaanxi Prov. • 1; Yulin City; <named-content xmlns:xlink="http://www.w3.org/1999/xlink" content-type="dwc:verbatimCoordinates" xlink:type="simple"><named-content content-type="geo-json" specific-use="{&#34;type&#34;:&#34;Point&#34;,&#34;coordinates&#34;:[109.747500,38.253889]}" id="NCID0E5BBI" xlink:type="simple">38°15'14"n, 109°44'51"e</named-content></named-content>; ca. 1040 m a.s.l.; 18 Oct. 2023; Zhao-Yang Zhang &amp; Li Liu leg.; on <italic><tp:taxon-name><tp:taxon-name-part taxon-name-part-type="genus" reg="Clematis">Cl.</tp:taxon-name-part><tp:taxon-name-part taxon-name-part-type="species" reg="intricata">intricata</tp:taxon-name-part></tp:taxon-name></italic>; <named-content xmlns:xlink="http://www.w3.org/1999/xlink" content-type="dwc:institutional_code" xlink:title="Herbarium of Mycology of Jilin Agricultural University" xlink:href="http://grbio.org/institution/herbarium-mycology-jilin-agricultural-university" xlink:type="simple">HMJAU</named-content>-PM92222.</p></tp:treatment-sec><tp:treatment-sec sec-type="notes" id="SECID0ESCBI"><title>Notes.</title><p>Based on the applied morphological concept of <italic><tp:taxon-name><tp:taxon-name-part taxon-name-part-type="genus" reg="Erysiphe">Erysiphe</tp:taxon-name-part><tp:taxon-name-part taxon-name-part-type="species" reg="aquilegiae">aquilegiae</tp:taxon-name-part></tp:taxon-name></italic><abbrev xmlns:xlink="http://www.w3.org/1999/xlink" xlink:title="sensu lato" id="ABBRID0EDDBI" xlink:type="simple">s. lat</abbrev>., <xref ref-type="bibr" rid="B20">Braun and Cook (2012)</xref> listed <tp:taxon-name><tp:taxon-name-part taxon-name-part-type="genus" reg="Clematis">Clematis</tp:taxon-name-part></tp:taxon-name> spp. as hosts of var. <tp:taxon-name><tp:taxon-name-part taxon-name-part-type="genus" reg="Clematis"/><tp:taxon-name-part taxon-name-part-type="variety" reg="aquilegiae">aquilegiae</tp:taxon-name-part></tp:taxon-name> as well as var. <tp:taxon-name><tp:taxon-name-part taxon-name-part-type="genus" reg="Clematis"/><tp:taxon-name-part taxon-name-part-type="variety" reg="ranunculi">ranunculi</tp:taxon-name-part></tp:taxon-name>. In this study, we assigned the new species <italic><tp:taxon-name><tp:taxon-name-part taxon-name-part-type="genus" reg="Erysiphe">Erysiphe</tp:taxon-name-part><tp:taxon-name-part taxon-name-part-type="species" reg="clematidis">clematidis</tp:taxon-name-part></tp:taxon-name></italic> for our collections on genus <italic><tp:taxon-name><tp:taxon-name-part taxon-name-part-type="genus" reg="Clematis">Clematis</tp:taxon-name-part></tp:taxon-name></italic> based on the obvious morphological differences. The appendages of <italic><tp:taxon-name><tp:taxon-name-part taxon-name-part-type="genus" reg="Erysiphe">E.</tp:taxon-name-part><tp:taxon-name-part taxon-name-part-type="species" reg="clematidis">clematidis</tp:taxon-name-part></tp:taxon-name></italic> are significantly shorter than those of <tp:taxon-name><tp:taxon-name-part taxon-name-part-type="genus" reg="Erysiphe">E.</tp:taxon-name-part><tp:taxon-name-part taxon-name-part-type="species" reg="aquilegiae">aquilegiae</tp:taxon-name-part><tp:taxon-name-part taxon-name-part-type="infraspecific-rank">var.</tp:taxon-name-part><tp:taxon-name-part taxon-name-part-type="variety" reg="aquilegiae">aquilegiae</tp:taxon-name-part></tp:taxon-name> [0.7–8 vs. (1–)3–12 times as long as the chasmothecial diam.], and the color of their appendages also differs: the appendages of <italic><tp:taxon-name><tp:taxon-name-part taxon-name-part-type="genus" reg="Erysiphe">E.</tp:taxon-name-part><tp:taxon-name-part taxon-name-part-type="species" reg="clematidis">clematidis</tp:taxon-name-part></tp:taxon-name></italic> have basal pigmentation (colorless to faintly pigmented), whereas those of <tp:taxon-name><tp:taxon-name-part taxon-name-part-type="genus" reg="Erysiphe">E.</tp:taxon-name-part><tp:taxon-name-part taxon-name-part-type="species" reg="aquilegiae">aquilegiae</tp:taxon-name-part><tp:taxon-name-part taxon-name-part-type="infraspecific-rank">var.</tp:taxon-name-part><tp:taxon-name-part taxon-name-part-type="variety" reg="ranunculi">ranunculi</tp:taxon-name-part></tp:taxon-name> are brown throughout or paler towards the apex. Unexpectedly, two types of ascospore morphologies were observed on the specimen of <italic><tp:taxon-name><tp:taxon-name-part taxon-name-part-type="genus" reg="Clematis">C.</tp:taxon-name-part><tp:taxon-name-part taxon-name-part-type="species" reg="glauca">glauca</tp:taxon-name-part></tp:taxon-name></italic> (<named-content xmlns:xlink="http://www.w3.org/1999/xlink" content-type="dwc:institutional_code" xlink:title="Herbarium of Mycology of Jilin Agricultural University" xlink:href="http://grbio.org/institution/herbarium-mycology-jilin-agricultural-university" xlink:type="simple">HMJAU</named-content>-PM92227): macro-ascospores [14–31 × (6–)10–18 µm] and micro-ascospores [4–17 × 4–14 µm] (Fig. <xref ref-type="fig" rid="F4">4</xref>). Furthermore, some germinating ascospores were also observed, which is very unusual in powdery mildews. More specimens need to be collected to determine whether this phenomenon is common.</p><fig id="F4" position="float" orientation="portrait"><object-id xmlns:xlink="http://www.w3.org/1999/xlink" content-type="doi" xlink:type="simple">10.3897/mycokeys.118.154217.figure4</object-id><object-id xmlns:xlink="http://www.w3.org/1999/xlink" content-type="arpha" xlink:type="simple">183704A4-D99E-53A5-925D-A2E8CCEA8335</object-id><label>Figure 4.</label><caption><p>Symptoms and sexual morph of <italic><tp:taxon-name><tp:taxon-name-part taxon-name-part-type="genus" reg="Erysiphe">Erysiphe</tp:taxon-name-part><tp:taxon-name-part taxon-name-part-type="species" reg="clematidis">clematidis</tp:taxon-name-part></tp:taxon-name></italic> sp. nov. on <italic><tp:taxon-name><tp:taxon-name-part taxon-name-part-type="genus" reg="Clematis">Clematis</tp:taxon-name-part><tp:taxon-name-part taxon-name-part-type="species" reg="glauca">glauca</tp:taxon-name-part></tp:taxon-name></italic> (<named-content xmlns:xlink="http://www.w3.org/1999/xlink" content-type="dwc:institutional_code" xlink:title="Herbarium of Mycology of Jilin Agricultural University" xlink:href="http://grbio.org/institution/herbarium-mycology-jilin-agricultural-university" xlink:type="simple">HMJAU</named-content>-PM92227) <bold>A, B</bold> powdery layer and chasmothecia on leaves <bold>C</bold> chasmothecium <bold>D</bold> peridium cells <bold>E</bold> appendages <bold>F</bold> asci <bold>G–K</bold> two types of ascospores <bold>L, M</bold> germinating ascospores Scale bars: 50 µm (<bold>C</bold>); 20 µm (<bold>D–F</bold>); 10 µm (<bold>G–M</bold>).</p></caption><graphic xmlns:xlink="http://www.w3.org/1999/xlink" xlink:href="mycokeys-118-119-g004.jpg" position="float" orientation="portrait" xlink:type="simple" id="oo_1344261.jpg"><uri content-type="original_file" xlink:type="simple">https://binary.pensoft.net/fig/1344261</uri></graphic></fig></tp:treatment-sec><ref-list><ref id="B20"><mixed-citation xmlns:xlink="http://www.w3.org/1999/xlink" xlink:type="simple"><person-group><name name-style="western"><surname>Braun</surname><given-names>U</given-names></name><name name-style="western"><surname>Cook</surname><given-names>RTA</given-names></name></person-group> (<year>2012</year>) <source>Taxonomic manual of the <tp:taxon-name><tp:taxon-name-part taxon-name-part-type="order">Erysiphales</tp:taxon-name-part></tp:taxon-name> (powdery mildews). CBS Biodiversity Series No.</source><publisher-name>11</publisher-name>, <publisher-loc>Utrecht the Netherland</publisher-loc>, <size units="page">707 pp</size>.</mixed-citation></ref></ref-list></tp:taxon-treatment>
