# Supplementary material for: ﻿Discover hidden taxa of Erysiphe section Erysiphe fungi (Ascomycota, Erysiphaceae) based on morphology and multilocus phylogeny in China
Source: MycoKeys. 2025 Jun 4;118:119–46. doi: 10.3897/mycokeys.118.154217 (PMC12159665; doi:10.3897/mycokeys.118.154217)
Supplement: XML Treatment for Erysiphe limoniicola [file mycokeys.118.154217-treatment2.xml]

<!DOCTYPE tp:taxon-treatment
  PUBLIC "-//TaxonX//DTD Taxonomic Treatment Publishing DTD v0 20100105//EN" "tax-treatment-NSO.dtd">
<tp:taxon-treatment xmlns:tp="http://www.plazi.org/taxpub"><tp:treatment-meta><kwd-group><label>Taxon classification</label><kwd>
                <named-content content-type="kingdom">Fungi</named-content>
              </kwd><kwd>
                <named-content content-type="order">Helotiales</named-content>
              </kwd><kwd>
                <named-content content-type="family">Erysiphaceae</named-content>
              </kwd></kwd-group><mixed-citation publication-type="journal"><person-group><name><surname>Zhang</surname><given-names>Zhao-Yang</given-names></name><name><surname>Wu</surname><given-names>Xue-Lian</given-names></name><name><surname>Lv</surname><given-names>Xiao-Xue</given-names></name><name><surname>Liu</surname><given-names>Tie-Zhi</given-names></name><name><surname>Jin</surname><given-names>Dan-Ni</given-names></name><name><surname>Liu</surname><given-names>Li</given-names></name><name><surname>Wang</surname><given-names>Shuang-Bao</given-names></name><name><surname>Feng</surname><given-names>Jing</given-names></name><name><surname>Hsiang</surname><given-names>Tom</given-names></name><name><surname>Li</surname><given-names>Yu</given-names></name><name><surname>Liu</surname><given-names>Shu-Yan</given-names></name></person-group><article-title>﻿Discover hidden taxa of <italic><tp:taxon-name><tp:taxon-name-part taxon-name-part-type="genus" reg="Erysiphe">Erysiphe</tp:taxon-name-part></tp:taxon-name></italic> section <italic><tp:taxon-name><tp:taxon-name-part taxon-name-part-type="genus" reg="Erysiphe"/><tp:taxon-name-part taxon-name-part-type="section" reg="Erysiphe">Erysiphe</tp:taxon-name-part></tp:taxon-name></italic> fungi (<tp:taxon-name><tp:taxon-name-part taxon-name-part-type="phylum">Ascomycota</tp:taxon-name-part></tp:taxon-name>, <tp:taxon-name><tp:taxon-name-part taxon-name-part-type="family">Erysiphaceae</tp:taxon-name-part></tp:taxon-name>) based on morphology and multilocus phylogeny in China</article-title><source>MycoKeys</source><day>04</day><month>06</month><year>2025</year><volume>118</volume><fpage>119</fpage><lpage>146</lpage><pub-id pub-id-type="doi">10.3897/mycokeys.118.154217</pub-id></mixed-citation></tp:treatment-meta><tp:nomenclature><label>﻿</label><tp:taxon-name>
              <object-id xmlns:xlink="http://www.w3.org/1999/xlink" content-type="arpha" xlink:type="simple">F8B6FE8C-2ED7-508C-ABD8-2A6C851ED4D7</object-id>
              <tp:taxon-name-part taxon-name-part-type="genus" reg="Erysiphe">Erysiphe</tp:taxon-name-part>
              <tp:taxon-name-part taxon-name-part-type="species" reg="limoniicola">limoniicola</tp:taxon-name-part>
              <object-id xmlns:xlink="http://www.w3.org/1999/xlink" content-type="mycobank" xlink:type="simple">857032</object-id>
            </tp:taxon-name><tp:taxon-authority>Zhao Y. Zhang, S.Y. Liu &amp; T.Z. Liu</tp:taxon-authority><tp:taxon-status xmlns:xlink="http://www.w3.org/1999/xlink" xlink:type="simple">sp. nov.</tp:taxon-status><xref ref-type="fig" rid="F5">Fig. 5</xref></tp:nomenclature><tp:treatment-sec sec-type="etymology" id="SECID0EJKBI"><title>Etymology.</title><p>Epithet derived from the name of the host genus, <italic><tp:taxon-name><tp:taxon-name-part taxon-name-part-type="genus" reg="Limonium">Limonium</tp:taxon-name-part></tp:taxon-name></italic>, + cola (dweller).</p><fig id="F5" position="float" orientation="portrait"><object-id xmlns:xlink="http://www.w3.org/1999/xlink" content-type="doi" xlink:type="simple">10.3897/mycokeys.118.154217.figure5</object-id><object-id xmlns:xlink="http://www.w3.org/1999/xlink" content-type="arpha" xlink:type="simple">461C6945-A4A6-5686-9AB6-132945573319</object-id><label>Figure 5.</label><caption><p>Symptoms and morphology of <italic><tp:taxon-name><tp:taxon-name-part taxon-name-part-type="genus" reg="Erysiphe">Erysiphe</tp:taxon-name-part><tp:taxon-name-part taxon-name-part-type="species" reg="limoniicola">limoniicola</tp:taxon-name-part></tp:taxon-name></italic> sp. nov. on <italic><tp:taxon-name><tp:taxon-name-part taxon-name-part-type="genus" reg="Limonium">Limonium</tp:taxon-name-part><tp:taxon-name-part taxon-name-part-type="species" reg="bicolor">bicolor</tp:taxon-name-part></tp:taxon-name></italic> (holotype: <abbrev xmlns:xlink="http://www.w3.org/1999/xlink" xlink:title="Chifeng College, Mycological Herbarium" id="ABBRID0EULBI" xlink:type="simple">CFSZ</abbrev> 8906) <bold>A–C</bold> powdery layer and chasmothecia on leaves <bold>D, E</bold> hyphal appressoria <bold>F, G</bold> conidiophores <bold>H</bold> conidium <bold>I, J</bold> germ tubes <bold>K</bold> chasmothecium <bold>L</bold> peridium cells <bold>M</bold> appendage <bold>N</bold> asci <bold>O, P</bold> ascospores. Scale bars: 10 µm (<bold>D–J, M, O, P</bold>); 20 µm (<bold>N</bold>); 25 µm (<bold>K, L</bold>).</p></caption><graphic xmlns:xlink="http://www.w3.org/1999/xlink" xlink:href="mycokeys-118-119-g005.jpg" position="float" orientation="portrait" xlink:type="simple" id="oo_1344262.jpg"><uri content-type="original_file" xlink:type="simple">https://binary.pensoft.net/fig/1344262</uri></graphic></fig></tp:treatment-sec><tp:treatment-sec sec-type="diagnosis" id="SECID0EXMBI"><title>Diagnosis.</title><p>Differs from <italic><tp:taxon-name><tp:taxon-name-part taxon-name-part-type="genus" reg="Erysiphe">Erysiphe</tp:taxon-name-part><tp:taxon-name-part taxon-name-part-type="species" reg="aurea">aurea</tp:taxon-name-part></tp:taxon-name></italic> and <italic><tp:taxon-name><tp:taxon-name-part taxon-name-part-type="genus" reg="Erysiphe">E.</tp:taxon-name-part><tp:taxon-name-part taxon-name-part-type="species" reg="limonii">limonii</tp:taxon-name-part></tp:taxon-name></italic> on hosts of the genus <italic><tp:taxon-name><tp:taxon-name-part taxon-name-part-type="genus" reg="Limonium">Limonium</tp:taxon-name-part></tp:taxon-name></italic> in the size of the chasmothecia, 69–112 μm diam., the number of asci, (3–)4–9, and the number of septa in the appendages, 0–2(–4), variably shaped ascospores, and by forming a strongly supported species clade in phylogenetic analyses.</p></tp:treatment-sec><tp:treatment-sec sec-type="description" id="SECID0E1NBI"><title>Description.</title><p>Mycelium amphigenous, forming dense, thin to thick, persistent patches or complete covers; hyphae 3–6 μm wide, septate, straight or curved, smooth; hyphal appressoria solitary or occasionally in opposite pairs, nipple-shaped or lobed. <bold>Asexual morph</bold>: Conidiophores arising from superficial hyphal mother cells, erect, straight or curved, 48–103 × (5–)6–8 μm (without conidia), foot cells subcylindrical, some distinctly curved at the base, the whole foot cell sometimes wavy-curved, 20–42 × 5–7 μm, the basal septum is mostly elevated, up to 10 µm, followed by 1–3 shorter cells of about the same length or shorter; conidia single, narrowly cylindrical, 21–39 × 10–17 μm; germ tubes near the shoulder, with septa, short to medium in length, showing longitubus pattern, conidial appressoria unlobed but enlarged or curved near the top. <bold>Sexual morph</bold>: Chasmothecia gregarious, 69–112 μm diam.; peridium cells irregularly polygonal, 4–15 μm diam.; appendages few to many, up to 28, often interwoven with the mycelium, unbranched, mycelium-like, irregularly curved or bent, the appendages are about as long as the chasmothecial diam. or shorter, width uneven, tapering at the tip, which is often obtuse-acuminate, 4–8 µm wide, 0–2(–4)-septate, walls thin, smooth to rough, colorless; asci (3–)4–9, ellipsoid, ovoid, broadly ovoid, distinctly long-stalked or subsessile, about 47–88 × 30–49 μm; ascospores 3–5, broadly ellipsoid-ovoid, oblong-ovoid, sole-shaped, 17–30 × 8–21 μm.</p></tp:treatment-sec><tp:treatment-sec sec-type="Holotype" id="SECID0EEOBI"><title>Holotype.</title><p>China, Inner Mongolia Autonomous Region • 1; Xilinhot City; <named-content xmlns:xlink="http://www.w3.org/1999/xlink" content-type="dwc:verbatimCoordinates" xlink:type="simple"><named-content content-type="geo-json" specific-use="{&#34;type&#34;:&#34;Point&#34;,&#34;coordinates&#34;:[116.112778,43.956389]}" id="NCID0ENOBI" xlink:type="simple">43°57'23"n, 116°6'46"e</named-content></named-content>; ca. 1100 m a.s.l.; 28 Sep. 2009; Tie-Zhi Liu &amp; M. Chen leg.; on <italic><tp:taxon-name><tp:taxon-name-part taxon-name-part-type="genus" reg="Limonium">Limonium</tp:taxon-name-part><tp:taxon-name-part taxon-name-part-type="species" reg="bicolor">bicolor</tp:taxon-name-part></tp:taxon-name></italic>; <abbrev xmlns:xlink="http://www.w3.org/1999/xlink" xlink:title="Chifeng College, Mycological Herbarium" id="ABBRID0E4OBI" xlink:type="simple">CFSZ</abbrev> 1870. Isotype: same data as for holotype; <abbrev xmlns:xlink="http://www.w3.org/1999/xlink" xlink:title="Herbarium Mycologicum Academiae Sinicae" id="ABBRID0EBPBI" xlink:type="simple">HMAS</abbrev> 353411.</p></tp:treatment-sec><tp:treatment-sec sec-type="host" id="SECID0EFPBI"><title>Host.</title><p><italic><tp:taxon-name><tp:taxon-name-part taxon-name-part-type="genus" reg="Limonium">Limonium</tp:taxon-name-part></tp:taxon-name></italic> (<italic><tp:taxon-name><tp:taxon-name-part taxon-name-part-type="genus" reg="Limonium"/><tp:taxon-name-part taxon-name-part-type="species" reg="bicolor">bicolor</tp:taxon-name-part></tp:taxon-name></italic>, <italic><tp:taxon-name><tp:taxon-name-part taxon-name-part-type="genus" reg="Limonium"/><tp:taxon-name-part taxon-name-part-type="species" reg="aureum">aureum</tp:taxon-name-part></tp:taxon-name></italic> and <italic><tp:taxon-name><tp:taxon-name-part taxon-name-part-type="genus" reg="Limonium"/><tp:taxon-name-part taxon-name-part-type="species" reg="tetragonum">tetragonum</tp:taxon-name-part></tp:taxon-name></italic>) (<tp:taxon-name><tp:taxon-name-part taxon-name-part-type="family">Plumbaginaceae</tp:taxon-name-part></tp:taxon-name>).</p></tp:treatment-sec><tp:treatment-sec sec-type="distribution" id="SECID0EVQBI"><title>Distribution.</title><p>Asia (China and Japan).</p></tp:treatment-sec><tp:treatment-sec sec-type="material" id="SECID0E1QBI"><title>Additional material examined.</title><p>China, Inner Mongolia Autonomous Region • 1; Sonid Left Banner; <named-content xmlns:xlink="http://www.w3.org/1999/xlink" content-type="dwc:verbatimCoordinates" xlink:type="simple"><named-content content-type="geo-json" specific-use="{&#34;type&#34;:&#34;Point&#34;,&#34;coordinates&#34;:[113.648889,43.855833]}" id="NCID0EDRBI" xlink:type="simple">43°51'21"n, 113°38'56"e</named-content></named-content>; ca. 1230 m a.s.l.; 11 Sep. 2013; Tie-Zhi Liu leg.; on <italic><tp:taxon-name><tp:taxon-name-part taxon-name-part-type="genus" reg="Limonium">L.</tp:taxon-name-part><tp:taxon-name-part taxon-name-part-type="species" reg="aureum">aureum</tp:taxon-name-part></tp:taxon-name></italic>; <abbrev xmlns:xlink="http://www.w3.org/1999/xlink" xlink:title="Chifeng College, Mycological Herbarium" id="ABBRID0ETRBI" xlink:type="simple">CFSZ</abbrev> 6794.</p></tp:treatment-sec><tp:treatment-sec sec-type="notes" id="SECID0EXRBI"><title>Notes.</title><p>The genus <italic><tp:taxon-name><tp:taxon-name-part taxon-name-part-type="genus" reg="Limonium">Limonium</tp:taxon-name-part></tp:taxon-name></italic> (<tp:taxon-name><tp:taxon-name-part taxon-name-part-type="family">Plumbaginaceae</tp:taxon-name-part></tp:taxon-name>) comprises approximately 600 globally distributed species (<xref ref-type="bibr" rid="B39">Koutroumpa et al. 2018</xref>). Within this genus, two powdery mildew species have been described: <italic><tp:taxon-name><tp:taxon-name-part taxon-name-part-type="genus" reg="Erysiphe">Erysiphe</tp:taxon-name-part><tp:taxon-name-part taxon-name-part-type="species" reg="aurea">aurea</tp:taxon-name-part></tp:taxon-name></italic> and <italic><tp:taxon-name><tp:taxon-name-part taxon-name-part-type="genus" reg="Erysiphe">E.</tp:taxon-name-part><tp:taxon-name-part taxon-name-part-type="species" reg="limonii">limonii</tp:taxon-name-part></tp:taxon-name></italic> (<xref ref-type="bibr" rid="B20">Braun and Cook 2012</xref>). <italic><tp:taxon-name><tp:taxon-name-part taxon-name-part-type="genus" reg="Erysiphe">E.</tp:taxon-name-part><tp:taxon-name-part taxon-name-part-type="species" reg="aurea">aurea</tp:taxon-name-part></tp:taxon-name></italic> is known exclusively from its type collection (<abbrev xmlns:xlink="http://www.w3.org/1999/xlink" xlink:title="Herbarium Mycologicum Academiae Sinicae" id="ABBRID0ESTBI" xlink:type="simple">HMAS</abbrev> 38952) on <italic><tp:taxon-name><tp:taxon-name-part taxon-name-part-type="genus" reg="Limonium">L.</tp:taxon-name-part><tp:taxon-name-part taxon-name-part-type="species" reg="suffruticosum">suffruticosum</tp:taxon-name-part></tp:taxon-name></italic> in Xinjiang, China (<xref ref-type="bibr" rid="B77">Zheng and Yu 1987</xref>). Previous identifications of powdery mildew on <italic><tp:taxon-name><tp:taxon-name-part taxon-name-part-type="genus" reg="Limonium">L.</tp:taxon-name-part><tp:taxon-name-part taxon-name-part-type="species" reg="bicolor">bicolor</tp:taxon-name-part></tp:taxon-name></italic> and <italic><tp:taxon-name><tp:taxon-name-part taxon-name-part-type="genus" reg="Limonium">L.</tp:taxon-name-part><tp:taxon-name-part taxon-name-part-type="species" reg="aureum">aureum</tp:taxon-name-part></tp:taxon-name></italic> from Inner Mongolia (<abbrev xmlns:xlink="http://www.w3.org/1999/xlink" xlink:title="Chifeng College, Mycological Herbarium" id="ABBRID0E2UBI" xlink:type="simple">CFSZ</abbrev> 1870 and 6794) were attributed to <italic><tp:taxon-name><tp:taxon-name-part taxon-name-part-type="genus" reg="Erysiphe">E.</tp:taxon-name-part><tp:taxon-name-part taxon-name-part-type="species" reg="limonii">limonii</tp:taxon-name-part></tp:taxon-name></italic> (<xref ref-type="bibr" rid="B42">Liu 2010</xref>, <xref ref-type="bibr" rid="B43">2022</xref>). Comparative morphological analysis of the examined specimens (with specimens <abbrev xmlns:xlink="http://www.w3.org/1999/xlink" xlink:title="Chifeng College, Mycological Herbarium" id="ABBRID0ESVBI" xlink:type="simple">CFSZ</abbrev> 1870 and 6794 borrowed from the Mycological Herbarium of Chifeng College) demonstrated clear differentiation from <italic><tp:taxon-name><tp:taxon-name-part taxon-name-part-type="genus" reg="Erysiphe">E.</tp:taxon-name-part><tp:taxon-name-part taxon-name-part-type="species" reg="limonii">limonii</tp:taxon-name-part></tp:taxon-name></italic>: chasmothecia were significantly smaller (69–112 vs. 90–180 µm), and appendages exhibited fewer septa [0–2(–4) vs. 0–7]. Furthermore, the two species exhibit variable ascospore shapes, and are distinct from <italic><tp:taxon-name><tp:taxon-name-part taxon-name-part-type="genus" reg="Erysiphe">E.</tp:taxon-name-part><tp:taxon-name-part taxon-name-part-type="species" reg="aurea">aurea</tp:taxon-name-part></tp:taxon-name></italic> in having septate appendages and lacking the golden-yellow cells of the inner peridial wall.</p><p>Phylogenetic analysis of <abbrev xmlns:xlink="http://www.w3.org/1999/xlink" xlink:title="Internal Transcribed Spacer" id="ABBRID0EOWBI" xlink:type="simple">ITS</abbrev>+28S rDNA sequences revealed that the Inner Mongolian isolates formed a well-supported clade with <italic><tp:taxon-name><tp:taxon-name-part taxon-name-part-type="genus" reg="Erysiphe">Erysiphe</tp:taxon-name-part></tp:taxon-name></italic> sp. on <italic><tp:taxon-name><tp:taxon-name-part taxon-name-part-type="genus" reg="Limonium">L.</tp:taxon-name-part><tp:taxon-name-part taxon-name-part-type="species" reg="tetragonum">tetragonum</tp:taxon-name-part></tp:taxon-name></italic> from Japan (<xref ref-type="bibr" rid="B50">Meeboon et al. 2021</xref>), diverging from <italic><tp:taxon-name><tp:taxon-name-part taxon-name-part-type="genus" reg="Erysiphe">E.</tp:taxon-name-part><tp:taxon-name-part taxon-name-part-type="species" reg="limonii">limonii</tp:taxon-name-part></tp:taxon-name></italic>. Although a single nucleotide difference in the 28S region was observed, this may reflect geographic or host-associated genetic variation rather than distinct species boundaries. It seems that these two Japanese specimens (= <italic><tp:taxon-name><tp:taxon-name-part taxon-name-part-type="genus" reg="Erysiphe">Erysiphe</tp:taxon-name-part></tp:taxon-name></italic> sp.) pertain to the new species, <italic><tp:taxon-name><tp:taxon-name-part taxon-name-part-type="genus" reg="Erysiphe">E.</tp:taxon-name-part><tp:taxon-name-part taxon-name-part-type="species" reg="limoniicola">limoniicola</tp:taxon-name-part></tp:taxon-name></italic>. Comparative morphometric analysis further revealed incongruences: while <xref ref-type="bibr" rid="B50">Meeboon et al. (2021)</xref> reported conidiophore lengths of 50–127 µm on <italic><tp:taxon-name><tp:taxon-name-part taxon-name-part-type="genus" reg="Limonium">L.</tp:taxon-name-part><tp:taxon-name-part taxon-name-part-type="species" reg="tetragonum">tetragonum</tp:taxon-name-part></tp:taxon-name></italic>, our measurements (48–102 µm) partially overlapped with previous records (64–96 µm) (<xref ref-type="bibr" rid="B42">Liu 2010</xref>, <xref ref-type="bibr" rid="B43">2022</xref>). Such variability in conidiophore length is a common phenomenon in powdery mildew anamorphs, likely often influenced by external influences.</p></tp:treatment-sec><ref-list><ref id="B39"><mixed-citation xmlns:xlink="http://www.w3.org/1999/xlink" xlink:type="simple"><person-group><name name-style="western"><surname>Koutroumpa</surname><given-names>K</given-names></name><name name-style="western"><surname>Theodoridis</surname><given-names>S</given-names></name><name name-style="western"><surname>Warren</surname><given-names>BH</given-names></name><name name-style="western"><surname>Jiménez</surname><given-names>A</given-names></name><name name-style="western"><surname>Celep</surname><given-names>F</given-names></name><name name-style="western"><surname>Doğan</surname><given-names>M</given-names></name><name name-style="western"><surname>Romeiras</surname><given-names>MM</given-names></name><name name-style="western"><surname>Santos‐Guerra</surname><given-names>A</given-names></name><name name-style="western"><surname>Fernández‐Palacios</surname><given-names>JM</given-names></name><name name-style="western"><surname>Caujapé‐Castells</surname><given-names>J</given-names></name><name name-style="western"><surname>Moura</surname><given-names>M</given-names></name><name name-style="western"><surname>Sequeira</surname><given-names>MMd</given-names></name><name name-style="western"><surname>Conti</surname><given-names>E</given-names></name></person-group> (<year>2018</year>) <article-title>An expanded molecular phylogeny of <tp:taxon-name><tp:taxon-name-part taxon-name-part-type="family">Plumbaginaceae</tp:taxon-name-part></tp:taxon-name>, with emphasis on <italic><tp:taxon-name><tp:taxon-name-part taxon-name-part-type="genus">Limonium</tp:taxon-name-part></tp:taxon-name></italic> (sea lavenders): Taxonomic implications and biogeographic considerations.</article-title><source>Ecology and Evolution</source><volume>8</volume>: <fpage>12397</fpage>–<lpage>12424</lpage>. <ext-link xlink:href="10.1002/ece3.4553" ext-link-type="doi" xlink:type="simple">https://doi.org/10.1002/ece3.4553</ext-link></mixed-citation></ref><ref id="B20"><mixed-citation xmlns:xlink="http://www.w3.org/1999/xlink" xlink:type="simple"><person-group><name name-style="western"><surname>Braun</surname><given-names>U</given-names></name><name name-style="western"><surname>Cook</surname><given-names>RTA</given-names></name></person-group> (<year>2012</year>) <source>Taxonomic manual of the <tp:taxon-name><tp:taxon-name-part taxon-name-part-type="order">Erysiphales</tp:taxon-name-part></tp:taxon-name> (powdery mildews). CBS Biodiversity Series No.</source><publisher-name>11</publisher-name>, <publisher-loc>Utrecht the Netherland</publisher-loc>, <size units="page">707 pp</size>.</mixed-citation></ref><ref id="B77"><mixed-citation xmlns:xlink="http://www.w3.org/1999/xlink" xlink:type="simple"><person-group><name name-style="western"><surname>Zheng</surname><given-names>RY</given-names></name><name name-style="western"><surname>Yu</surname><given-names>YN</given-names></name></person-group> (<year>1987</year>) <source>Flora Fungorum Sinicorum. (Vol. 1). <tp:taxon-name><tp:taxon-name-part taxon-name-part-type="order">Erysiphales</tp:taxon-name-part></tp:taxon-name>.</source><publisher-name>Science Press</publisher-name>, <publisher-loc>Beijing</publisher-loc>, <size units="page">552 pp</size>.</mixed-citation></ref><ref id="B42"><mixed-citation xmlns:xlink="http://www.w3.org/1999/xlink" xlink:type="simple"><person-group><name name-style="western"><surname>Liu</surname><given-names>TZ</given-names></name></person-group> (<year>2010</year>) <source>The <tp:taxon-name><tp:taxon-name-part taxon-name-part-type="family">Erysiphaceae</tp:taxon-name-part></tp:taxon-name> of Inner Mongolia.</source><publisher-name>Inner Mongolia Science And Technology Press</publisher-name>, <publisher-loc>Chifeng</publisher-loc>, <size units="page">322 pp</size>.</mixed-citation></ref><ref id="B43"><mixed-citation xmlns:xlink="http://www.w3.org/1999/xlink" xlink:type="simple"><person-group><name name-style="western"><surname>Liu</surname><given-names>TZ</given-names></name></person-group> (<year>2022</year>) <article-title><tp:taxon-name><tp:taxon-name-part taxon-name-part-type="family">Erysiphaceae</tp:taxon-name-part></tp:taxon-name> of Inner Mongolia: Supplement and revision.</article-title><source>Journal of Fungal Research</source><volume>20</volume>: <fpage>6</fpage>–<lpage>22</lpage>. <ext-link xlink:href="10.13341/j.jfr.2021.1410" ext-link-type="doi" xlink:type="simple">https://doi.org/10.13341/j.jfr.2021.1410</ext-link></mixed-citation></ref><ref id="B50"><mixed-citation xmlns:xlink="http://www.w3.org/1999/xlink" xlink:type="simple"><person-group><name name-style="western"><surname>Meeboon</surname><given-names>J</given-names></name><name name-style="western"><surname>Okamoto</surname><given-names>J</given-names></name><name name-style="western"><surname>Takamatsu</surname><given-names>S</given-names></name></person-group> (<year>2021</year>) Two new records of powdery mildews (<tp:taxon-name><tp:taxon-name-part taxon-name-part-type="family">Erysiphaceae</tp:taxon-name-part></tp:taxon-name>) from Japan: <italic><tp:taxon-name><tp:taxon-name-part taxon-name-part-type="genus">Erysiphe</tp:taxon-name-part><tp:taxon-name-part taxon-name-part-type="species">actinidiicola</tp:taxon-name-part></tp:taxon-name></italic> sp. nov. and <italic><tp:taxon-name><tp:taxon-name-part taxon-name-part-type="genus">Erysiphe</tp:taxon-name-part></tp:taxon-name></italic> sp. on <italic><tp:taxon-name><tp:taxon-name-part taxon-name-part-type="genus">Limonium</tp:taxon-name-part><tp:taxon-name-part taxon-name-part-type="species">tetragonum</tp:taxon-name-part></tp:taxon-name></italic>. Mycoscience 62: 198–204. <ext-link xlink:href="10.47371/mycosci.2021.02.002" ext-link-type="doi" xlink:type="simple">https://doi.org/10.47371/mycosci.2021.02.002</ext-link></mixed-citation></ref></ref-list></tp:taxon-treatment>
