# Supplementary material for: ﻿Discover hidden taxa of Erysiphe section Erysiphe fungi (Ascomycota, Erysiphaceae) based on morphology and multilocus phylogeny in China
Source: MycoKeys. 2025 Jun 4;118:119–46. doi: 10.3897/mycokeys.118.154217 (PMC12159665; doi:10.3897/mycokeys.118.154217)
Supplement: XML Treatment for Erysiphe paeoniae-suffruticosae [file mycokeys.118.154217-treatment3.xml]

<!DOCTYPE tp:taxon-treatment
  PUBLIC "-//TaxonX//DTD Taxonomic Treatment Publishing DTD v0 20100105//EN" "tax-treatment-NSO.dtd">
<tp:taxon-treatment xmlns:tp="http://www.plazi.org/taxpub"><tp:treatment-meta><kwd-group><label>Taxon classification</label><kwd>
                <named-content content-type="kingdom">Fungi</named-content>
              </kwd><kwd>
                <named-content content-type="order">Helotiales</named-content>
              </kwd><kwd>
                <named-content content-type="family">Erysiphaceae</named-content>
              </kwd></kwd-group><mixed-citation publication-type="journal"><person-group><name><surname>Zhang</surname><given-names>Zhao-Yang</given-names></name><name><surname>Wu</surname><given-names>Xue-Lian</given-names></name><name><surname>Lv</surname><given-names>Xiao-Xue</given-names></name><name><surname>Liu</surname><given-names>Tie-Zhi</given-names></name><name><surname>Jin</surname><given-names>Dan-Ni</given-names></name><name><surname>Liu</surname><given-names>Li</given-names></name><name><surname>Wang</surname><given-names>Shuang-Bao</given-names></name><name><surname>Feng</surname><given-names>Jing</given-names></name><name><surname>Hsiang</surname><given-names>Tom</given-names></name><name><surname>Li</surname><given-names>Yu</given-names></name><name><surname>Liu</surname><given-names>Shu-Yan</given-names></name></person-group><article-title>﻿Discover hidden taxa of <italic><tp:taxon-name><tp:taxon-name-part taxon-name-part-type="genus" reg="Erysiphe">Erysiphe</tp:taxon-name-part></tp:taxon-name></italic> section <italic><tp:taxon-name><tp:taxon-name-part taxon-name-part-type="genus" reg="Erysiphe"/><tp:taxon-name-part taxon-name-part-type="section" reg="Erysiphe">Erysiphe</tp:taxon-name-part></tp:taxon-name></italic> fungi (<tp:taxon-name><tp:taxon-name-part taxon-name-part-type="phylum">Ascomycota</tp:taxon-name-part></tp:taxon-name>, <tp:taxon-name><tp:taxon-name-part taxon-name-part-type="family">Erysiphaceae</tp:taxon-name-part></tp:taxon-name>) based on morphology and multilocus phylogeny in China</article-title><source>MycoKeys</source><day>04</day><month>06</month><year>2025</year><volume>118</volume><fpage>119</fpage><lpage>146</lpage><pub-id pub-id-type="doi">10.3897/mycokeys.118.154217</pub-id></mixed-citation></tp:treatment-meta><tp:nomenclature><label>﻿</label><tp:taxon-name>
              <object-id xmlns:xlink="http://www.w3.org/1999/xlink" content-type="arpha" xlink:type="simple">73D015CE-5952-5B59-9355-793E352C24E3</object-id>
              <tp:taxon-name-part taxon-name-part-type="genus" reg="Erysiphe">Erysiphe</tp:taxon-name-part>
              <tp:taxon-name-part taxon-name-part-type="species" reg="paeoniae-suffruticosae">paeoniae-suffruticosae</tp:taxon-name-part>
              <object-id xmlns:xlink="http://www.w3.org/1999/xlink" content-type="mycobank" xlink:type="simple">857033</object-id>
            </tp:taxon-name><tp:taxon-authority>Zhao Y. Zhang &amp; S.Y. Liu</tp:taxon-authority><tp:taxon-status xmlns:xlink="http://www.w3.org/1999/xlink" xlink:type="simple">sp. nov.</tp:taxon-status><xref ref-type="fig" rid="F6">Fig. 6</xref></tp:nomenclature><tp:treatment-sec sec-type="etymology" id="SECID0EK1BI"><title>Etymology.</title><p>Epithet derived from the name of the host species, <tp:taxon-name><tp:taxon-name-part taxon-name-part-type="genus" reg="Paeonia">Paeonia</tp:taxon-name-part><tp:taxon-name-part taxon-name-part-type="hybrid-sign">×</tp:taxon-name-part><tp:taxon-name-part taxon-name-part-type="species" reg="suffruticosa">suffruticosa</tp:taxon-name-part></tp:taxon-name>.</p><fig id="F6" position="float" orientation="portrait"><object-id xmlns:xlink="http://www.w3.org/1999/xlink" content-type="doi" xlink:type="simple">10.3897/mycokeys.118.154217.figure6</object-id><object-id xmlns:xlink="http://www.w3.org/1999/xlink" content-type="arpha" xlink:type="simple">1CCC28AE-0759-5851-B1BD-568EE5C86BC7</object-id><label>Figure 6.</label><caption><p>Symptoms and morphology of <italic><tp:taxon-name><tp:taxon-name-part taxon-name-part-type="genus" reg="Erysiphe">Erysiphe</tp:taxon-name-part><tp:taxon-name-part taxon-name-part-type="species" reg="paeoniae-suffruticosae">paeoniae-suffruticosae</tp:taxon-name-part></tp:taxon-name></italic> sp. nov. on <tp:taxon-name><tp:taxon-name-part taxon-name-part-type="genus" reg="Paeonia">Paeonia</tp:taxon-name-part><tp:taxon-name-part taxon-name-part-type="hybrid-sign">×</tp:taxon-name-part><tp:taxon-name-part taxon-name-part-type="species" reg="suffruticosa">suffruticosa</tp:taxon-name-part></tp:taxon-name> (holotype: <named-content xmlns:xlink="http://www.w3.org/1999/xlink" content-type="dwc:institutional_code" xlink:title="Herbarium of Mycology of Jilin Agricultural University" xlink:href="http://grbio.org/institution/herbarium-mycology-jilin-agricultural-university" xlink:type="simple">HMJAU</named-content>-PM92255) <bold>A–D</bold> powdery layer and chasmothecia on buds, leaves and stems <bold>E</bold> hyphal appressorium <bold>F–I</bold> conidiophores <bold>J</bold> conidium <bold>K–M</bold> germ tubes <bold>N</bold> chasmothecium <bold>O</bold> peridium cells <bold>P</bold> appendage <bold>Q–Z</bold> asci (<bold>Q, R</bold> two types asci <bold>S–V</bold> micro-asci <bold>W–Z</bold> macro-asci) <bold>a</bold> micro-ascospores <bold>b</bold> macro-ascospores. Scale bars: 10 µm (<bold>E–K, O, a, b</bold>); 20 µm (<bold>L, M, P–Z</bold>); 50 µm (<bold>N</bold>).</p></caption><graphic xmlns:xlink="http://www.w3.org/1999/xlink" xlink:href="mycokeys-118-119-g006.jpg" position="float" orientation="portrait" xlink:type="simple" id="oo_1344263.jpg"><uri content-type="original_file" xlink:type="simple">https://binary.pensoft.net/fig/1344263</uri></graphic></fig></tp:treatment-sec><tp:treatment-sec sec-type="diagnosis" id="SECID0EI4BI"><title>Diagnosis.</title><p>Differs from <italic><tp:taxon-name><tp:taxon-name-part taxon-name-part-type="genus" reg="Erysiphe">E.</tp:taxon-name-part><tp:taxon-name-part taxon-name-part-type="species" reg="paeoniae">paeoniae</tp:taxon-name-part></tp:taxon-name></italic> in having significantly smaller chasmothecia, 78–98(–118) µm diam. vs. (70–)90–125(–135) µm diam., with longer appendages, 0.5–3.3 times as long as the chasmothecial diam. vs. 0.25–1(–2) times, and significantly different asci and ascospores, and by forming a well-supported species clade in phylogenetic <abbrev xmlns:xlink="http://www.w3.org/1999/xlink" xlink:title="Internal Transcribed Spacer" id="ABBRID0EZ4BI" xlink:type="simple">ITS</abbrev>+28S+<abbrev xmlns:xlink="http://www.w3.org/1999/xlink" xlink:title="intergenic spacer" id="ABBRID0E44BI" xlink:type="simple">IGS</abbrev> as well as <abbrev xmlns:xlink="http://www.w3.org/1999/xlink" xlink:title="Internal Transcribed Spacer" id="ABBRID0EB5BI" xlink:type="simple">ITS</abbrev>+28S+<abbrev xmlns:xlink="http://www.w3.org/1999/xlink" xlink:title="intergenic spacer" id="ABBRID0EF5BI" xlink:type="simple">IGS</abbrev>+<italic><abbrev xmlns:xlink="http://www.w3.org/1999/xlink" xlink:title="The second largest subunits of RNA polymerase II" id="ABBRID0EK5BI" xlink:type="simple">RPB2</abbrev></italic>+<italic><abbrev xmlns:xlink="http://www.w3.org/1999/xlink" xlink:title="β-tubulin" id="ABBRID0EP5BI" xlink:type="simple">TUB</abbrev></italic> analyses in sister position to <italic><tp:taxon-name><tp:taxon-name-part taxon-name-part-type="genus" reg="Erysiphe">E.</tp:taxon-name-part><tp:taxon-name-part taxon-name-part-type="species" reg="paeoniae">paeoniae</tp:taxon-name-part></tp:taxon-name></italic> on <italic><tp:taxon-name><tp:taxon-name-part taxon-name-part-type="genus" reg="Paeonia">Paeonia</tp:taxon-name-part><tp:taxon-name-part taxon-name-part-type="species" reg="lactiflora">lactiflora</tp:taxon-name-part></tp:taxon-name></italic>.</p></tp:treatment-sec><tp:treatment-sec sec-type="description" id="SECID0EJ6BI"><title>Description.</title><p>Mycelium on stems, fruits, perianths and leaves, amphigenous, effuse, often covering the entire surface of the leaves, forming mycelial layers of uneven thickness or patches, persistent; hyphae straighten or flexuous, 4–7 µm wide; hyphal appressoria nipple-shaped to moderately lobed, solitary or in opposite pairs, often several per hyphal cell. <bold>Asexual morph</bold>: Conidiophores on top of mother cell, (22–)29–69 × 8–12 µm long, foot cells cylindrical, (11–)15–28(–36) × 8–10 µm (without condia), often curved at the base, few erect, followed by 0–2 mostly shorter cells; conidia single, cylindrical, long-cylindrical, doliiform, 25–48 × 12–19 µm, length/width ratio 1.4–3.8; germ tubes terminal, septate, partly forming curved aerial germ tubes, tips irregularly forked, partly long-clavate, or medium-long, swollen to club-shaped or lobed. <bold>Sexual morph</bold>: Chasmothecia scattered, produced first on the abaxial surface of the leaf and more numerous than on the adaxial surface, black-brown, hemispherical, 78–98(–118) µm diam.; peridium cells irregularly polygonal, 6–15 µm diam.; appendages 15–28, mycelioid, 1–2 times bifurcately branched, rarely unbranched, also forming small irregular branches or small protuberances, often 1–2 times irregularly branched apically, some small branches tending to be parallel, 0.5–3.3 times as long as the chasmothecial diam., 56–218(–257) µm, 0–1-septate, smooth or rough, dark brown or light brown throughout, or only basally brown and upward becoming colorless; asci dimorphic, micro- and macro-asci mixed together in the same ascoma mostly, 3–6 in total, viz., micro-asci, ovoid, saccate, irregularly ovoid, subglobose or elongate, (14–)20–49 × (11–)18–30 µm, long-stalked, short-stalked to sessile, containing 0–1 spore, ovoid, 10–16 × 9–13 µm; macro-asci, ovoid, ellipsoid-ovoid, subglobose, saccate, 34–65(–69) × 19–45(–51) µm, long-stalked, short-stalked to sessile, containing 1–5-spores, ascospores ovoid, ellipsoid-ovoid, 18–27 × 11–19 µm, colorless.</p></tp:treatment-sec><tp:treatment-sec sec-type="Holotype" id="SECID0ET6BI"><title>Holotype.</title><p>China, Shaanxi Prov. • 1; Yan’an City; <named-content xmlns:xlink="http://www.w3.org/1999/xlink" content-type="dwc:verbatimCoordinates" xlink:type="simple"><named-content content-type="geo-json" specific-use="{&#34;type&#34;:&#34;Point&#34;,&#34;coordinates&#34;:[109.457222,36.619444]}" id="NCID0E36BI" xlink:type="simple">36°37'10"n, 109°27'26"e</named-content></named-content>; ca. 930 m a.s.l.; 27 Sep. 2018; Shu-Rong Tang &amp; Li Liu leg.; on <tp:taxon-name><tp:taxon-name-part taxon-name-part-type="genus" reg="Paeonia">Paeonia</tp:taxon-name-part><tp:taxon-name-part taxon-name-part-type="hybrid-sign">×</tp:taxon-name-part><tp:taxon-name-part taxon-name-part-type="species" reg="suffruticosa">suffruticosa</tp:taxon-name-part></tp:taxon-name>; <named-content xmlns:xlink="http://www.w3.org/1999/xlink" content-type="dwc:institutional_code" xlink:title="Herbarium of Mycology of Jilin Agricultural University" xlink:href="http://grbio.org/institution/herbarium-mycology-jilin-agricultural-university" xlink:type="simple">HMJAU</named-content>-PM92255. Isotype: same data as for holotype; <abbrev xmlns:xlink="http://www.w3.org/1999/xlink" xlink:title="Herbarium Mycologicum Academiae Sinicae" id="ABBRID0ESACI" xlink:type="simple">HMAS</abbrev> 353412.</p></tp:treatment-sec><tp:treatment-sec sec-type="host" id="SECID0EWACI"><title>Host.</title><p><tp:taxon-name><tp:taxon-name-part taxon-name-part-type="genus" reg="Paeonia">Paeonia</tp:taxon-name-part><tp:taxon-name-part taxon-name-part-type="hybrid-sign">×</tp:taxon-name-part><tp:taxon-name-part taxon-name-part-type="species" reg="suffruticosa">suffruticosa</tp:taxon-name-part></tp:taxon-name> (<tp:taxon-name><tp:taxon-name-part taxon-name-part-type="family">Paeoniaceae</tp:taxon-name-part></tp:taxon-name>).</p></tp:treatment-sec><tp:treatment-sec sec-type="distribution" id="SECID0EOBCI"><title>Distribution.</title><p>Asia (China and South Korea).</p></tp:treatment-sec><tp:treatment-sec sec-type="material" id="SECID0ETBCI"><title>Additional material examined.</title><p>China, Gansu Prov. • 1; Lanzhou City; <named-content xmlns:xlink="http://www.w3.org/1999/xlink" content-type="dwc:verbatimCoordinates" xlink:type="simple"><named-content content-type="geo-json" specific-use="{&#34;type&#34;:&#34;Point&#34;,&#34;coordinates&#34;:[103.853889,36.046944]}" id="NCID0E3BCI" xlink:type="simple">36°2'49"n, 103°51'14"e</named-content></named-content>; ca. 1461 m a.s.l.; 20 Sep. 2018; Shu-Rong Tang &amp; Li Liu leg.; on <tp:taxon-name><tp:taxon-name-part taxon-name-part-type="genus" reg="Paeonia">P.</tp:taxon-name-part><tp:taxon-name-part taxon-name-part-type="hybrid-sign">×</tp:taxon-name-part><tp:taxon-name-part taxon-name-part-type="species" reg="suffruticosa">suffruticosa</tp:taxon-name-part></tp:taxon-name>; <named-content xmlns:xlink="http://www.w3.org/1999/xlink" content-type="dwc:institutional_code" xlink:title="Herbarium of Mycology of Jilin Agricultural University" xlink:href="http://grbio.org/institution/herbarium-mycology-jilin-agricultural-university" xlink:type="simple">HMJAU</named-content>-PM92256. • 1; Lanzhou City; <named-content xmlns:xlink="http://www.w3.org/1999/xlink" content-type="dwc:verbatimCoordinates" xlink:type="simple"><named-content content-type="geo-json" specific-use="{&#34;type&#34;:&#34;Point&#34;,&#34;coordinates&#34;:[103.813889,36.070278]}" id="NCID0EVCCI" xlink:type="simple">36°4'13"n, 103°48'50"e</named-content></named-content>; ca. 1560 m a.s.l.; 16 Oct. 2023; Zhao-Yang Zhang &amp; Li Liu leg.; on <tp:taxon-name><tp:taxon-name-part taxon-name-part-type="genus" reg="Paeonia">P.</tp:taxon-name-part><tp:taxon-name-part taxon-name-part-type="hybrid-sign">×</tp:taxon-name-part><tp:taxon-name-part taxon-name-part-type="species" reg="suffruticosa">suffruticosa</tp:taxon-name-part></tp:taxon-name>; <named-content xmlns:xlink="http://www.w3.org/1999/xlink" content-type="dwc:institutional_code" xlink:title="Herbarium of Mycology of Jilin Agricultural University" xlink:href="http://grbio.org/institution/herbarium-mycology-jilin-agricultural-university" xlink:type="simple">HMJAU</named-content>-PM92254. –Heilongjiang Prov. • 1; Mudanjiang City; <named-content xmlns:xlink="http://www.w3.org/1999/xlink" content-type="dwc:verbatimCoordinates" xlink:type="simple"><named-content content-type="geo-json" specific-use="{&#34;type&#34;:&#34;Point&#34;,&#34;coordinates&#34;:[129.619722,44.585833]}" id="NCID0EODCI" xlink:type="simple">44°35'9"n, 129°37'11"e</named-content></named-content>; ca. 240 m a.s.l.; Fen-Yun Zhao, Vanninh Nguyen, Jing-Sheng Lu &amp; Jia-Ni Li leg.; on <tp:taxon-name><tp:taxon-name-part taxon-name-part-type="genus" reg="Paeonia">P.</tp:taxon-name-part><tp:taxon-name-part taxon-name-part-type="hybrid-sign">×</tp:taxon-name-part><tp:taxon-name-part taxon-name-part-type="species" reg="suffruticosa">suffruticosa</tp:taxon-name-part></tp:taxon-name>; <named-content xmlns:xlink="http://www.w3.org/1999/xlink" content-type="dwc:institutional_code" xlink:title="Herbarium of Mycology of Jilin Agricultural University" xlink:href="http://grbio.org/institution/herbarium-mycology-jilin-agricultural-university" xlink:type="simple">HMJAU</named-content>-PM92272. –Jilin Prov. • 1; Changchun City; <named-content xmlns:xlink="http://www.w3.org/1999/xlink" content-type="dwc:verbatimCoordinates" xlink:type="simple"><named-content content-type="geo-json" specific-use="{&#34;type&#34;:&#34;Point&#34;,&#34;coordinates&#34;:[125.404722,43.805833]}" id="NCID0EHECI" xlink:type="simple">43°48'21"n, 125°24'17"e</named-content></named-content>; ca. 1460 m a.s.l., 10 Aug. 2023; Zhao-Yang Zhang leg.; on <tp:taxon-name><tp:taxon-name-part taxon-name-part-type="genus" reg="Paeonia">P.</tp:taxon-name-part><tp:taxon-name-part taxon-name-part-type="hybrid-sign">×</tp:taxon-name-part><tp:taxon-name-part taxon-name-part-type="species" reg="suffruticosa">suffruticosa</tp:taxon-name-part></tp:taxon-name>; <named-content xmlns:xlink="http://www.w3.org/1999/xlink" content-type="dwc:institutional_code" xlink:title="Herbarium of Mycology of Jilin Agricultural University" xlink:href="http://grbio.org/institution/herbarium-mycology-jilin-agricultural-university" xlink:type="simple">HMJAU</named-content>-PM92257.</p></tp:treatment-sec><tp:treatment-sec sec-type="notes" id="SECID0E4ECI"><title>Notes.</title><p>Powdery mildew on <italic><tp:taxon-name><tp:taxon-name-part taxon-name-part-type="genus" reg="Paeonia">Paeonia</tp:taxon-name-part><tp:taxon-name-part taxon-name-part-type="hybrid-sign">×</tp:taxon-name-part><tp:taxon-name-part taxon-name-part-type="species" reg="suffruticosa">suffruticosa</tp:taxon-name-part></tp:taxon-name></italic> was first found in South Korea and identified as <italic><tp:taxon-name><tp:taxon-name-part taxon-name-part-type="genus" reg="Erysiphe">Erysiphe</tp:taxon-name-part><tp:taxon-name-part taxon-name-part-type="species" reg="paeoniae">paeoniae</tp:taxon-name-part></tp:taxon-name></italic> through combined morphology and <abbrev xmlns:xlink="http://www.w3.org/1999/xlink" xlink:title="Internal Transcribed Spacer" id="ABBRID0E3FCI" xlink:type="simple">ITS</abbrev> sequence analyses (<xref ref-type="bibr" rid="B41">La et al. 2015</xref>). Subsequent reports from China confirmed this identification using <abbrev xmlns:xlink="http://www.w3.org/1999/xlink" xlink:title="Internal Transcribed Spacer" id="ABBRID0EEGCI" xlink:type="simple">ITS</abbrev> data (<xref ref-type="bibr" rid="B54">Qian et al. 2016</xref>). While the anamorphic morphologies of <italic><tp:taxon-name><tp:taxon-name-part taxon-name-part-type="genus" reg="Erysiphe">E.</tp:taxon-name-part><tp:taxon-name-part taxon-name-part-type="species" reg="paeoniae">paeoniae</tp:taxon-name-part></tp:taxon-name></italic> on <tp:taxon-name><tp:taxon-name-part taxon-name-part-type="genus" reg="Paeonia">P.</tp:taxon-name-part><tp:taxon-name-part taxon-name-part-type="hybrid-sign">×</tp:taxon-name-part><tp:taxon-name-part taxon-name-part-type="species" reg="suffruticosa">suffruticosa</tp:taxon-name-part></tp:taxon-name> (designated <italic><tp:taxon-name><tp:taxon-name-part taxon-name-part-type="genus" reg="Erysiphe">E.</tp:taxon-name-part><tp:taxon-name-part taxon-name-part-type="species" reg="paeoniae-suffruticosae">paeoniae-suffruticosae</tp:taxon-name-part></tp:taxon-name></italic>) and <italic><tp:taxon-name><tp:taxon-name-part taxon-name-part-type="genus" reg="Paeonia">P.</tp:taxon-name-part><tp:taxon-name-part taxon-name-part-type="species" reg="lactiflora">lactiflora</tp:taxon-name-part></tp:taxon-name></italic> (on <italic><tp:taxon-name><tp:taxon-name-part taxon-name-part-type="genus" reg="Erysiphe">E.</tp:taxon-name-part><tp:taxon-name-part taxon-name-part-type="species" reg="paeoniae">paeoniae</tp:taxon-name-part></tp:taxon-name></italic>) show no significant differences, their chasmothecium structures exhibit marked morphological divergence. Notably, <italic><tp:taxon-name><tp:taxon-name-part taxon-name-part-type="genus" reg="Erysiphe">E.</tp:taxon-name-part><tp:taxon-name-part taxon-name-part-type="species" reg="paeoniae-suffruticosae">paeoniae-suffruticosae</tp:taxon-name-part></tp:taxon-name></italic> possesses two distinct types of asci and ascospores, whereas <italic><tp:taxon-name><tp:taxon-name-part taxon-name-part-type="genus" reg="Erysiphe">E.</tp:taxon-name-part><tp:taxon-name-part taxon-name-part-type="species" reg="paeoniae">paeoniae</tp:taxon-name-part></tp:taxon-name></italic> exhibits only a single type. The holotype of <italic><tp:taxon-name><tp:taxon-name-part taxon-name-part-type="genus" reg="Erysiphe">E.</tp:taxon-name-part><tp:taxon-name-part taxon-name-part-type="species" reg="paeoniae">paeoniae</tp:taxon-name-part></tp:taxon-name></italic> (hosted on <italic><tp:taxon-name><tp:taxon-name-part taxon-name-part-type="genus" reg="Paeonia">P.</tp:taxon-name-part><tp:taxon-name-part taxon-name-part-type="species" reg="obovata">obovata</tp:taxon-name-part></tp:taxon-name></italic> preserved at the <abbrev xmlns:xlink="http://www.w3.org/1999/xlink" xlink:title="Herbarium Mycologicum Academiae Sinicae" id="ABBRID0ERJCI" xlink:type="simple">HMAS</abbrev>, Beijing) underwent morphological re-evaluation and molecular analysis; however, all sequencing attempts failed, probably due to the age of the specimen. Despite this limitation, the morphological similarity observed between <italic><tp:taxon-name><tp:taxon-name-part taxon-name-part-type="genus" reg="Erysiphe">E.</tp:taxon-name-part><tp:taxon-name-part taxon-name-part-type="species" reg="paeoniae">paeoniae</tp:taxon-name-part></tp:taxon-name></italic> populations on <italic><tp:taxon-name><tp:taxon-name-part taxon-name-part-type="genus" reg="Paeonia">P.</tp:taxon-name-part><tp:taxon-name-part taxon-name-part-type="species" reg="obovata">obovata</tp:taxon-name-part></tp:taxon-name></italic> and <italic><tp:taxon-name><tp:taxon-name-part taxon-name-part-type="genus" reg="Paeonia">P.</tp:taxon-name-part><tp:taxon-name-part taxon-name-part-type="species" reg="lactiflora">lactiflora</tp:taxon-name-part></tp:taxon-name></italic> supports the authenticity of <italic><tp:taxon-name><tp:taxon-name-part taxon-name-part-type="genus" reg="Erysiphe">E.</tp:taxon-name-part><tp:taxon-name-part taxon-name-part-type="species" reg="paeoniae">paeoniae</tp:taxon-name-part></tp:taxon-name></italic> on its type host. Significant morphological differentiation between <italic><tp:taxon-name><tp:taxon-name-part taxon-name-part-type="genus" reg="Erysiphe">E.</tp:taxon-name-part><tp:taxon-name-part taxon-name-part-type="species" reg="paeoniae-suffruticosae">paeoniae-suffruticosae</tp:taxon-name-part></tp:taxon-name></italic> and <italic><tp:taxon-name><tp:taxon-name-part taxon-name-part-type="genus" reg="Erysiphe">E.</tp:taxon-name-part><tp:taxon-name-part taxon-name-part-type="species" reg="paeoniae">paeoniae</tp:taxon-name-part></tp:taxon-name></italic> is supported by phylogenetic analyses using <abbrev xmlns:xlink="http://www.w3.org/1999/xlink" xlink:title="Internal Transcribed Spacer" id="ABBRID0EXLCI" xlink:type="simple">ITS</abbrev>+28S+<abbrev xmlns:xlink="http://www.w3.org/1999/xlink" xlink:title="intergenic spacer" id="ABBRID0E2LCI" xlink:type="simple">IGS</abbrev>, which together support recognition of <italic><tp:taxon-name><tp:taxon-name-part taxon-name-part-type="genus" reg="Erysiphe">E.</tp:taxon-name-part><tp:taxon-name-part taxon-name-part-type="species" reg="paeoniae-suffruticosae">paeoniae-suffruticosae</tp:taxon-name-part></tp:taxon-name></italic> as a distinct taxon on <italic><tp:taxon-name><tp:taxon-name-part taxon-name-part-type="genus" reg="Paeonia">P.</tp:taxon-name-part><tp:taxon-name-part taxon-name-part-type="hybrid-sign">×</tp:taxon-name-part><tp:taxon-name-part taxon-name-part-type="species" reg="suffruticosa">suffruticosa</tp:taxon-name-part></tp:taxon-name></italic> (Suppl. material <xref ref-type="supplementary-material" rid="S1">1</xref>). Furthermore, in the multi-gene analysis (<abbrev xmlns:xlink="http://www.w3.org/1999/xlink" xlink:title="Internal Transcribed Spacer" id="ABBRID0E3MCI" xlink:type="simple">ITS</abbrev>+28S+<abbrev xmlns:xlink="http://www.w3.org/1999/xlink" xlink:title="intergenic spacer" id="ABBRID0EANCI" xlink:type="simple">IGS</abbrev>+<italic><abbrev xmlns:xlink="http://www.w3.org/1999/xlink" xlink:title="The second largest subunits of RNA polymerase II" id="ABBRID0EFNCI" xlink:type="simple">RPB2</abbrev></italic>+<italic><abbrev xmlns:xlink="http://www.w3.org/1999/xlink" xlink:title="β-tubulin" id="ABBRID0EKNCI" xlink:type="simple">TUB</abbrev></italic>), <italic><tp:taxon-name><tp:taxon-name-part taxon-name-part-type="genus" reg="Erysiphe">E.</tp:taxon-name-part><tp:taxon-name-part taxon-name-part-type="species" reg="paeoniae-suffruticosae">paeoniae-suffruticosae</tp:taxon-name-part></tp:taxon-name></italic> formed a distinct clade, providing additional evidence for its taxonomic distinction (Fig. <xref ref-type="fig" rid="F2">2</xref>).</p><p>Field surveys indicate high susceptibility of <italic><tp:taxon-name><tp:taxon-name-part taxon-name-part-type="genus" reg="Paeonia">P.</tp:taxon-name-part><tp:taxon-name-part taxon-name-part-type="hybrid-sign">×</tp:taxon-name-part><tp:taxon-name-part taxon-name-part-type="species" reg="suffruticosa">suffruticosa</tp:taxon-name-part></tp:taxon-name></italic> to powdery mildew, suggesting potential broader geographic distribution of <italic><tp:taxon-name><tp:taxon-name-part taxon-name-part-type="genus" reg="Erysiphe">E.</tp:taxon-name-part><tp:taxon-name-part taxon-name-part-type="species" reg="paeoniae-suffruticosae">paeoniae-suffruticosae</tp:taxon-name-part></tp:taxon-name></italic> within China.</p><sec sec-type="﻿New records" id="SECID0EYOCI"><title>﻿New records</title></sec></tp:treatment-sec><tp:treatment-sec><!--Section generated to contain objects referenced in tp:taxon-treatment.--><supplementary-material xmlns:xlink="http://www.w3.org/1999/xlink" id="S1" position="float" orientation="portrait" xlink:type="simple"><object-id content-type="doi" xlink:type="simple">10.3897/mycokeys.118.154217.suppl1</object-id><object-id content-type="arpha" xlink:type="simple">3AAFA281-4DC6-592C-B560-87C9FD7AE63F</object-id><label>Supplementary material 1</label><caption><p>Phylogenetic tree of selected species within sect. <tp:taxon-name><tp:taxon-name-part taxon-name-part-type="genus" reg="Erysiphe"/><tp:taxon-name-part taxon-name-part-type="section" reg="Erysiphe">Erysiphe</tp:taxon-name-part></tp:taxon-name>  based on the <abbrev xlink:title="Internal Transcribed Spacer" id="ABBRID0EBUEK" xlink:type="simple">ITS</abbrev>+28S+<abbrev xlink:title="intergenic spacer" id="ABBRID0EFUEK" xlink:type="simple">IGS</abbrev> regions</p></caption><statement content-type="dataType"><label>Data type</label><p>pdf</p></statement><statement content-type="notes"><label>Explanation note</label><p>Bootstrap values greater than 60% for the maximum likelihood (<abbrev xlink:title="Maximum likelihood" id="ABBRID0EOUEK" xlink:type="simple">ML</abbrev>) analyses are displayed followed by posterior probabilities ≥ 0.70 of Bayesian inference (<abbrev xlink:title="Bayesian inference" id="ABBRID0ESUEK" xlink:type="simple">BI</abbrev>) analyses. HT = Holotype; the color box indicates new species; bold font indicates the new species obtained in this study; blue bold font indicates new record species.</p></statement><media xlink:href="mycokeys-118-119-s001.pdf" mimetype="application" mime-subtype="pdf" position="float" orientation="portrait" xlink:type="simple" id="oo_1344266.pdf"><uri content-type="original_file" xlink:type="simple">https://binary.pensoft.net/file/1344266</uri></media><permissions><license xlink:type="simple"><license-p>This dataset is made available under the Open Database License (http://opendatacommons.org/licenses/odbl/1.0/). The Open Database License (ODbL) is a license agreement intended to allow users to freely share, modify, and use this Dataset while maintaining this same freedom for others, provided that the original source and author(s) are credited.</license-p></license></permissions><attrib specific-use="authors">Zhao-Yang Zhang</attrib></supplementary-material><fig id="F2" position="float" orientation="portrait"><object-id xmlns:xlink="http://www.w3.org/1999/xlink" content-type="doi" xlink:type="simple">10.3897/mycokeys.118.154217.figure2</object-id><object-id xmlns:xlink="http://www.w3.org/1999/xlink" content-type="arpha" xlink:type="simple">4B6F95F7-3293-5CF0-8006-A5888B8B6C8D</object-id><label>Figure 2.</label><caption><p>Phylogenetic tree of selected species within sect. <tp:taxon-name><tp:taxon-name-part taxon-name-part-type="genus" reg="Erysiphe"/><tp:taxon-name-part taxon-name-part-type="section" reg="Erysiphe">Erysiphe</tp:taxon-name-part></tp:taxon-name>  based on the <abbrev xmlns:xlink="http://www.w3.org/1999/xlink" xlink:title="Internal Transcribed Spacer" id="ABBRID0ENQAI" xlink:type="simple">ITS</abbrev>+28S+<abbrev xmlns:xlink="http://www.w3.org/1999/xlink" xlink:title="intergenic spacer" id="ABBRID0ERQAI" xlink:type="simple">IGS</abbrev>+<italic><abbrev xmlns:xlink="http://www.w3.org/1999/xlink" xlink:title="The second largest subunits of RNA polymerase II" id="ABBRID0EWQAI" xlink:type="simple">RPB2</abbrev></italic>+<italic><abbrev xmlns:xlink="http://www.w3.org/1999/xlink" xlink:title="β-tubulin" id="ABBRID0E2QAI" xlink:type="simple">TUB</abbrev></italic> regions. Bootstrap values greater than 60% for the maximum likelihood (<abbrev xmlns:xlink="http://www.w3.org/1999/xlink" xlink:title="Maximum likelihood" id="ABBRID0E6QAI" xlink:type="simple">ML</abbrev>) analyses are displayed followed by posterior probabilities ≥ 0.70 of Bayesian inference (<abbrev xmlns:xlink="http://www.w3.org/1999/xlink" xlink:title="Bayesian inference" id="ABBRID0EDRAI" xlink:type="simple">BI</abbrev>) analyses. HT = Holotype; the color box indicates new species; bold font indicates the new species obtained in this study; blue bold font indicates new record species.</p></caption><graphic xmlns:xlink="http://www.w3.org/1999/xlink" xlink:href="mycokeys-118-119-g002.jpg" position="float" orientation="portrait" xlink:type="simple" id="oo_1344259.jpg"><uri content-type="original_file" xlink:type="simple">https://binary.pensoft.net/fig/1344259</uri></graphic></fig></tp:treatment-sec><ref-list><ref id="B41"><mixed-citation xmlns:xlink="http://www.w3.org/1999/xlink" xlink:type="simple"><person-group><name name-style="western"><surname>La</surname><given-names>YJ</given-names></name><name name-style="western"><surname>Cho</surname><given-names>SE</given-names></name><name name-style="western"><surname>Park</surname><given-names>JH</given-names></name><name name-style="western"><surname>Shin</surname><given-names>HD</given-names></name></person-group> (<year>2015</year>) Occurrence of powdery mildew caused by <italic><tp:taxon-name><tp:taxon-name-part taxon-name-part-type="genus">Erysiphe</tp:taxon-name-part><tp:taxon-name-part taxon-name-part-type="species">paeoniae</tp:taxon-name-part></tp:taxon-name></italic> on <italic><tp:taxon-name><tp:taxon-name-part taxon-name-part-type="genus">Paeonia</tp:taxon-name-part><tp:taxon-name-part taxon-name-part-type="species">suffruticosa</tp:taxon-name-part></tp:taxon-name></italic>. Tropical Plant Pathology 41: 48–51. <ext-link xlink:href="10.1007/s40858-015-0060-6" ext-link-type="doi" xlink:type="simple">https://doi.org/10.1007/s40858-015-0060-6</ext-link></mixed-citation></ref><ref id="B54"><mixed-citation xmlns:xlink="http://www.w3.org/1999/xlink" xlink:type="simple"><person-group><name name-style="western"><surname>Qian</surname><given-names>HW</given-names></name><name name-style="western"><surname>Jing</surname><given-names>JC</given-names></name><name name-style="western"><surname>Liang</surname><given-names>C</given-names></name><name name-style="western"><surname>Liang</surname><given-names>WX</given-names></name><name name-style="western"><surname>Huang</surname><given-names>JG</given-names></name></person-group> (<year>2016</year>) <article-title>First report of powdery mildew caused by <italic><tp:taxon-name><tp:taxon-name-part taxon-name-part-type="genus">Erysiphe</tp:taxon-name-part><tp:taxon-name-part taxon-name-part-type="species">paeoniae</tp:taxon-name-part></tp:taxon-name></italic> on <italic><tp:taxon-name><tp:taxon-name-part taxon-name-part-type="genus">Paeonia</tp:taxon-name-part><tp:taxon-name-part taxon-name-part-type="species">suffruticosa</tp:taxon-name-part></tp:taxon-name></italic> in China.</article-title><source>Plant Disease</source><volume>100</volume>: <fpage>1015</fpage>–<lpage>1016</lpage>. <ext-link xlink:href="10.1094/PDIS-08-15-0897-PDN" ext-link-type="doi" xlink:type="simple">https://doi.org/10.1094/PDIS-08-15-0897-PDN</ext-link></mixed-citation></ref></ref-list></tp:taxon-treatment>
