# Supplementary material for: ﻿Discover hidden taxa of Erysiphe section Erysiphe fungi (Ascomycota, Erysiphaceae) based on morphology and multilocus phylogeny in China
Source: MycoKeys. 2025 Jun 4;118:119–46. doi: 10.3897/mycokeys.118.154217 (PMC12159665; doi:10.3897/mycokeys.118.154217)
Supplement: XML Treatment for Erysiphe malvae [file mycokeys.118.154217-treatment4.xml]

<!DOCTYPE tp:taxon-treatment
  PUBLIC "-//TaxonX//DTD Taxonomic Treatment Publishing DTD v0 20100105//EN" "tax-treatment-NSO.dtd">
<tp:taxon-treatment xmlns:tp="http://www.plazi.org/taxpub"><tp:treatment-meta><kwd-group><label>Taxon classification</label><kwd>
                <named-content content-type="kingdom">Fungi</named-content>
              </kwd><kwd>
                <named-content content-type="order">Helotiales</named-content>
              </kwd><kwd>
                <named-content content-type="family">Erysiphaceae</named-content>
              </kwd></kwd-group><mixed-citation publication-type="journal"><person-group><name><surname>Zhang</surname><given-names>Zhao-Yang</given-names></name><name><surname>Wu</surname><given-names>Xue-Lian</given-names></name><name><surname>Lv</surname><given-names>Xiao-Xue</given-names></name><name><surname>Liu</surname><given-names>Tie-Zhi</given-names></name><name><surname>Jin</surname><given-names>Dan-Ni</given-names></name><name><surname>Liu</surname><given-names>Li</given-names></name><name><surname>Wang</surname><given-names>Shuang-Bao</given-names></name><name><surname>Feng</surname><given-names>Jing</given-names></name><name><surname>Hsiang</surname><given-names>Tom</given-names></name><name><surname>Li</surname><given-names>Yu</given-names></name><name><surname>Liu</surname><given-names>Shu-Yan</given-names></name></person-group><article-title>﻿Discover hidden taxa of <italic><tp:taxon-name><tp:taxon-name-part taxon-name-part-type="genus" reg="Erysiphe">Erysiphe</tp:taxon-name-part></tp:taxon-name></italic> section <italic><tp:taxon-name><tp:taxon-name-part taxon-name-part-type="genus" reg="Erysiphe"/><tp:taxon-name-part taxon-name-part-type="section" reg="Erysiphe">Erysiphe</tp:taxon-name-part></tp:taxon-name></italic> fungi (<tp:taxon-name><tp:taxon-name-part taxon-name-part-type="phylum">Ascomycota</tp:taxon-name-part></tp:taxon-name>, <tp:taxon-name><tp:taxon-name-part taxon-name-part-type="family">Erysiphaceae</tp:taxon-name-part></tp:taxon-name>) based on morphology and multilocus phylogeny in China</article-title><source>MycoKeys</source><day>04</day><month>06</month><year>2025</year><volume>118</volume><fpage>119</fpage><lpage>146</lpage><pub-id pub-id-type="doi">10.3897/mycokeys.118.154217</pub-id></mixed-citation></tp:treatment-meta><tp:nomenclature><label>﻿</label><tp:taxon-name>
              <object-id xmlns:xlink="http://www.w3.org/1999/xlink" content-type="arpha" xlink:type="simple">71EB6B32-1A08-5B1C-9450-74814BB9F431</object-id>
              <tp:taxon-name-part taxon-name-part-type="genus" reg="Erysiphe">Erysiphe</tp:taxon-name-part>
              <tp:taxon-name-part taxon-name-part-type="species" reg="malvae">malvae</tp:taxon-name-part>
            </tp:taxon-name><tp:taxon-authority>Heluta, Ukrayins’k. Bot. Zhurn. 47(4): 75, 1990.</tp:taxon-authority><xref ref-type="fig" rid="F7">Fig. 7</xref></tp:nomenclature><tp:treatment-sec sec-type="description" id="SECID0EFQCI"><title>Description.</title><p>Mycelium on leaves and stems, effuse or in irregular powdery layers, white, persistent; hyphae 3–8 μm wide; hyphal appressoria nipple-shaped to lobed. <bold>Asexual morph</bold>: Conidiophores erect, sometimes slightly flexuous, 62–116(–133) × 5–9 μm (without conidia), foot cells cylindrical, straight, 33–69 × 5–9 μm, followed by 1–2 cells, significantly shorter or longer than the foot cells, sometimes about as long as foot cells; conidia single, cylindrical, ellipsoid-cylindrical, 25–42(–46) × 12–18 μm, length/width ratio 1.6–4.0, colorless; the germ tube subterminal, medium length, club-shaped, apex simple or somewhat bent and swollen.</p><fig id="F7" position="float" orientation="portrait"><object-id xmlns:xlink="http://www.w3.org/1999/xlink" content-type="doi" xlink:type="simple">10.3897/mycokeys.118.154217.figure7</object-id><object-id xmlns:xlink="http://www.w3.org/1999/xlink" content-type="arpha" xlink:type="simple">1685830E-918B-5849-9019-A538AC739A14</object-id><label>Figure 7.</label><caption><p>Symptoms and asexual morph of <italic><tp:taxon-name><tp:taxon-name-part taxon-name-part-type="genus" reg="Erysiphe">Erysiphe</tp:taxon-name-part><tp:taxon-name-part taxon-name-part-type="species" reg="malvae">malvae</tp:taxon-name-part></tp:taxon-name></italic> on <italic><tp:taxon-name><tp:taxon-name-part taxon-name-part-type="genus" reg="Malva">Malva</tp:taxon-name-part><tp:taxon-name-part taxon-name-part-type="species" reg="pusilla">pusilla</tp:taxon-name-part></tp:taxon-name></italic> (<named-content xmlns:xlink="http://www.w3.org/1999/xlink" content-type="dwc:institutional_code" xlink:title="Herbarium of Mycology of Jilin Agricultural University" xlink:href="http://grbio.org/institution/herbarium-mycology-jilin-agricultural-university" xlink:type="simple">HMJAU</named-content>-PM92233) <bold>A, B</bold> powder layer on leaves <bold>C, D</bold> hyphal appressoria <bold>E–G</bold> conidiophores <bold>H–J</bold> conidia <bold>K, L</bold> germ tubes. Scale bars: 10 µm (<bold>C, D</bold>); 20 µm (<bold>E–L</bold>).</p></caption><graphic xmlns:xlink="http://www.w3.org/1999/xlink" xlink:href="mycokeys-118-119-g007.jpg" position="float" orientation="portrait" xlink:type="simple" id="oo_1344264.jpg"><uri content-type="original_file" xlink:type="simple">https://binary.pensoft.net/fig/1344264</uri></graphic></fig></tp:treatment-sec><tp:treatment-sec sec-type="host" id="SECID0ECSCI"><title>Host.</title><p><italic><tp:taxon-name><tp:taxon-name-part taxon-name-part-type="genus" reg="Malva">Malva</tp:taxon-name-part><tp:taxon-name-part taxon-name-part-type="species" reg="pusilla">pusilla</tp:taxon-name-part></tp:taxon-name></italic> (<tp:taxon-name><tp:taxon-name-part taxon-name-part-type="family">Malvaceae</tp:taxon-name-part></tp:taxon-name>).</p></tp:treatment-sec><tp:treatment-sec sec-type="distribution" id="SECID0EYSCI"><title>Distribution.</title><p>Asia (China, Iran and Israel), Europe (Ukraine).</p></tp:treatment-sec><tp:treatment-sec sec-type="material" id="SECID0E4SCI"><title>Additional material examined.</title><p>China, Yunnan Prov. • 1; Kunming City; <named-content xmlns:xlink="http://www.w3.org/1999/xlink" content-type="dwc:verbatimCoordinates" xlink:type="simple"><named-content content-type="geo-json" specific-use="{&#34;type&#34;:&#34;Point&#34;,&#34;coordinates&#34;:[102.752500,25.114167]}" id="NCID0EGTCI" xlink:type="simple">25°6'51"n, 102°45'9"e</named-content></named-content>; ca. 1890 m a.s.l.; 26 Jun. 2019; Shu-Rong Tang &amp; Jing Feng leg.; on <italic><tp:taxon-name><tp:taxon-name-part taxon-name-part-type="genus" reg="Malva">M.</tp:taxon-name-part><tp:taxon-name-part taxon-name-part-type="species" reg="pusilla">pusilla</tp:taxon-name-part></tp:taxon-name></italic>; <named-content xmlns:xlink="http://www.w3.org/1999/xlink" content-type="dwc:institutional_code" xlink:title="Herbarium of Mycology of Jilin Agricultural University" xlink:href="http://grbio.org/institution/herbarium-mycology-jilin-agricultural-university" xlink:type="simple">HMJAU</named-content>-PM92233. • 1; Kunming City;<named-content xmlns:xlink="http://www.w3.org/1999/xlink" content-type="dwc:verbatimCoordinates" xlink:type="simple"><named-content content-type="geo-json" specific-use="{&#34;type&#34;:&#34;Point&#34;,&#34;coordinates&#34;:[102.698611,25.057500]}" id="NCID0E4TCI" xlink:type="simple"> 25°3'27"n, 102°41'55"e</named-content></named-content>; alt. 1920 m a.s.l.; 27 Jun. 2019; Shu-Rong Tang &amp; Jing Feng leg.; <named-content xmlns:xlink="http://www.w3.org/1999/xlink" content-type="dwc:institutional_code" xlink:title="Herbarium of Mycology of Jilin Agricultural University" xlink:href="http://grbio.org/institution/herbarium-mycology-jilin-agricultural-university" xlink:type="simple">HMJAU</named-content>-PM92234.</p></tp:treatment-sec><tp:treatment-sec sec-type="notes" id="SECID0EGUCI"><title>Notes.</title><p><italic><tp:taxon-name><tp:taxon-name-part taxon-name-part-type="genus" reg="Erysiphe">Erysiphe</tp:taxon-name-part><tp:taxon-name-part taxon-name-part-type="species" reg="malvae">malvae</tp:taxon-name-part></tp:taxon-name></italic> was initially described from Europe (Ukraine) and subsequently documented in Asia (Iran and Israel), with its most recent record in Nepal (<xref ref-type="bibr" rid="B2">Adhikari 2021</xref>). This represents the first confirmed occurrence of this pathogen in China, where the specimen was collected in Yunnan Province in 2019. Morphological comparison of the Chinese anamorphs revealed fundamental congruence with the original description by <xref ref-type="bibr" rid="B20">Braun and Cook (2012)</xref>, except for a discrepancy in subsequent cell count: our specimens exhibited 1–2 cells following the foot cells, compared to the 1–3 cells reported in the type description.</p><p>Sequence-based verification confirmed the taxonomic identity with <italic><tp:taxon-name><tp:taxon-name-part taxon-name-part-type="genus" reg="Erysiphe">E.</tp:taxon-name-part><tp:taxon-name-part taxon-name-part-type="species" reg="malvae">malvae</tp:taxon-name-part></tp:taxon-name></italic> (on <italic><tp:taxon-name><tp:taxon-name-part taxon-name-part-type="genus" reg="Malva">Malva</tp:taxon-name-part><tp:taxon-name-part taxon-name-part-type="species" reg="pusilla">pusilla</tp:taxon-name-part></tp:taxon-name></italic>), with its phylogenetic position within the <italic><tp:taxon-name><tp:taxon-name-part taxon-name-part-type="genus" reg="Erysiphe">E.</tp:taxon-name-part><tp:taxon-name-part taxon-name-part-type="species" reg="betae">betae</tp:taxon-name-part></tp:taxon-name></italic>/<italic><tp:taxon-name><tp:taxon-name-part taxon-name-part-type="genus" reg="Erysiphe">E.</tp:taxon-name-part><tp:taxon-name-part taxon-name-part-type="species" reg="heraclei">heraclei</tp:taxon-name-part></tp:taxon-name></italic>/<italic><tp:taxon-name><tp:taxon-name-part taxon-name-part-type="genus" reg="Erysiphe">E.</tp:taxon-name-part><tp:taxon-name-part taxon-name-part-type="species" reg="malvae">malvae</tp:taxon-name-part></tp:taxon-name></italic> complex clade (Figs <xref ref-type="fig" rid="F1">1</xref>, <xref ref-type="fig" rid="F2">2</xref>).</p></tp:treatment-sec><tp:treatment-sec><!--Section generated to contain objects referenced in tp:taxon-treatment.--><fig id="F1" position="float" orientation="portrait"><object-id xmlns:xlink="http://www.w3.org/1999/xlink" content-type="doi" xlink:type="simple">10.3897/mycokeys.118.154217.figure1</object-id><object-id xmlns:xlink="http://www.w3.org/1999/xlink" content-type="arpha" xlink:type="simple">F86BC1EC-58CB-5A39-8DE5-5061491BF193</object-id><label>Figure 1.</label><caption><p>Phylogenetic tree of selected species within sect. <tp:taxon-name><tp:taxon-name-part taxon-name-part-type="genus" reg="Erysiphe"/><tp:taxon-name-part taxon-name-part-type="section" reg="Erysiphe">Erysiphe</tp:taxon-name-part></tp:taxon-name>  based on the <abbrev xmlns:xlink="http://www.w3.org/1999/xlink" xlink:title="Internal Transcribed Spacer" id="ABBRID0ELPAI" xlink:type="simple">ITS</abbrev>+28S regions. Bootstrap values greater than 60% for the maximum likelihood (<abbrev xmlns:xlink="http://www.w3.org/1999/xlink" xlink:title="Maximum likelihood" id="ABBRID0EPPAI" xlink:type="simple">ML</abbrev>) analyses are displayed followed by posterior probabilities ≥ 0.70 of Bayesian inference (<abbrev xmlns:xlink="http://www.w3.org/1999/xlink" xlink:title="Bayesian inference" id="ABBRID0ETPAI" xlink:type="simple">BI</abbrev>) analyses. HT = Holotype; the color box indicates new species; bold font indicates the new species obtained in this study; blue bold font indicates new record species.</p></caption><graphic xmlns:xlink="http://www.w3.org/1999/xlink" xlink:href="mycokeys-118-119-g001.jpg" position="float" orientation="portrait" xlink:type="simple" id="oo_1344258.jpg"><uri content-type="original_file" xlink:type="simple">https://binary.pensoft.net/fig/1344258</uri></graphic></fig><fig id="F2" position="float" orientation="portrait"><object-id xmlns:xlink="http://www.w3.org/1999/xlink" content-type="doi" xlink:type="simple">10.3897/mycokeys.118.154217.figure2</object-id><object-id xmlns:xlink="http://www.w3.org/1999/xlink" content-type="arpha" xlink:type="simple">4B6F95F7-3293-5CF0-8006-A5888B8B6C8D</object-id><label>Figure 2.</label><caption><p>Phylogenetic tree of selected species within sect. <tp:taxon-name><tp:taxon-name-part taxon-name-part-type="genus" reg="Erysiphe"/><tp:taxon-name-part taxon-name-part-type="section" reg="Erysiphe">Erysiphe</tp:taxon-name-part></tp:taxon-name>  based on the <abbrev xmlns:xlink="http://www.w3.org/1999/xlink" xlink:title="Internal Transcribed Spacer" id="ABBRID0ENQAI" xlink:type="simple">ITS</abbrev>+28S+<abbrev xmlns:xlink="http://www.w3.org/1999/xlink" xlink:title="intergenic spacer" id="ABBRID0ERQAI" xlink:type="simple">IGS</abbrev>+<italic><abbrev xmlns:xlink="http://www.w3.org/1999/xlink" xlink:title="The second largest subunits of RNA polymerase II" id="ABBRID0EWQAI" xlink:type="simple">RPB2</abbrev></italic>+<italic><abbrev xmlns:xlink="http://www.w3.org/1999/xlink" xlink:title="β-tubulin" id="ABBRID0E2QAI" xlink:type="simple">TUB</abbrev></italic> regions. Bootstrap values greater than 60% for the maximum likelihood (<abbrev xmlns:xlink="http://www.w3.org/1999/xlink" xlink:title="Maximum likelihood" id="ABBRID0E6QAI" xlink:type="simple">ML</abbrev>) analyses are displayed followed by posterior probabilities ≥ 0.70 of Bayesian inference (<abbrev xmlns:xlink="http://www.w3.org/1999/xlink" xlink:title="Bayesian inference" id="ABBRID0EDRAI" xlink:type="simple">BI</abbrev>) analyses. HT = Holotype; the color box indicates new species; bold font indicates the new species obtained in this study; blue bold font indicates new record species.</p></caption><graphic xmlns:xlink="http://www.w3.org/1999/xlink" xlink:href="mycokeys-118-119-g002.jpg" position="float" orientation="portrait" xlink:type="simple" id="oo_1344259.jpg"><uri content-type="original_file" xlink:type="simple">https://binary.pensoft.net/fig/1344259</uri></graphic></fig></tp:treatment-sec><ref-list><ref id="B2"><mixed-citation xmlns:xlink="http://www.w3.org/1999/xlink" xlink:type="simple"><person-group><name name-style="western"><surname>Adhikari</surname><given-names>MK</given-names></name></person-group> (<year>2021</year>) <article-title>New record of two parasitic fungi on <italic><tp:taxon-name><tp:taxon-name-part taxon-name-part-type="genus">Malva</tp:taxon-name-part><tp:taxon-name-part taxon-name-part-type="species">sylvestris</tp:taxon-name-part></tp:taxon-name></italic> L. from Nepal.</article-title><source>Journal of Plant Research</source><volume>19</volume>: <fpage>12</fpage>–<lpage>17</lpage>.</mixed-citation></ref><ref id="B20"><mixed-citation xmlns:xlink="http://www.w3.org/1999/xlink" xlink:type="simple"><person-group><name name-style="western"><surname>Braun</surname><given-names>U</given-names></name><name name-style="western"><surname>Cook</surname><given-names>RTA</given-names></name></person-group> (<year>2012</year>) <source>Taxonomic manual of the <tp:taxon-name><tp:taxon-name-part taxon-name-part-type="order">Erysiphales</tp:taxon-name-part></tp:taxon-name> (powdery mildews). CBS Biodiversity Series No.</source><publisher-name>11</publisher-name>, <publisher-loc>Utrecht the Netherland</publisher-loc>, <size units="page">707 pp</size>.</mixed-citation></ref></ref-list></tp:taxon-treatment>
