# Supplementary material for: ﻿Discover hidden taxa of Erysiphe section Erysiphe fungi (Ascomycota, Erysiphaceae) based on morphology and multilocus phylogeny in China
Source: MycoKeys. 2025 Jun 4;118:119–46. doi: 10.3897/mycokeys.118.154217 (PMC12159665; doi:10.3897/mycokeys.118.154217)
Supplement: XML Treatment for Erysiphe punicae [file mycokeys.118.154217-treatment5.xml]

<!DOCTYPE tp:taxon-treatment
  PUBLIC "-//TaxonX//DTD Taxonomic Treatment Publishing DTD v0 20100105//EN" "tax-treatment-NSO.dtd">
<tp:taxon-treatment xmlns:tp="http://www.plazi.org/taxpub"><tp:treatment-meta><kwd-group><label>Taxon classification</label><kwd>
                <named-content content-type="kingdom">Fungi</named-content>
              </kwd><kwd>
                <named-content content-type="order">Helotiales</named-content>
              </kwd><kwd>
                <named-content content-type="family">Erysiphaceae</named-content>
              </kwd></kwd-group><mixed-citation publication-type="journal"><person-group><name><surname>Zhang</surname><given-names>Zhao-Yang</given-names></name><name><surname>Wu</surname><given-names>Xue-Lian</given-names></name><name><surname>Lv</surname><given-names>Xiao-Xue</given-names></name><name><surname>Liu</surname><given-names>Tie-Zhi</given-names></name><name><surname>Jin</surname><given-names>Dan-Ni</given-names></name><name><surname>Liu</surname><given-names>Li</given-names></name><name><surname>Wang</surname><given-names>Shuang-Bao</given-names></name><name><surname>Feng</surname><given-names>Jing</given-names></name><name><surname>Hsiang</surname><given-names>Tom</given-names></name><name><surname>Li</surname><given-names>Yu</given-names></name><name><surname>Liu</surname><given-names>Shu-Yan</given-names></name></person-group><article-title>﻿Discover hidden taxa of <italic><tp:taxon-name><tp:taxon-name-part taxon-name-part-type="genus" reg="Erysiphe">Erysiphe</tp:taxon-name-part></tp:taxon-name></italic> section <italic><tp:taxon-name><tp:taxon-name-part taxon-name-part-type="genus" reg="Erysiphe"/><tp:taxon-name-part taxon-name-part-type="section" reg="Erysiphe">Erysiphe</tp:taxon-name-part></tp:taxon-name></italic> fungi (<tp:taxon-name><tp:taxon-name-part taxon-name-part-type="phylum">Ascomycota</tp:taxon-name-part></tp:taxon-name>, <tp:taxon-name><tp:taxon-name-part taxon-name-part-type="family">Erysiphaceae</tp:taxon-name-part></tp:taxon-name>) based on morphology and multilocus phylogeny in China</article-title><source>MycoKeys</source><day>04</day><month>06</month><year>2025</year><volume>118</volume><fpage>119</fpage><lpage>146</lpage><pub-id pub-id-type="doi">10.3897/mycokeys.118.154217</pub-id></mixed-citation></tp:treatment-meta><tp:nomenclature><label>﻿</label><tp:taxon-name>
              <object-id xmlns:xlink="http://www.w3.org/1999/xlink" content-type="arpha" xlink:type="simple">BBD8D633-AF0F-5C88-833B-38ED8043168F</object-id>
              <tp:taxon-name-part taxon-name-part-type="genus" reg="Erysiphe">Erysiphe</tp:taxon-name-part>
              <tp:taxon-name-part taxon-name-part-type="species" reg="punicae">punicae</tp:taxon-name-part>
            </tp:taxon-name><tp:taxon-authority>T.M. Achundov, Novosti Sist. Nizsh. Rast. 24: 95, 1987.</tp:taxon-authority><xref ref-type="fig" rid="F8">Fig. 8</xref></tp:nomenclature><tp:treatment-sec sec-type="description" id="SECID0EJYCI"><title>Description.</title><p>Mycelium epiphyllous, thin, in grayish white patches or effuse, later covering entire leaves, persistent; hyphae 3–4 μm wide; hyphal appressoria almost nipple-shaped, slightly lobed, usually in opposite pairs. <bold>Asexual morph</bold>: Conidiophores arising from the upper surface of the mother cells, erect, occasionally slightly curved in the center, about 64–108 × 4–7 μm long, foot-cells cylindrical, straight, occasionally slightly flexuous-sinuous, 29–53(–78) × 4–7 μm, followed by 1–2 usually shorter cells, significantly shorter than foot cells; conidia single, narrowly cylindrical, 21–36(–49) × 6–13 μm, length/width ratio 1.9–4.3, germ tubes subterminal, short, with swollen tips or lobed appressoria.</p><fig id="F8" position="float" orientation="portrait"><object-id xmlns:xlink="http://www.w3.org/1999/xlink" content-type="doi" xlink:type="simple">10.3897/mycokeys.118.154217.figure8</object-id><object-id xmlns:xlink="http://www.w3.org/1999/xlink" content-type="arpha" xlink:type="simple">93915D29-EE6C-59AC-AAA3-E4D2EDF5A7A2</object-id><label>Figure 8.</label><caption><p>Symptom and asexual morph of <italic><tp:taxon-name><tp:taxon-name-part taxon-name-part-type="genus" reg="Erysiphe">Erysiphe</tp:taxon-name-part><tp:taxon-name-part taxon-name-part-type="species" reg="punicae">punicae</tp:taxon-name-part></tp:taxon-name></italic> on <italic><tp:taxon-name><tp:taxon-name-part taxon-name-part-type="genus" reg="Punica">Punica</tp:taxon-name-part><tp:taxon-name-part taxon-name-part-type="species" reg="granatum">granatum</tp:taxon-name-part></tp:taxon-name></italic> (<named-content xmlns:xlink="http://www.w3.org/1999/xlink" content-type="dwc:institutional_code" xlink:title="Herbarium of Mycology of Jilin Agricultural University" xlink:href="http://grbio.org/institution/herbarium-mycology-jilin-agricultural-university" xlink:type="simple">HMJAU</named-content>-PM92219) <bold>A–C</bold> powdery layer on the leaves <bold>D</bold> hyphal appressoria <bold>E, F</bold> conidiophores <bold>G–I</bold> conidia <bold>J–N</bold> germ tubes. Scale bars: 10 µm (<bold>D, G–M</bold>); 20 µm (<bold>E, F, N</bold>).</p></caption><graphic xmlns:xlink="http://www.w3.org/1999/xlink" xlink:href="mycokeys-118-119-g008.jpg" position="float" orientation="portrait" xlink:type="simple" id="oo_1344265.jpg"><uri content-type="original_file" xlink:type="simple">https://binary.pensoft.net/fig/1344265</uri></graphic></fig></tp:treatment-sec><tp:treatment-sec sec-type="host" id="SECID0EG1CI"><title>Host.</title><p><italic><tp:taxon-name><tp:taxon-name-part taxon-name-part-type="genus" reg="Punica">Punica</tp:taxon-name-part><tp:taxon-name-part taxon-name-part-type="species" reg="granatum">granatum</tp:taxon-name-part></tp:taxon-name></italic> (<tp:taxon-name><tp:taxon-name-part taxon-name-part-type="family">Lythraceae</tp:taxon-name-part></tp:taxon-name>).</p></tp:treatment-sec><tp:treatment-sec sec-type="distribution" id="SECID0E31CI"><title>Distribution.</title><p>Asia (China and Iran), Caucasus (Azerbaijan) and Europe (Montenegro).</p></tp:treatment-sec><tp:treatment-sec sec-type="material" id="SECID0EB2CI"><title>Material examined.</title><p>China, Yunnan Prov. • 1; Kunming City; <named-content xmlns:xlink="http://www.w3.org/1999/xlink" content-type="dwc:verbatimCoordinates" xlink:type="simple"><named-content content-type="geo-json" specific-use="{&#34;type&#34;:&#34;Point&#34;,&#34;coordinates&#34;:[102.695278,25.058333]}" id="NCID0EK2CI" xlink:type="simple">25°3'30"n, 102°41'43"e</named-content></named-content>; ca. 1900 m a.s.l.; 27 Jun. 2019, Shu-Rong Tang &amp; Jing Feng leg.; on <italic><tp:taxon-name><tp:taxon-name-part taxon-name-part-type="genus" reg="Punica">P.</tp:taxon-name-part><tp:taxon-name-part taxon-name-part-type="species" reg="granatum">granatum</tp:taxon-name-part></tp:taxon-name></italic>; <named-content xmlns:xlink="http://www.w3.org/1999/xlink" content-type="dwc:institutional_code" xlink:title="Herbarium of Mycology of Jilin Agricultural University" xlink:href="http://grbio.org/institution/herbarium-mycology-jilin-agricultural-university" xlink:type="simple">HMJAU</named-content>-PM92219. • 1; same locality; 11 Nov. 2019, Zhao-Yang Zhang &amp; Dan-Ni Jin leg.; on <italic><tp:taxon-name><tp:taxon-name-part taxon-name-part-type="genus" reg="Punica">P.</tp:taxon-name-part><tp:taxon-name-part taxon-name-part-type="species" reg="granatum">granatum</tp:taxon-name-part></tp:taxon-name></italic>; <named-content xmlns:xlink="http://www.w3.org/1999/xlink" content-type="dwc:institutional_code" xlink:title="Herbarium of Mycology of Jilin Agricultural University" xlink:href="http://grbio.org/institution/herbarium-mycology-jilin-agricultural-university" xlink:type="simple">HMJAU</named-content>-PM92220.</p></tp:treatment-sec><tp:treatment-sec sec-type="notes" id="SECID0EN3CI"><title>Notes.</title><p>Nearly all historical records of <italic><tp:taxon-name><tp:taxon-name-part taxon-name-part-type="genus" reg="Erysiphe">Erysiphe</tp:taxon-name-part><tp:taxon-name-part taxon-name-part-type="species" reg="punicae">punicae</tp:taxon-name-part></tp:taxon-name></italic> are based on anamorphs (<xref ref-type="bibr" rid="B3">Amano 1986</xref>), with only one specimen with chasmothecia identified in Montenegro (<xref ref-type="bibr" rid="B20">Braun and Cook 2012</xref>), which has been sequenced (<abbrev xmlns:xlink="http://www.w3.org/1999/xlink" xlink:title="Internal Transcribed Spacer" id="ABBRID0EG4CI" xlink:type="simple">ITS</abbrev>+28S) and confirmed the position of this species within the <italic><tp:taxon-name><tp:taxon-name-part taxon-name-part-type="genus" reg="Erysiphe">E.</tp:taxon-name-part><tp:taxon-name-part taxon-name-part-type="species" reg="aquilegiae">aquilegiae</tp:taxon-name-part></tp:taxon-name></italic> complex (<xref ref-type="bibr" rid="B14">Bradshaw et al. 2023c</xref>). However, systematic verification remains critical as many anamorphic records may represent cryptic species or misidentifications within the complex. In 2023, <italic><tp:taxon-name><tp:taxon-name-part taxon-name-part-type="genus" reg="Erysiphe">E.</tp:taxon-name-part><tp:taxon-name-part taxon-name-part-type="species" reg="punicae">punicae</tp:taxon-name-part></tp:taxon-name></italic> was newly documented on pomegranate (<italic><tp:taxon-name><tp:taxon-name-part taxon-name-part-type="genus" reg="Punica">Punica</tp:taxon-name-part><tp:taxon-name-part taxon-name-part-type="species" reg="granatum">granatum</tp:taxon-name-part></tp:taxon-name></italic>) in India by <abbrev xmlns:xlink="http://www.w3.org/1999/xlink" xlink:title="Internal Transcribed Spacer" id="ABBRID0EP5CI" xlink:type="simple">ITS</abbrev> sequence analysis (<xref ref-type="bibr" rid="B75">Watpade et al. 2023</xref>). Our phylogenetically verified collections from Yunnan and Hebei provinces, China, showed morphological congruence with <italic><tp:taxon-name><tp:taxon-name-part taxon-name-part-type="genus" reg="Erysiphe">E.</tp:taxon-name-part><tp:taxon-name-part taxon-name-part-type="species" reg="punicae">punicae</tp:taxon-name-part></tp:taxon-name></italic> (HAL 2441F) (<xref ref-type="bibr" rid="B4">Bolay et al. 2021</xref>) and were supported by phylogenetic analyses (Figs <xref ref-type="fig" rid="F1">1</xref>, <xref ref-type="fig" rid="F2">2</xref>). All <italic><tp:taxon-name><tp:taxon-name-part taxon-name-part-type="genus" reg="Erysiphe">E.</tp:taxon-name-part><tp:taxon-name-part taxon-name-part-type="species" reg="punicae">punicae</tp:taxon-name-part></tp:taxon-name></italic> sequences were consistently resolved as a distinct, well-supported clade within the <italic><tp:taxon-name><tp:taxon-name-part taxon-name-part-type="genus" reg="Erysiphe">E.</tp:taxon-name-part><tp:taxon-name-part taxon-name-part-type="species" reg="aquilegiae">aquilegiae</tp:taxon-name-part></tp:taxon-name></italic> complex clade, confirming its taxonomic validity. This is the first reported occurrence of <italic><tp:taxon-name><tp:taxon-name-part taxon-name-part-type="genus" reg="Erysiphe">E.</tp:taxon-name-part><tp:taxon-name-part taxon-name-part-type="species" reg="punicae">punicae</tp:taxon-name-part></tp:taxon-name></italic> in China, extending its known geographic range by both morphological and molecular evidence.</p></tp:treatment-sec><tp:treatment-sec><!--Section generated to contain objects referenced in tp:taxon-treatment.--><fig id="F1" position="float" orientation="portrait"><object-id xmlns:xlink="http://www.w3.org/1999/xlink" content-type="doi" xlink:type="simple">10.3897/mycokeys.118.154217.figure1</object-id><object-id xmlns:xlink="http://www.w3.org/1999/xlink" content-type="arpha" xlink:type="simple">F86BC1EC-58CB-5A39-8DE5-5061491BF193</object-id><label>Figure 1.</label><caption><p>Phylogenetic tree of selected species within sect. <tp:taxon-name><tp:taxon-name-part taxon-name-part-type="genus" reg="Erysiphe"/><tp:taxon-name-part taxon-name-part-type="section" reg="Erysiphe">Erysiphe</tp:taxon-name-part></tp:taxon-name>  based on the <abbrev xmlns:xlink="http://www.w3.org/1999/xlink" xlink:title="Internal Transcribed Spacer" id="ABBRID0ELPAI" xlink:type="simple">ITS</abbrev>+28S regions. Bootstrap values greater than 60% for the maximum likelihood (<abbrev xmlns:xlink="http://www.w3.org/1999/xlink" xlink:title="Maximum likelihood" id="ABBRID0EPPAI" xlink:type="simple">ML</abbrev>) analyses are displayed followed by posterior probabilities ≥ 0.70 of Bayesian inference (<abbrev xmlns:xlink="http://www.w3.org/1999/xlink" xlink:title="Bayesian inference" id="ABBRID0ETPAI" xlink:type="simple">BI</abbrev>) analyses. HT = Holotype; the color box indicates new species; bold font indicates the new species obtained in this study; blue bold font indicates new record species.</p></caption><graphic xmlns:xlink="http://www.w3.org/1999/xlink" xlink:href="mycokeys-118-119-g001.jpg" position="float" orientation="portrait" xlink:type="simple" id="oo_1344258.jpg"><uri content-type="original_file" xlink:type="simple">https://binary.pensoft.net/fig/1344258</uri></graphic></fig><fig id="F2" position="float" orientation="portrait"><object-id xmlns:xlink="http://www.w3.org/1999/xlink" content-type="doi" xlink:type="simple">10.3897/mycokeys.118.154217.figure2</object-id><object-id xmlns:xlink="http://www.w3.org/1999/xlink" content-type="arpha" xlink:type="simple">4B6F95F7-3293-5CF0-8006-A5888B8B6C8D</object-id><label>Figure 2.</label><caption><p>Phylogenetic tree of selected species within sect. <tp:taxon-name><tp:taxon-name-part taxon-name-part-type="genus" reg="Erysiphe"/><tp:taxon-name-part taxon-name-part-type="section" reg="Erysiphe">Erysiphe</tp:taxon-name-part></tp:taxon-name>  based on the <abbrev xmlns:xlink="http://www.w3.org/1999/xlink" xlink:title="Internal Transcribed Spacer" id="ABBRID0ENQAI" xlink:type="simple">ITS</abbrev>+28S+<abbrev xmlns:xlink="http://www.w3.org/1999/xlink" xlink:title="intergenic spacer" id="ABBRID0ERQAI" xlink:type="simple">IGS</abbrev>+<italic><abbrev xmlns:xlink="http://www.w3.org/1999/xlink" xlink:title="The second largest subunits of RNA polymerase II" id="ABBRID0EWQAI" xlink:type="simple">RPB2</abbrev></italic>+<italic><abbrev xmlns:xlink="http://www.w3.org/1999/xlink" xlink:title="β-tubulin" id="ABBRID0E2QAI" xlink:type="simple">TUB</abbrev></italic> regions. Bootstrap values greater than 60% for the maximum likelihood (<abbrev xmlns:xlink="http://www.w3.org/1999/xlink" xlink:title="Maximum likelihood" id="ABBRID0E6QAI" xlink:type="simple">ML</abbrev>) analyses are displayed followed by posterior probabilities ≥ 0.70 of Bayesian inference (<abbrev xmlns:xlink="http://www.w3.org/1999/xlink" xlink:title="Bayesian inference" id="ABBRID0EDRAI" xlink:type="simple">BI</abbrev>) analyses. HT = Holotype; the color box indicates new species; bold font indicates the new species obtained in this study; blue bold font indicates new record species.</p></caption><graphic xmlns:xlink="http://www.w3.org/1999/xlink" xlink:href="mycokeys-118-119-g002.jpg" position="float" orientation="portrait" xlink:type="simple" id="oo_1344259.jpg"><uri content-type="original_file" xlink:type="simple">https://binary.pensoft.net/fig/1344259</uri></graphic></fig></tp:treatment-sec><ref-list><ref id="B3"><mixed-citation xmlns:xlink="http://www.w3.org/1999/xlink" xlink:type="simple"><person-group><name name-style="western"><surname>Amano</surname><given-names>K</given-names></name></person-group> (<year>1986</year>) <source>Host range and geographical distribution of the powdery mildew fungi.</source><publisher-name>Japan Scientific Societies Press</publisher-name>, <publisher-loc>Tokyo</publisher-loc>, <size units="page">741 pp</size>.</mixed-citation></ref><ref id="B20"><mixed-citation xmlns:xlink="http://www.w3.org/1999/xlink" xlink:type="simple"><person-group><name name-style="western"><surname>Braun</surname><given-names>U</given-names></name><name name-style="western"><surname>Cook</surname><given-names>RTA</given-names></name></person-group> (<year>2012</year>) <source>Taxonomic manual of the <tp:taxon-name><tp:taxon-name-part taxon-name-part-type="order">Erysiphales</tp:taxon-name-part></tp:taxon-name> (powdery mildews). CBS Biodiversity Series No.</source><publisher-name>11</publisher-name>, <publisher-loc>Utrecht the Netherland</publisher-loc>, <size units="page">707 pp</size>.</mixed-citation></ref><ref id="B14"><mixed-citation xmlns:xlink="http://www.w3.org/1999/xlink" xlink:type="simple"><person-group><name name-style="western"><surname>Bradshaw</surname><given-names>M</given-names></name><name name-style="western"><surname>Braun</surname><given-names>U</given-names></name><name name-style="western"><surname>Quijada</surname><given-names>L</given-names></name><name name-style="western"><surname>Pfister</surname><given-names>D</given-names></name></person-group> (<year>2023c</year>) <article-title>Phylogeny and taxonomy of the genera of <tp:taxon-name><tp:taxon-name-part taxon-name-part-type="family">Erysiphaceae</tp:taxon-name-part></tp:taxon-name>, part 5: <italic><tp:taxon-name><tp:taxon-name-part taxon-name-part-type="genus">Erysiphe</tp:taxon-name-part></tp:taxon-name></italic> (the “<italic><tp:taxon-name><tp:taxon-name-part taxon-name-part-type="genus">Microsphaera</tp:taxon-name-part></tp:taxon-name></italic> lineage” part 1).</article-title><source>Mycologia</source><volume>116</volume>: <fpage>106</fpage>–<lpage>147</lpage>. <ext-link xlink:href="10.1080/00275514.2023.2252715" ext-link-type="doi" xlink:type="simple">https://doi.org/10.1080/00275514.2023.2252715</ext-link></mixed-citation></ref><ref id="B75"><mixed-citation xmlns:xlink="http://www.w3.org/1999/xlink" xlink:type="simple"><person-group><name name-style="western"><surname>Watpade</surname><given-names>S</given-names></name><name name-style="western"><surname>Naga</surname><given-names>KC</given-names></name><name name-style="western"><surname>Pramanick</surname><given-names>KK</given-names></name><name name-style="western"><surname>Tiwari</surname><given-names>RK</given-names></name><name name-style="western"><surname>Kumar</surname><given-names>R</given-names></name><name name-style="western"><surname>Shukla</surname><given-names>AK</given-names></name><name name-style="western"><surname>Mhatre</surname><given-names>PH</given-names></name><name name-style="western"><surname>Lal</surname><given-names>MK</given-names></name><name name-style="western"><surname>Pal</surname><given-names>D</given-names></name><name name-style="western"><surname>Manjunatha</surname><given-names>N</given-names></name></person-group> (<year>2023</year>) <article-title>First report of powdery mildew of pomegranate (<italic><tp:taxon-name><tp:taxon-name-part taxon-name-part-type="genus">Punica</tp:taxon-name-part><tp:taxon-name-part taxon-name-part-type="species">granatum</tp:taxon-name-part></tp:taxon-name></italic>) caused by <italic><tp:taxon-name><tp:taxon-name-part taxon-name-part-type="genus">Erysiphe</tp:taxon-name-part><tp:taxon-name-part taxon-name-part-type="species">punicae</tp:taxon-name-part></tp:taxon-name></italic> in India.</article-title><source>Journal of Plant Diseases and Protection</source><volume>130</volume>: <fpage>651</fpage>–<lpage>656</lpage>. <ext-link xlink:href="10.1007/s41348-023-00718-8" ext-link-type="doi" xlink:type="simple">https://doi.org/10.1007/s41348-023-00718-8</ext-link></mixed-citation></ref><ref id="B4"><mixed-citation xmlns:xlink="http://www.w3.org/1999/xlink" xlink:type="simple"><person-group><name name-style="western"><surname>Bolay</surname><given-names>A</given-names></name><name name-style="western"><surname>Clerc</surname><given-names>P</given-names></name><name name-style="western"><surname>Braun</surname><given-names>U</given-names></name><name name-style="western"><surname>Goetz</surname><given-names>M</given-names></name><name name-style="western"><surname>Takamatsu</surname><given-names>S</given-names></name></person-group> (<year>2021</year>) <article-title>New species, new records and first sequence data of powdery mildews (<tp:taxon-name><tp:taxon-name-part taxon-name-part-type="family">Erysiphaceae</tp:taxon-name-part></tp:taxon-name>) from Europe with special emphasis on Switzerland.</article-title><source>Mycology</source><volume>28</volume>: <fpage>131</fpage>–<lpage>159</lpage>.</mixed-citation></ref></ref-list></tp:taxon-treatment>
