# Supplementary material for: ﻿Discover hidden taxa of Erysiphe section Erysiphe fungi (Ascomycota, Erysiphaceae) based on morphology and multilocus phylogeny in China
Source: MycoKeys. 2025 Jun 4;118:119–46. doi: 10.3897/mycokeys.118.154217 (PMC12159665; doi:10.3897/mycokeys.118.154217)
Supplement: Supplementary material 2 — List of taxa, host, voucher, collection locality and GenBank accession number of the specimens downloaded from NCBI [file mycokeys-118-119-s002.xlsx]

## Sheet: Sheet1
Table 1S. List of taxa, host, voucher, collection locality and GenBank accession number of the specimens downloaded from NCBI.
Taxon	Host	Voucher	Collection locality	ITS (+28S)	RPB2	TUB	Reference
Erysiphe acantholimonis	Acantholimon hedinii	KUS-F29045	South Korea	KU554535	-	-	Song et al. 2016
Erysiphe acantholimonis	Acantholimon hedinii	KUS-F29046	South Korea	KU554537	-	-	Song et al. 2016
Erysiphe acetosae	Rumex acetosa	HAL 3542 F	Germany	PP681001 |	PP681001	PP720070	Bradshaw et al. 2024b
Erysiphe acetosae	Rumex acetosella	HAL 2119 F	Germany	OP349642	-	-	Darsaraei et al. 2023
Erysiphe acetosae	Rumex thyrsiflorus	HAL 1334 F	Germany	OP349644	-	-	Darsaraei et al. 2023
Erysiphe aquilegiae	Aquilegia coerulea	FH00941236	USA	ON073850 |	ON119148	OR045265	Bradshaw et al. 2023c
Erysiphe aquilegiae	Aquilegia sp.	FH00941212	USA	ON073851 |	ON119149	OR045266	Bradshaw et al. 2023c
Erysiphe aquilegiae	Clematis montana	MA51	Pakistan	MN121189	-	-	Sehar et al. 2022
Erysiphe aquilegiae	Clematis montana	MA52	Pakistan	OL587518	-	-	Sehar et al. 2022
Erysiphe aquilegiae	Clematis stans	MUMHJPN 0293	Japan	LC009944 |	-	-	Takamatsu et al. 2015a
Erysiphe aquilegiae	Thalictrum delavayi	FH01131052	USA	OR036270 |	OR045210	OR045267	Bradshaw et al. 2023c
Erysiphe aquilegiae	Thalictrum revolutum	FH01131051	USA	OR036271 |	OR045211	OR045268	Bradshaw et al. 2023c
Erysiphe aquilegiae var. ranunculi	Anemonastrum canadense (= Anemone canadensis) #	FH01122081	USA	OR036272	OR045212	OR045269	Bradshaw et al. 2023c
Erysiphe aquilegiae var. ranunculi	Catharanthus roseus	KUS-F29106	South Korea	KX979915	-	-	Cho et al. 2016
Erysiphe aquilegiae var. ranunculi	Cimicifuga simplex	-	Japan	AB000944	-	-	Takamatsu et al. 1998
Erysiphe aquilegiae var. ranunculi	Clematis integrifolia	-	Switzerland	AF154322	-	-	Cunnington et al. 2003
Erysiphe aquilegiae var. ranunculi	Clematis terniflora	MUMH98	Japan	AB015929	-	-	Takamatsu et al. 1999
Erysiphe betae	Beta vulgaris	KUS F29140	South Korea	KX574674	-	-	Joa et al. 2016
Erysiphe betae	Beta vulgaris	TNS F-95940	Mexico	LC777881 |	-	-	Direct Submission ¶
Erysiphe betae	Beta vulgaris subsp. vulgaris	FH01131056	USA	PP681003 |	PP720451	PP720032	Bradshaw et al. 2024b
Erysiphe bistortae	Bistorta amplexicaulis	LAH36943	Pakistan	MZ048848	-	-	Zafar et al. 2023
Erysiphe bistortae	Bistorta amplexicaulis	LAH36143	Pakistan	MZ048849	-	-	Zafar et al. 2023
Erysiphe caricae	Vasconcellea x pentagona	HAL 3200 F	Switzerland	OR424905 |	OR427679	OR427783	Bradshaw et al. 2023c
Erysiphe caricae papayae	Carica papaya	MUMHJPN 6941	Japan	LC228614 |	-	-	Braun et al. 2017
Erysiphe caricae papayae	Carica papaya	MUMHJPN 6912	Japan	LC228613 |	-	-	Braun et al. 2017
Erysiphe chloranthi	Chloranthus serratus	MUMHJPN 0202	Japan	LC009931 |	-	-	Takamatsu et al. 2015a
Erysiphe euphorbiae	Chamaesyce nutans	MUMHJPN 4646	Japan	LC010073 |	-	-	Takamatsu et al. 2015a
Erysiphe heraclei	Angelica polymorpha	MUMHJPN 0080	Japan	LC009917 |	-	-	Takamatsu et al. 2015a
Erysiphe heraclei	Conium maculatum	MUMHJPN 2484	Japan	LC010021 |	-	-	Takamatsu et al. 2015a
Erysiphe heraclei	Hedera hibernica	FH01131062	USA	PP681004 |	PP720455	PP720036	Bradshaw et al. 2024b
Erysiphe heraclei	Osmorhiza claytonii	FH01131061	USA	PP681080 |	PP681080	PP720035	Bradshaw et al. 2024b
Erysiphe heraclei	Pimpinella affinis	-	Iran	AB104513	-	-	Khodaparast et al. 2003
Erysiphe heraclei	Torilis cf. leptophylla	-	Iran	AB104514	-	-	Khodaparast et al. 2003
Erysiphe hommae	Elsholtzia ciliata	MUMHJPN 0167	Japan	LC009926 |	-	-	Takamatsu et al. 2015a
Erysiphe howeana	Baptisia sp.	FH01122098	USA	PP680986 |	-	PP719980	Bradshaw et al. 2024b
Erysiphe howeana	Oenothera amoena	MUMHJPN 2572	Japan	LC010043 |	-	-	Takamatsu et al. 2015a
Erysiphe howeana	Oenothera biennis	FH01131063	USA	PP681017 |	PP720456	PP720037	Bradshaw et al. 2024b
Erysiphe howeana	Oenothera biennis	FH01131064	USA	PP681015 |	PP720457	PP720038	Bradshaw et al. 2024b
Erysiphe howeana	Oenothera biennis	WTUF072440	USA	MZ265157	-	-	Bradshaw et al. 2022a
Erysiphe knautiae	Knautia arvensis	MUMHJPN 2571	Ukraine	LC010042 |	-	-	Takamatsu et al. 2015a
Erysiphe limonii	Limonium californicum	-	USA	MK094071	-	-	Direct Submission ¶
Erysiphe limonii	Limonium platyphyllum	MUMHJPN 2568	Ukraine	LC010039 |	-	-	Takamatsu et al. 2015a
Erysiphe limonii	Limonium sp.	-	USA	MK094072	-	-	Direct Submission ¶
Erysiphe limonii	Limonium sp.	MUMHJPN 2567	Ukraine	LC010038 |	-	-	Takamatsu et al. 2015a
Erysiphe limoniicola (Erysiphe sp.)	Limonium tetragonum	7086	Japan	MT853063 |	-	-	Meeboon et al. 2021
Erysiphe limoniicola (Erysiphe sp.)	Limonium tetragonum	7147	Japan	MT853064 |	-	-	Meeboon et al. 2021
Erysiphe lythri	Lythrum salicaria	HAL 401 F	Germany	OR424939 |	OR427700	OR427785	Bradshaw et al. 2023c
Erysiphe macleayae	Chelidonium majusv	G 261065	Switzerland	MW600371 |	-	-	Bolay et al. 2021
Erysiphe macleayae	Macleaya cordata	-	Japan	LC010092 |	-	-	Takamatsu et al. 2015a
Erysiphe macleayae	Stylophorum diphyllu	HAL 3289F	Switzerland	MW600376 |	-	-	Bolay et al. 2021
Erysiphe malvea	Malva sp.	MUMHJPN 2570	Ukraine	LC010041 |	-	-	Takamatsu et al. 2015a
Erysiphe malvea	Malva sp.	HAL 003361F	Iran	MW581145 |	-	-	Bolay et al. 2021
Erysiphe malvea	Malva sylvestris	MUMHJPN 2569	Ukraine	LC010040 |	-	-	Takamatsu et al. 2015a
Erysiphe neolycopersici	Solanum lycopersicum	FH00941220	USA	ON073897 |	OR045229	OR045284	Bradshaw et al. 2023c
Erysiphe neolycopersici	Solanum lycopersicum	FH01131082	USA	OR036291	OR045230	OR045285	Bradshaw et al. 2023c
Erysiphe neolycopersici	Lycopersicon esculentum	MUMHJPN 0066	Japan	LC009912 |	-	-	Takamatsu et al. 2015a
Erysiphe neolycopersici	Codiaeum variegatum	MUMHJPN 5704	Indonesia	LC371288	-	-	Direct Submission ¶
Erysiphe paeoniae	Paeonia coriacea var. atlantica	MUMH 1449	Switzerland	AB257436	-	-	Takamatsu et al. 2006
Erysiphe paeoniae	Paeonia lactiflora	MUMH 146	Japan	AB257438 |	-	-	Takamatsu et al. 2006
Erysiphe paeoniae	Paeonia lactiflora	FH01131083	USA	OR036297 |	OR045233	OR045287	Bradshaw et al. 2023c
Erysiphe paeoniae	Paeonia sp.	FH01131084	USA	OR036299 |	OR045234	OR045289	Bradshaw et al. 2023c
Erysiphe paeoniae	Paeonia sp.	FH01131085	USA	OR036298 |	-	OR045288	Bradshaw et al. 2023c
Erysiphe paeoniae	Paeonia wittmanniana	MUMH 1450	Switzerland	AB257437	-	-	Takamatsu et al. 2006
Erysiphe paeoniae suffruticosae (Erysiphe paeoniae)	Paeonia suffruticosa	KUS-F28738	South Korea	KT626444	-	-	La et al. 2015
Erysiphe paeoniae suffruticosae (Erysiphe paeoniae)	Paeonia suffruticosa	KUS-F27718	South Korea	KT626443	-	-	La et al. 2015
Erysiphe parnassiae	Parnassia caroliniana	FH01122092	USA	OR036302 |	OR045236	OR045291	Bradshaw et al. 2023c
Erysiphe parnassiae	Parnassia caroliniana	BPI 565075	USA	OR036301	OR045235	OR045290	Bradshaw et al. 2023c
Erysiphe polygoni	Antigonon leptopus	MUMHJPN 2611	Thailand	LC163917	-	-	Meeboon and Takamatsu 2017
Erysiphe polygoni	Antigonon leptopus	R. Kirschner 4701	China	MK685172	-	-	Wang et al. 2019
Erysiphe polygoni	Fagopyrum tataricum	-	China	MW494930	-	-	Direct Submission ¶
Erysiphe polygoni	Fagopyrum esculentum	-	China	KP076437	-	-	Lu et al. 2015
Erysiphe polygoni	Muehlenbeckia platyclada	MUMHJPN 1800	Thailand	LC163911	-	-	Meeboon and Takamatsu 2017
Erysiphe polygoni	Muehlenbeckia platyclada	KUS-F29116	South Korea	KX098506	-	-	Han et al 2016
Erysiphe polygoni	Muehlenbeckia platyclada	FH01122104	USA	PP681079 |	PP720419	PP719983	Bradshaw et al. 2024b
Erysiphe polygoni	Polygonum arenastrum	-	USA	AF011307	-	-	Saenz and Taylor 1999
Erysiphe polygoni	Polygonum aviculare	MUMHJPN 7045	Azerbaijan	LC328323	-	-	Abasova et al. 2018
Erysiphe polygoni	Polygonum aviculare	MUMHJPN 7036	Azerbaijan	LC328322	-	-	Abasova et al. 2018
Erysiphe polygoni	Polygonum aviculare	-	China	MW169023	-	-	Direct Submission ¶
Erysiphe polygoni	Polygonum aviculare	OE2016PMCS63	UK	KY661154	-	-	Ellingham et al. 2019
Erysiphe polygoni	Polygonum aviculare	OE2015PMCS233	UK	KY660918	-	-	Ellingham et al. 2019
Erysiphe polygoni	Polygonum aviculare	OE2014PM120CS	UK	KY660829	-	-	Ellingham et al. 2019
Erysiphe polygoni	Polygonum aviculare	HAL 1356 F	Germany	OP349645	-	-	Darsaraei et al. 2023
Erysiphe polygoni	Polygonum aviculare	OE2014PM135CS	UK	KY660827	-	-	Ellingham et al. 2019
Erysiphe polygoni	Polygonum aviculare	OE2014PM140	UK	KY660768	-	-	Ellingham et al. 2019
Erysiphe polygoni	Polygonum aviculare	-	China	KR048074	-	-	Direct Submission ¶
Erysiphe polygoni	Polygonum sp.	MUMHJPN 2431	Argentina	LC010013	-	-	Takamatsu et al. 2015a
Erysiphe polygoni	Polygonum sp.	OE2014PM85CS	UK	KY660828	-	-	Ellingham et al. 2019
Erysiphe polygoni	Polygonum sp.	-	Iran	AB104522	-	-	Khodaparast et al. 2003
Erysiphe punicae	Punica granatum	HAL 2441F	Germany	MW581143 |	-	-	Bolay et al. 2021
Erysiphe rumicicola	Rumex acetosa	-	China	MG647828	-	-	Direct Submission ¶
Erysiphe rumicicola	Rumex crispus	-	Iran	OP326702	-	-	Darsaraei et al. 2023
Erysiphe rumicicola	Rumex crispus	-	Iran	OP326701	-	-	Darsaraei et al. 2023
Erysiphe rumicicola	Rumex obtusifolius	-	Pakistan	OP035592	-	-	Darsaraei et al. 2023
Erysiphe rumicicola	Rumex obtusifolius	-	Japan	LC009892	-	-	Takamatsu et al. 2015a
Erysiphe rumicicola	Rumex japonicus	KACC30382	South Korea	MT361081	-	-	Choi et al. 2022
Erysiphe rumicicola	Rumex japonicus	KACC29825	South Korea	MT361079	-	-	Choi et al. 2022
Erysiphe rumicicola	Rumex obtusifolius	KUS F30682	South Korea	MK305942	-	-	Choi et al. 2022
Erysiphe rumicicola	Rumex obtusifolius	KUS F30366	South Korea	MK305941	-	-	Choi et al. 2022
Erysiphe rumicicola	Rheum rhabarbarum	HMJAU91751	China	KT984287	-	-	Direct Submission ¶
Erysiphe rumicicola	Rumex crispus	-	USA	AF011308	-	-	Saenz and Taylor 1999
Erysiphe ruyongzhengiana	Aristolochia debilis	HMJAU-PM92032	China	OM103695 |	-	-	Liu et al. 2022
Erysiphe ruyongzhengiana	Aristolochia debilis	HMAS0249832	China	OM103692 |	-	-	Liu et al. 2022
Erysiphe scholzii	Incarvillea sinensis	HAL1825_F	China	OR036317 |	-	-	Bradshaw et al. 2023c
Erysiphe sedi	Sedum sp.	FH01131090	USA	OR036319 |	OR045243	OR045295	Bradshaw et al. 2023c
Erysiphe sedi	Sedum hybrid	FH01131089	USA	OR036318 |	OR045242	OR045294	Bradshaw et al. 2023c
Erysiphe sedi	Sedum pallescens	MUMHJPN 2577	Russia	LC010047 |	-	-	Takamatsu et al. 2015a
Erysiphe sedi	Sedum aizoon	MUMHJPN 2575	Russia	LC010045 |	-	-	Takamatsu et al. 2015a
Erysiphe sp.	Argemone polyanthemos	FH00941255	USA	ON073855 |	OR045245	OR045297	Bradshaw et al. 2023c
Erysiphe sp.	Delphinium sp.	FH01122082	USA	OR036329 |	OR045250	OR045303	Bradshaw et al. 2023c
Erysiphe sp.	Epimedium sp.	FH01131046	USA	OR036323 |	OR045246	OR045298	Bradshaw et al. 2023c
Erysiphe sp.	Ranunculus repens	FH01122083	USA	OR036325 |	-	OR045299	Bradshaw et al. 2023c
Erysiphe takamatsui	Nelumbo nucifera	TNS F-52102	Japan	AB916688 |	-	-	Meeboon and Takamatsu 2015
Erysiphe takamatsui	Nelumbo nucifera	MUMH 5659	Japan	AB916689 |	-	-	Meeboon and Takamatsu 2015
Erysiphe thuemenii	Potentilla supina	HAL 2357F	Mongolia	MW600378 |	-	-	Bolay et al. 2021
Pseudoidium hortensiae	Hydrangea sp.	FH01131025	USA	OR036344 |	OR045259	OR045311	Bradshaw et al. 2023c
Pseudoidium meliacearum	Melia azedarac	HAL 1872 F	Netherlands	OR036346 |	OR04526	OR045313	Bradshaw et al. 2023c
Pseudoidium pedaliacearum	Sesamum indicum	KUS F29325	South Korea	LC342966 |	-	-	Shin et al. 2019
Pseudoidium pedaliacearum	Sesamum indicum	MUMHJPN 411	Japan	LC342967 |	-	-	Shin et al. 2019
| Only ITS squence; ¶ Direct submission indicates unpublished status; # Host species name updated according to Monsyakin (2016); New species are shown in bold and detailed references are provided in the main reference list.
