# Supplementary material for: ﻿Discover hidden taxa of Erysiphe section Erysiphe fungi (Ascomycota, Erysiphaceae) based on morphology and multilocus phylogeny in China
Source: MycoKeys. 2025 Jun 4;118:119–46. doi: 10.3897/mycokeys.118.154217 (PMC12159665; doi:10.3897/mycokeys.118.154217)
Supplement: Supplementary material 3 — Alignment file for constructing the ITS+28S phylogenetic tree [file mycokeys-118-119-s003.fas]

>Erysiphe_sedi_ex_Sedum_sp._FH01131090
---AGC-GTGAGGCTCAG-TCGTG---GCGTCAGCTGCGTGCTGGGCCGACCCTCCCACCCGTGTCGATTTCTATCTTGTTGCTTTGGCGGG-CCGGGCTACGTCGTCGCTGCCCG-TACGGACATGCGTCGG---CCGCCCACCGGTTT-CGACTGGAGCGCGTCCGCCAAAGACCTAACC--AAAACTCATGTTGTCTTTGTCGTCTCAGCTTTATTA-TTGAA--TTGAT-AAAACTTTCAACAACGGATCTCTTGGCTCTGGCATCGATGAAGAACGCAGCGAAATGCGATAAGTAATGTGAATTGCAGAATTTAGTGAATCATCGAATCTTTGAACGCACATTGCGCCCCTTGGTATTCCGAGGGGCATGCCTGTTCGAGCGTCATAACA--CCCCCTCCAGCTGCCTTTGTGTGGTTGCGGTGTTGGGGCCCGTCGCG--TTGCGGCAGCTCTTAAAGATAGTGGCGGTCCTGGCGTGGGCTCTACGCGTAGTAACTT--GCTTCTCGCGACAGAGTGACGAC-AGTGGCTTGCCAAAA---GCCCG-TTT--GTTCCAGTC----ACAT--GGAT-CACAGGTTGACCTCGAATCAGGTAGGAATACCCGCTGAACTTAAGCATATCAATAAGCGGAGGAAAAGAAACCAACCGGGATTACCTCAGTAACGGCGAGTGAAGCGGTAACAGCTCAAATTTGAAATCTGGCTCCTTCGGAGTCCGAGTTGTAATTTGTAGAAGATGCTTTGGGTTGTGGGCTCGGCCTAAGTTCCTTGGAACAGGACGTCATAGAGGGTGAGAATCCCGTATGTGGCCATGGCCCGCGCCTATGTAAAGCTCTTTCGACGAGTCGAGTTGTTTGGGAATGCAGCTCAAAATGGGTGGTAAATTTCATCTAAAGCTAAATATGGGCCAGAGACCGATAGCGCACAAGTAGAGTGATCGAAAGATGAAAAGCACTTTGGAAAGAGAGTTAAACAGTACGTGAAATTGTTGAAAGGGAAGCGCTTGCAACCAGACTTGGGCGCTGCCGATCACCCCGAGTTCT-CTCGGGTGCACTCGACAGCGCACAGGCCAGCATCGGTTCGGGTGGCTGGATAAAGGCCGTAGGAATGTAGCTCTCTTCGGGGAGTGTTATAGCCCACGGTGCCATGCAGCCCAGCCGGACCGAGGACCGCGCCTTCGGGCTAGGAT-----------------------------------------------
>Erysiphe_sedi_ex_Sedum_hybrid_FH01131089
---AGC-GTGAGGCTCAG-TCGTG---GCGTCAGCTGCGTGCTGGGCCGACCCTCCCACCCGTGTCGATTTCTATCTTGTTGCTTTGGCGGG-CCGGGCTACGTCGTCGCTGCCCG-TACGGACATGCGTCGG---CCGCCCACCGGTTT-CGACTGGAGCGCGTCCGCCAAAGACCTAACC--AAAACTCATGTTGTCTTTGTCGTCTCAGCTTTATTA-TTGAA--TTGAT-AAAACTTTCAACAACGGATCTCTTGGCTCTGGCATCGATGAAGAACGCAGCGAAATGCGATAAGTAATGTGAATTGCAGAATTTAGTGAATCATCGAATCTTTGAACGCACATTGCGCCCCTTGGTATTCCGAGGGGCATGCCTGTTCGAGCGTCATAACA--CCCCCTCCAGCTGCCTTTGTGTGGTTGCGGTGTTGGGGCCCGTCGCG--TTGCGGCAGCTCTTAAAGATAGTGGCGGTCCTGGCGTGGGCTCTACGCGTAGTAACTT--GCTTCTCGCGACAGAGTGACGAC-AGTGGCTTGCCAAAA---GCCCG-TTT--GTTCCAGTC----ACAT--GGAT-CACAGGTTGACCTCGAATCAGGTAGGAATACCCGCTGAACTTAAGCATATCAATAAGCGGAGGAAAAGAAACCAACCGGGATTACCTCAGTAACGGCGAGTGAAGCGGTAACAGCTCAAATTTGAAATCTGGCTCCTTCGGAGTCCGAGTTGTAATTTGTAGAAGATGCTTTGGGTTGTGGGCTCGGCCTAAGTTCCTTGGAACAGGACGTCATAGAGGGTGAGAATCCCGTATGTGGCCATGGCCCGCGCCTATGTAAAGCTCTTTCGACGAGTCGAGTTGTTTGGGAATGCAGCTCAAAATGGGTGGTAAATTTCATCTAAAGCTAAATATGGGCCAGAGACCGATAGCGCACAAGTAGAGTGATCGAAAGATGAAAAGCACTTTGGAAAGAGAGTTAAACAGTACGTGAAATTGTTGAAAGGGAAGCGCTTGCAACCAGACTTGGGCGCTGCCGATCACCCCGAGTTCT-CTCGGGTGCACTCGACAGCGCACAGGCCAGCATCGGTTCGGGTGGCTGGATAAAGGCCGTAGGAATGTAGCTCTCTTCGGGGAGTGTTATAGCCCACGGTGCCATGCAGCCCAGCCGGACCGAGGACCGCGCCTTCGGGCTAGGATGCTGGCGTAATGGTTGTAAGCGACCCGTCTTGAAACACGGACCAAGG
>Erysiphe_sedi_ex_Sedum_pallescens_LC010047
CAGAGC-GTGAGGCTCAG-TCGTG---GCGTCAGCTGCGTGCTGGGCCGACCCTCCCACCCGTGTCGATTTCTATCTTGTTGCTTTGGCGGG-CCGGGCTACGTCGTCGCTGCCCG-TACGGACATGCGTCGG---CCGCCCACCGGTTT-CGACTGGAGCGCGTCCGCCAAAGACCTAACC--AAAACTCATGTTGTCTTTGTCGTCTCAGCTTTATTA-TTGAA--TTGAT-AAAACTTTCAACAACGGATCTCTTGGCTCTGGCATCGATGAAGAACGCAGCGAAATGCGATAAGTAATGTGAATTGCAGAATTTAGTGAATCATCGAATCTTTGAACGCACATTGCGCCCCTTGGTATTCCGAGGGGCATGCCTGTTCGAGCGTCATAACA--CCCCCTCCAGCTGCCTTTGTGTGGTTGCGGTGTTGGGGCCCGTCGCG--TTGCGGCAGCTCTTAAAGATAGTGGCGGTCCTGGCGTGGGCTCTACGCGTAGTAACTT--GCTTCTCGCGACAGAGTGACGAC-AGTGGCTTGCCAAAA---GCCCG-TTT--GTTCCAGTC----ACAT--GGAT-CACAGGTTGACCTCGAATCAGGTAGGAATACCCGCTGAACTTAAGCATATCAATAAGCGGAGGAAAAGAAACCAACCGGGATTACCTCAGTAACGGCGAGTGAAGCGGTAACAGCTCAAATTTGAAATCTGGCTCCTTCGGAGTCCGAGTTGTAATTTGTAGAAGATGCTTTGGGTTGTGGGCTCGGCCTAAGTTCCTTGGAACAGGACGTCATAGAGGGTGAGAATCCCGTATGTGGCCATGGCCCGCGCCTATGTAAAGCTCTTTCGACGAGTCGAGTTGTTTGGGAATGCAGCTCAAAATGGGTGGTAAATTTCATCTAAAGCTAAATATGGGCCAGAGACCGATAGCGCACAAGTAGAGTGATCGAAAGATGAAAAGCACTTTGGAAAGAGAGTTAAACAGTACGTGAAATTGTTGAAAGGGAAGCGCTTGCAACCAGACTTGGGCGCTGCCGATCACCCCGAGTTCT-CTCGGGTGCACTCGACAGCGCACAGGCCAGCATCGGTTCGGGTGGCTGGATAAAGGCCGTAGGAATGTAGCTCTCTTCGGGGAGTGTTATAGCCCACGGTGCCATGCAGCCCAGCCGGACCGAGGACCGCGCCTTCGGGCTAGGATGCTGGCGTAATGGTTGTAAGCGACCCGTCTTGAAACACGGACCAAGG
>Erysiphe_sedi_ex_Sedum_aizoon_LC010045
CAGAGC-GTGAGGCTCAG-TCGTG---GCGTCAGCTGCGTGCTGGGCCGACCCTCCCACCCGTGTCGATTTCTATCTTGTTGCTTTGGCGGG-CCGGGCTACGTCGTCGCTGCCCG-TACGGACATGCGTCGG---CCGCCCACCGGTTT-CGACTGGAGCGCGTCCGCCAAAGACCTAACC--AAAACTCATGTTGTCTTTGTCGTCTCAGCTTTATTA-TTGAA--TTGAT-AAAACTTTCAACAACGGATCTCTTGGCTCTGGCATCGATGAAGAACGCAGCGAAATGCGATAAGTAATGTGAATTGCAGAATTTAGTGAATCATCGAATCTTTGAACGCACATTGCGCCCCTTGGTATTCCGAGGGGCATGCCTGTTCGAGCGTCATAACA--CCCCCTCCAGCTGCCTTTGTGTGGTTGCGGTGTTGGGGCCCGTCGCG--TTGCGGCAGCTCTTAAAGATAGTGGCGGTCCTGGCGTGGGCTCTACGCGTAGTAACTT--GCTTCTCGCGACAGAGTGACGAC-AGTGGCTTGCCAAAA---GCCCG-TTT--GTTCCAGTC----ACAT--GGAT-CACAGGTTGACCTCGAATCAGGTAGGAATACCCGCTGAACTTAAGCATATCAATAAGCGGAGGAAAAGAAACCAACCGGGATTACCTCAGTAACGGCGAGTGAAGCGGTAACAGCTCAAATTTGAAATCTGGCTCCTTCGGAGTCCGAGTTGTAATTTGTAGAAGATGCTTTGGGTTGTGGGCTCGGCCTAAGTTCCTTGGAACAGGACGTCATAGAGGGTGAGAATCCCGTATGTGGCCATGGCCCGCGCCTATGTAAAGCTCTTTCGACGAGTCGAGTTGTTTGGGAATGCAGCTCAAAATGGGTGGTAAATTTCATCTAAAGCTAAATATGGGCCAGAGACCGATAGCGCACAAGTAGAGTGATCGAAAGATGAAAAGCACTTTGGAAAGAGAGTTAAACAGTACGTGAAATTGTTGAAAGGGAAGCGCTTGCAACCAGACTTGGGCGCTGCCGATCACCCCGAGTTCT-CTCGGGTGCACTCGACAGCGCACAGGCCAGCATCGGTTCGGGTGGCTGGATAAAGGCCGTAGGAATGTAGCTCTCTTCGGGGAGTGTTATAGCCCACGGTGCCATGCAGCCCAGCCGGACCGAGGACCGCGCCTTCGGGCTAGGATGCTGGCGTAATGGTTGTAAGCGACCCGTCTTGAAACACGGACCAAGG
>Erysiphe_sp._ex_Argemone_polyanthemos_FH00941255
-AGAGC-GTGAGGCTCAG-TCGTG---GCGTCAGCTGCGTGCTGGGCCGACCCTCCCACCCGTGTCGATTTCTATCTTGTTGCTTTGGCGGG-CCGGGCTACGTCGTCGCTGCCCG-TACGGACATGCGTCGG---CCGCCCACCGGTTT-CGACTGGAGCGCGTCCGCCAAAGACCTAACC--AAAACTCATGTTGTCTTTGTCGTCTCAGCTTTATTA-TTGAA--TTGAT-AAAACTTTCAACAACGGATCTCTTGGCTCTGGCATCGATGAAGAACGCAGCGAAATGCGATAAGTAATGTGAATTGCAGAATTTAGTGAATCATCGAATCTTTGAACGCACATTGCGCCCCTTGGTATTCCGAGGGGCATGCCTGTTCGAGCGTCATAACA--CCCCCTCCAGCTGCCTTTGTGTGGTTGCGGTGTTGGGGCCCGTCGCG--TTGCGGCAGCTCTTAAAGACAGTGGCGGTCCTGGCGTGGGCTCTACGCGTAGTAACTT--GCTTCTCGCGACAGAGTGACGAC-AGTGGCTTGCCAAAA---GCCCG-TTT--GTTCCAGTC----ACAT--GGAT-CACAGGTTGACCTCGAATCAGGTAGGAATACCCGCTGAACTTAAGCATATCAATAAGCGGAGGAAAAGAAACCAACCGGGATTACCTCAGTAACGGCGAGTGAAGCGGTAACAGCTCAAATTTGAAATCTGGCTCCTTCGGAGTCCGAGTTGTAATTTGTAGAAGATGCTTTGGGTTGTGGGCTCGGCCTAAGTTCCTTGGAACAGGACGTCATAGAGGGTGAGAATCCCGTATGTGGCCATGGCCCGCGCCTATGTAAAGCTCTTTCGACGAGTCGAGTTGTTTGGGAATGCAGCTCAAAATGGGTGGTAAATTTCATCTAAAGCTAAATATGGGCCAGAGACCGATAGCGCACAAGTAGAGTGATCGAAAGATGAAAAGCACTTTGGAAAGAGAGTTAAACAGTACGTGAAATTGTTGAAAGGGAAGCGCTTGCAACCAGACTTGGGCGCTGCCGATCACCCCGAGTTCT-CTCGGGTGCACTCGACAGCGCACAGGCCAGCATCGGTTCGGGTGGCTGGATAAAGGCCGTAGGAATGTAGCTCTCTTCGGAGAGTGTTATAGCCCACGGTGCCA-----------------------------------------------------------------------------------------
>Erysiphe_sp._ex_Epimedium_sp._FH01131046
---AGC-GTGAGGCTCAG-TCGTG---GCGTCAGCTGCGTGCTGGGCCGACCCTCCCACCCGTGTCGATTTCTATCTTGTTGCTTTGGCGGG-CCGGGCTACGTCGTCGCTGCCCG-TACGGACATGCGTCGG---CCGCCCACCGGTTT-CGACTGGAGCGCGTCCGCCAAAGACCTAACC--AAAACTCATGTTGTCTTTGTCGTCTCAGCTTTATTA-TTGAA--TTGAT-AAAACTTTCAACAACGGATCTCTTGGCTCTGGCATCGATGAAGAACGCAGCGAAATGCGATAAGTAATGTGAATTGCAGAATTTAGTGAATCATCGAATCTTTGAACGCACATTGCGCCCCTTGGTATTCCGAGGGGCATGCCTGTTCGAGCGTCATAACA--CCCCCTCCAGCTGCCTTTGTGTGGTTGCGGTGTTGGGGCCCGTCGCG--TTGCGGCAGCTCTTAAAGACAGTGGCGGTCCTGGCGTGGGCTCTACGCGTAGTAACTT--GCTTCTCGCGACAGAGTGACGAC-AGTGGCTTGCCAAAA---GCCCG-TTT--GTTCCAGTC----ACAT--GGAT-CACAGGTTGACCTCGAATCAGGTAGGAATACCCGCTGAACTTAAGCATATCAATAAGCGGAGGAAAAGAAACCAACCGGGATTACCTCAGTAACGGCGAGTGAAGCGGTAACAGCTCAAATTTGAAATCTGGCTCCTTCGGAGTCCGAGTTGTAATTTGTAGAAGATGCTTTGGGTTGTGGGCTCGGCCTAAGTTCCTTGGAACAGGACGTCATAGAGGGTGAGAATCCCGTATGTGGCCATGGCCCGCGCCTATGTAAAGCTCTTTCGACGAGTCGAGTTGTTTGGGAATGCAGCTCAAAATGGGTGGTAAATTTCATCTAAAGCTAAATATGGGCCAGAGACCGATAGCGCACAAGTAGAGTGATCGAAAGATGAAAAGCACTTTGGAAAGAGAGTTAAACAGTACGTGAAATTGTTGAAAGGGAAGCGCTTGCAACCAGACTTGGGCGCTGCCGATCACCCCGAGTTCT-CTCGGGTGCACTCGACAGCGCACAGGCCAGCATCGGTTCGGGTGGCTGGATAAAGGCCGTAGGAATGTAGCTCTCTTCGGGGAGTGTTATAGCCCACGGTGCCATGCAGCCCAGCCGGACCGAGGACCGCGCCTTCGGGCTAGGATGCTGGCGTAATGGTTGTAAGCGACCCGTCTTGAAACACGGACCAAGG
>Erysiphe_sp._ex_Ranunculus_repens_FH01122083
-AGAGC-GTGAGGCTCAG-TCGTG---GCGTCAGCTGCGTGCTGGGCCGACCCTCCCACCCGTGTCGATTTCTATCTTGTTGCTTTGGCGGG-CCGGGCTACGTCGTCGCTGCCCG-TACGGACATGCGTCGG---CCGCCCACCGGTTT-CGACTGGAGCGCGTCCGCCAAAGACCTAACC--AAAACTCATGTTGTCTTTGTCGTCTCAGCTTTATTA-TTGAA--TTGAT-AAAACTTTCAACAACGGATCTCTTGGCTCTGGCATCGATGAAGAACGCAGCGAAATGCGATAAGTAATGTGAATTGCAGAATTTAGTGAATCATCGAATCTTTGAACGCACATTGCGCCCCTTGGTATTCCGAGGGGCATGCCTGTTCGAGCGTCATAACA--CCCCCTCCAGCTGCCTTTGTGTGGTTGCGGTGTTGGGGCCCGTCGCG--TTGCGGCAGCTCTTAAAGACAGTGGCGGTCCTGGCGTGGGCTCTACGCGTAGTAACTT--GCTTCTCGCGACAGAGTGACGAC-AGTGGCTTGCCAAAA---GCCCG-TTT--GTTCCAGTC----ACAT--GGAT-CACAGGTTGACCTCGAATCAGGTAGGAATACCCGCTGAACTTAAGCATATCAATAAGCGGAGGAAAAGAAACCAACCGGGATTACCTCAGTAACGGCGAGTGAAGCGGTAACAGCTCAAATTTGAAATCTGGCTCCTTCGGAGTCCGAGTTGTAATTTGTAGAAGATGCTTTGGGTTGTGGGCTCGGCCTAAGTTCCTTGGAACAGGACGTCATAGAGGGTGAGAATCCCGTATGTGGCCATGGCCCGCGCCTATGTAAAGCTCTTTCGACGAGTCGAGTTGTTTGGGAATGCAGCTCAAAATGGGTGGTAAATTTCATCTAAAGCTAAATATGGGCCAGAGACCGATAGCGCACAAGTAGAGTGATCGAAAGATGAAAAGCACTT----------------------------------------------------------------------------------------------------------------------------------------------------------------------------------------------------------------------------------------------------------------------------------------
>Pseudoidium_hortensiae_ex_Hydrangea_sp._FH01131025
--------------TCAG-TCGTG---GCGTCAGCTGCGTGCTGGGCCGACCCTCCCACCCGTGTCGATTTCTATCTTGTTGCTTTGGCGGG-CCGGGCTACGTCGTCGCTGCCCG-TACGGACATGCGTCGG---CCGCCCACCGGTTT-CGACTGGAGCGCGTCCGCCAAAGACCTAACC--AAAACTCATGTTGTCTTTGTCGTCTCAGCTTTATTA-TTGAA--TTGAT-AAAACTTTCAACAACGGATCTCTTGGCTCTGGCATCGATGAAGAACGCAGCGAAATGCGATAAGTAATGTGAATTGCAGAATTTAGTGAATCATCGAATCTTTGAACGCACATTGCGCCCCTTGGTATTCCGAGGGGCATGCCTGTTCGAGCGTCATAACA--CCCCCTCCAGCTGCCTTTGTGTGGTTGCGGTGTTGGGGCCCGTCGCG--TTGCGGCAGCTCTTAAAGATAGTGGCGGTCCTGGCGTGGGCTCTACGCGTAGTAACTT--GCTTCTCGCGACAGAGTGACGAC-AGTGGCTTGCCAAAA---GCCCG-TTT--GTTCCAGTC----ACAT--GGAT-CACAGGTTGACCTCGAATCAGGTAGGAATACCCGCTGAACTTAAGCATATCAATAAGCGGAGGAAAAGAAACCAACCGGGATTACCTCAGTAACGGCGAGTGAAGCGGTAACAGCTCAAATTTGAAATCTGGCTCCTTCGGAGTCCGAGTTGTAATTTGTAGAAGATGCTTTGGGTTGTGGGCTCGGCCTAAGTTCCTTGGAACAGGACGTCATAGAGGGTGAGAATCCCGTATGTGGCCATGGCCCGCGCCTATGTAAAGCTCTTTCGACGAGTCGAGTTGTTTGGGAATGCAGCTCAAAATGGGTGGTAAATTTCATCTAAAGCTAAATATGGGCCAGAGACCGATAGCGCACAAGTAGAGTGATCGAAAGATGAAAAGCACTTTGGAAAGAGAGTTAAACAGTACGTGAAATTGTTGAAAGGGAAGCGCTTGCAACCAGACTTGGGCGCTGCCGATCACCCCGAGTTCT-CTCGGGTGCACTCGACAGCGCACAGGCCAGCATCGGTTCGGGTGGSTGGATAAAGGCCGTAGGAATGTAGCTCTCTTCGGGGAGTGTTATAGCCCACGGTGCCATGCAGCCCAGCCGGACCGAGGRCCGCGCCTTCGGGCTAGGATGCTGGCGTAATGGT---------------------------------
>Erysiphe_neolycopersici_ex_Solanum_lycopersicum_FH00941220
-------------------------------------------------------------------ATTTCTATCTTGTTGCTTTGGCGGG-CCGGGCTACGTCGTCGCTGCCCG-TACGGACATGTGTCGG---CCGCCCACCGGTTT-CGACTGGAGCGCGTCCGCCAAAGACCTAACC--AAAACTCATGTTGTCTTTGTCGTCTCAGCTTTATTA-TTGAA--TTGAT-AAAACTTTCAACAACGGATCTCTTGGCTCTGGCATCGATGAAGAACGCAGCGAAATGCGATAAGTAATGTGAATTGCAGAATTTAGTGAATCATCGAATCTTTGAACGCACATTGCGCCCCTTGGTATTCCGAGGGGCATGCCTGTTCGAGCGTCATAACA--CCCCCTCCAGCTGCCTTTGTGTGGTTGCGGTGTTGGGGCCCGTCGCG--TTGCGGCAGCTCTTAAAGATAGTGGCGGTCCTGGCGTGGGCTCTACGCGTAGTAACTT--GCTTCTCGCGACAGAGTGACGAC-AGTGGCTTGCCAAAA---GCCCG-TTT--GTTCCAGTC----ACAT--GGAT-CACAGGTTGACCTCGAATCAGGTAGGAATACCCGCTGAACTTAAGCATATCAATAAGCGGAGGAAAAGAAACCAACCGGGATTACCTCAGTAACGGCGAGTGAAGCGGTAACAGCTCAAATTTGAAATCTGGCTCCTTCGGAGTCCGAGTTGTAATTTGTAGAAGATGCTTTGGGTTGTGGGCTCGGCCTAAGTTCCTTGGAACAGGACGTCATAGAGGGTGAGAATCCCGTATGTGGCCATGGCCCGCGCCTATGTAAAGCTCTTTCGACGAGTCGAGTTGTTTGGGAATGCAGCTCAAAATGGGTGGTAAATTTCATCTAAAGCTAAATATGGGCCAGAGACCGATAGCGCACAAGTAGAGTGATCGAAAGATGAAAAGCACTTTGGAAAGAGAGTTAAACAGTACGTGAAATTGTTGAAAGGGAAGCGCTTGCAACCAGACTTGGGCGCTGCCGATCACCCCGAGTTCT-CTCGGGTGCACTCGACAGCGCACAGGCCAGCATCGGTTCGGGTGGCTGGATAAAGGCCGTAGGAATGTAGCTCTCTTCGGGGAGTGTTATAGCCCACGGTGCCATGCAGCCCAGCCGGACCGAGGACCGCGCCTTC---------------------------------------------------------
>Pseudoidium_neolycopersici_MUMHJPN_0066
CAGAGC-GTGAGGCTCAG-TCGTG---GCGTCAGCTGCGTGCTGGGCCGACCCTCCCACCCGTGTCGATTTCTATCTTGTTGCTTTGGCGGG-CCGGGCTACGTCGTCGCTGCCCG-TACGGACATGTGTCGG---CCGCCCACCGGTTT-CGACTGGAGCGCGTCCGCCAAAGACCTAACC--AAAACTCATGTTGTCTTTGTCGTCTCAGCTTTATTA-TTGAA--TTGAT-AAAACTTTCAACAACGGATCTCTTGGCTCTGGCATCGATGAAGAACGCAGCGAAATGCGATAAGTAATGTGAATTGCAGAATTTAGTGAATCATCGAATCTTTGAACGCACATTGCGCCCCTTGGTATTCCGAGGGGCATGCCTGTTCGAGCGTCATAACA--CCCCCTCCAGCTGCCTTTGTGTGGTTGCGGTGTTGGGGCCCGTCGCG--TTGCGGCAGCTCTTAAAGATAGTGGCGGTCCTGGCGTGGGCTCTACGCGTAGTAACTT--GCTTCTCGCGACAGAGTGACGAC-AGTGGCTTGCCAAAA---GCCCG-TTT--GTTCCAGTC----ACAT--GGAT-CACAGGTTGACCTCGAATCAGGTAGGAATACCCGCTGAACTTAAGCATATCAATAAGCGGAGGAAAAGAAACCAACCGGGATTACCTCAGTAACGGCGAGTGAAGCGGTAACAGCTCAAATTTGAAATCTGGCTCCTTCGGAGTCCGAGTTGTAATTTGTAGAAGATGCTTTGGGTTGTGGGCTCGGCCTAAGTTCCTTGGAACAGGACGTCATAGAGGGTGAGAATCCCGTATGTGGCCATGGCCCGCGCCTATGTAAAGCTCTTTCGACGAGTCGAGTTGTTTGGGAATGCAGCTCAAAATGGGTGGTAAATTTCATCTAAAGCTAAATATGGGCCAGAGACCGATAGCGCACAAGTAGAGTGATCGAAAGATGAAAAGCACTTTGGAAAGAGAGTTAAACAGTACGTGAAATTGTTGAAAGGGAAGCGCTTGCAACCAGACTTGGGCGCTGCCGATCACCCCGAGTTCT-CTCGGGTGCACTCGACAGCGCACAGGCCAGCATCGGTTCGGGTGGCTGGATAAAGGCCGTAGGAATGTAGCTCTCTTCGGGGAGTGTTATAGCCCACGGTGCCATGCAGCCCAGCCGGACCGAGGACCGCGCCTTCGGGCTAGGATGCTGGCGTAATGGTTGTAAGCGACCCGTCTTGAAACACGGACCAAGG
>Pseudoidium_neolycopersici_MUMHJPN_5704
-----------------------------GTCAGCTGCGTGCTGGGCCGACCCTCCCACCCGTGTCGATTTCTATCTTGTTGCTTTGGCGGG-CCGGGCTACGTCGTCGCTGCCCG-TACGGACATGTGTCGG---CCGCCCACCGGTTT-CGACTGGAGCGCGTCCGCCAAAGACCTAACC--AAAACTCATGTTGTCTTTGTCGTCTCAGCTTTATTA-TTGAA--TTGAT-AAAACTTTCAACAACGGATCTCTTGGCTCTGGCATCGATGAAGAACGCAGCGAAATGCGATAAGTAATGTGAATTGCAGAATTTAGTGAATCATCGAATCTTTGAACGCACATTGCGCCCCTTGGTATTCCGAGGGGCATGCCTGTTCGAGCGTCATAACA--CCCCCTCCAGCTGCCTTTGTGTGGTTGCGGTGTTGGGGCCCGTCGCG--TTGCGGCAGCTCTTAAAGATAGTGGCGGTCCTGGCGTGGGCTCTACGCGTAGTAACTT--GCTTCTCGCGACAGAGTGACGAC-AGTGGCTTGCCAAAA---GCCCG-TTT--GTTCCAGTC----ACAT--GGAT-CACAGGTTGACCTCGAATCAGGTAGGAATACCCGCTGAACTTAAGCATATCAATAAGCGGAGGAAAAGAAACCAACCGGGATTACCTCAGTAACGGCGAGTGAAGCGGTAACAGCTCAAATTTGAAATCTGGCTCCTTCGGAGTCCGAGTTGTAATTTGTAGAAGATGCTTTGGGTTGTGGGCTCGGCCTAAGTTCCTTGGAACAGGACGTCATAGAGGGTGAGAATCCCGTATGTGGCCATGGCCCGCGCCTATGTAAAGCTCTTTCGACGAGTCGAGTTGTTTGGGAATGCAGCTCAAAATGGGTGGTAAATTTCATCTAAAGCTAAATATGGGCCAGAGACCGATAGCGCACAAGTAGAGTGATCGAAAGATGAAAAGCACTTTGGAAAGAGAGTTAAACAGTACGTGAAATTGTTGAAAGGGAAGCGCTTGCAACCAGACTTGGGCGCTGCCGATCACCCCGAGTTCT-CTCGGGTGCACTCGACAGCGCACAGGCCAGCATCGGTTCGGGTGGCTGGATAAAGGCCGTAGGAATGTAGCTCTCTTCGGGGAGTGTTATAGCCCACGGTGCCATGCAGCCCAGCCGGACCGAGGACCGCGCCTTCGGGCTAGGATGCTGGCGTAATGGTTGTAAGCGACCCGTCTTGAAACACGGACCAAGG
>Pseudoidium_pedaliacearum_MUMHJPN_411
CAGAGC-GTGAGGCTCAG-TCGTG---GCGTCAGCTGCGTGCTGGGCCGACCCTCCCACCCGTGTCGATTTCTATCTTGTTGCTTTGGCGGG-CCGGGCTACGTCGTCGCTGCCCG-TACGGACATGCGTCGG---CCGCCCACCGGTTT-CGACTGGAGCGCGTCCGCCAAAGACCTAACC--AAAACTCATGTTGTCTTTGTCGTCTCAGCTTTATTA-TTGAA--TTGATAAAAACTTTCAACAACGGATCTCTTGGCTCTGGCATCGATGAAGAACGCAGCGAAATGCGATAAGTAATGTGAATTGCAGAATTTAGTGAATCATCGAATCTTTGAACGCACATTGCGCCCCTTGGTATTCCGAGAGGCATGCCTGTTCGAGCGTCATAACA--CCCCCTCCAGCTGCCTTTGTGTGGTTGCGGTGTTGGGGCCCGTCGCG--TTGCGGCAGCTCTTAAAGATAGTGGCGGTCCTGGCGTGGGCTCTACGCGTAGTAACTT--GCTTCTCGCGACAGAGTGACGAC-AGTGGCTTGCCAAAA---GCCCG-TTT--GTTCCAGTC----ACAT--GGAT-CACAGGTTGACCTCGAATCAGGTAGGAATACCCGCTGAACTTAAGCATATCAATAAGCGGAGGAAAAGAAACCAACCGGGATTACCTCAGTAACGGCGAGTGAAGCGGTAACAGCTCAAATTTGAAATCTGGCTCCTTCGGAGTCCGAGTTGTAATTTGTAGAAGATGCTTTGGGTTGTGGGCTCGGCCTAAGTTCCTTGGAACAGGACGTCATAGAGGGTGAGAATCCCGTATGTGGCCATGGCCCGCGCCTATGTAAAGCTCTTTCGACGAGTCGAGTTGTTTGGGAATGCAGCTCAAAATGGGTGGTAAATTTCATCTAAAGCTAAATATGGGCCAGAGACCGATAGCGCACAAGTAGAGTGATCGAAAGATGAAAAGCACTTTGGAAAGAGAGTTAAACAGTACGTGAAATTGTTGAAAGGGAAGCGCTTGCAACCAGACTTGGGCGCTGCCGATCACCCCGAGTTCT-CTCGGGTGCACTCGACAGCGCACAGGCCAGCATCGGTTCGGGTGGCTGGATAAAGGCCGTAGGAATGTAGCTCTCTTCGGGGAGTGTTATAGCCCACGGTGCCATGCAGCCCAGCCGGACCGAGGACCGCGCCTTCGGGCTAGGATGCTGGCGTAATGGTTGTAAGCGACCCGTCTTGAAACACGGACCAAGG
>Pseudoidium_pedaliacearum_KUSF29325
CAGAGC-GTGAGGCTCAG-TCGTG---GCGTCAGCTGCGTGCTGGGCCGACCCTCCCACCCGTGTCGATTTCTATCTTGTTGCTTTGGCGGG-CCGGGCTACGTCGTCGCTGCCCG-TACGGACATGCGTCGG---CCGCCCACCGGTTT-CGACTGGAGCGCGTCCGCCAAAGACCTAACC--AAAACTCATGTTGTCTTTGTCGTCTCAGCTTTATTA-TTGAA--TTGATAAAAACTTTCAACAACGGATCTCTTGGCTCTGGCATCGATGAAGAACGCAGCGAAATGCGATAAGTAATGTGAATTGCAGAATTTAGTGAATCATCGAATCTTTGAACGCACATTGCGCCCCTTGGTATTCCGAGAGGCATGCCTGTTCGAGCGTCATAACA--CCCCCTCCAGCTGCCTTTGTGTGGTTGCGGTGTTGGGGCCCGTCGCG--TTGCGGCAGCTCTTAAAGATAGTGGCGGTCCTGGCGTGGGCTCTACGCGTAGTAACTT--GCTTCTCGCGACAGAGTGACGAC-AGTGGCTTGCCAAAA---GCCCG-TTT--GTTCCAGTC----ACAT--GGAT-CACAGGTTGACCTCGAATCAGGTAGGAATACCCGCTGAACTTAAGCATATCAATAAGCGGAGGAAAAGAAACCAACCGGGATTACCTCAGTAACGGCGAGTGAAGCGGTAACAGCTCAAATTTGAAATCTGGCTCCTTCGGAGTCCGAGTTGTAATTTGTAGAAGATGCTTTGGGTTGTGGGCTCGGCCTAAGTTCCTTGGAACAGGACGTCATAGAGGGTGAGAATCCCGTATGTGGCCATGGCCCGCGCCTATGTAAAGCTCTTTCGACGAGTCGAGTTGTTTGGGAATGCAGCTCAAAATGGGTGGTAAATTTCATCTAAAGCTAAATATGGGCCAGAGACCGATAGCGCACAAGTAGAGTGATCGAAAGATGAAAAGCACTTTGGAAAGAGAGTTAAACAGTACGTGAAATTGTTGAAAGGGAAGCGCTTGCAACCAGACTTGGGCGCTGCCGATCACCCCGAGTTCT-CTCGGGTGCACTCGACAGCGCACAGGCCAGCATCGGTTCGGGTGGCTGGATAAAGGCCGTAGGAATGTAGCTCTCTTCGGGGAGTGTTATAGCCCACGGTGCCATGCAGCCCAGCCGGACCGAGGACCGCGCCTTCGGGCTAGGATGCTGGCGTAATGGTTGTAAGCGACCCGTCTTGAAACACGGACCAAGG
>Pseudoidium_meliacearum_ex_Melia_azedarach_HAL_1872_F
---AGC-GTGAGGCTCAG-TCGTG---GCGTCAGCTGCGTGCTGGGCCGACCCTCCCACCCGTGTCGATTTCTATCTTGTTGCTTTGGCGGGCCCGGGCTACGTCGTCGCTGCCCG-TACGGACATGCGTCGG---CCGCCCACCGGTTT-CGACTGGAGCGCGTCCGCCAAAGACCTAACC--AAAACTCATGTTGTCTTTGTCGTCTCAGCTTTATTA-TTGAA--TTGAT-AAAACTTTCAACAACGGATCTCTTGGCTCTGGCATCGATGAAGAACGCAGCGAAATGCGATAAGTAATGTGAATTGCAGAATTTAGTGAATCATCGAATCTTTGAACGCACATTGCGCCCCTTGGTATTCCGAGGGGCATGCCTGTTCGAGCGTCATAACA--CCCCCTCCAGCTGCCTTTGTGTGGTTGCGGTGTTGGGGCCCGTCGCG--TTGCGGCAGCTCTTAAAGACAGTGGCGGTCCTGGCGTGGGCTCTACGCGTAGTAACTT--GCTTCTCGCGACAGAGTGACGAC-AGTGGCTTGCCAAAA---GCCCG-TTT--GTTCCAGTC----ACAT--GGAT-CACAGGTTGACCTCGAATCAGGTAGGAATACCCGCTGAACTTAAGCATATCAATAAGCGGAGGAAAAGAAACCAACCGGGATTACCTCAGTAACGGCGAGTGAAGCGGTAACAGCTCAAATTTGAAATCTGGCTCCTTCGGAGTCCGAGTTGTAATTTGTAGAAGATGCTTTGGGTTGTGGGCTCGGCCTAAGTTCCTTGGAACAGGACGTCATAGAGGGTGAGAATCCCGTATGTGGCCATGGCCCGCGCCTATGTAAAGCTCTTTCGACGAGTCGAGTTGTTTGGGAATGCAGCTCAAAATGGGTGGTAAATTTCATCTAAAGCTAAATATGGGCCAGAGACCGATAGCGCACAAGTAGAGTGATCGAAAGATGAAAAGCACTTTGGAAAGAGAGTTAAACAGTACGTGAAATTGTTGAAAGGGAAGCGCTTGCAACCAGACTTGGGCGCTGCCGATCACCCCGAGTTCT-TTCGGGTGCACTCGACAGCGCACAGGCCAGCATCGGTTCGGGTGGCTGGATAAAGGCCGTAGGAATGTAGCTCTCTTCGGGGAGTGTTATAGCCCACGGTGCCATGCAGCCCAGCCGGACCGAGGACCGCGCCTTCGGGCTAGGATGCTGGCGTAATGGTTGTAAGCGACCCGTC------------------
>Erysiphe_hommae_ex_Elsholtzia_ciliata_LC009926
CAGAGC-GTGAGGCTCAG-TCGTG---GCGTCAGCTGCGTGCTGGGCCGACCCTCCCACCCGTGTCGATTTCTATCTTGTTGCTTTGGCGGG-CCGGGCTACGTCGTCGCTGCCCG-TACGGACATGCGTCGG---CCGCCCACCGGTTT-CGACTGGAGCGCGTCCGCCAAAGACCTAACC--AAAACTCATGTTGTCTTTGTCGTCTCAGCTTTATTA-TTGAA--TTGAT-AAAACTTTCAACAACGGATCTCTTGGCTCTGGCATCGATGAAGAACGCAGCGAAATGCGATAAGTAATGTGAATTGCAGAATTTAGTGAATCATCGAATCTTTGAACGCACATTGCGCCCCTTGGTATTCCGAGGGGCATGCCTGTTCGAGCGTCATAACA--CCCCCTCCAGCTGCCTTTGTGTGGTTGCGGTGTTGGGGCCCGTCGCG--TTGCGGCAGCTCTTAAAGATAGTGGCGGTCCTGGCGTGGGCTCTACGCGTAGTAACTT--GCTTCTCGCGACAGAGTGACGAC-AGTGGCTTGCCAAAA---GCCCG-TTT--GTTCCAGTC----ACAT--GGAT-CACAGGTTGACCTCGAATCAGGTAGGAATACCCGCTGAACTTAAGCATATCAATAAGCGGAGGAAAAGAAACCAACCGGGATTACCTCAGTAACGGCGAGTGAAGCGGTAACAGCTCAAATTTGAAATCTGGCTCCTTCGGAGTCCGAGTTGTAATTTGTAGAAGATGCTTTGGGTTGTGGGCTCGGCCTAAGTTCCTTGGAACAGGACGTCATAGAGGGTGAGAATCCCGTATGTGGCCATGGCCCGCGCCTATGTAAAGCTCTTTCGACGAGTCGAGTTGTTTGGGAATGCAGCTCAAAATGGGTGGTAAATTTCATCTAAAGCTAAATATGGGCCAGAGACCGATAGCGCACAAGTAGAGTGATCGAAAGATGAAAAGCACTTTGGAAAGAGAGTTAAACAGTACGTGAAATTGTTGAAAGGGAAGCGCTTGCAACCAGACTTGGGCGCTGCCGATCACCCCGAGTTCT-CTCGGGTGCACTCGACAGCGCACAGGCCAGCATCGGTTCGGGTGGCTGGATAAAGGCCGTAGGAATGTAGCTCTCTTCGGGGAGTGTTATAGCCCACGGTGCCATGCAGCCCAGCCGGACCGAGGACCGCGCCTTCGGGCTAGGATGCTGGCGTAATGGTTGTAAGCGACCCGTCTTGAAACACGGACCAAGG
>Erysiphe_aquilegiae_ex_Thalictrum_revolutum_FH01131051
---AGC-GTGAGGCTCAG-TCGTG---GCGTCTGCTGCGTGCTGGGCCGACCCTCCCACCCGTGTCGATTTCTAT-TTGTTGCTTTGGCGGG-CCGGGCTCTGTCGTCGCTGCCCG-TACGGACATGCGTCGG---CCGCCCACCGGTTT-CGACTGGAGCGCGTCCGCCAAAGACCTAACC--AAAACTCATGTTGTCTTTGTCGTCTCAGCTTTATTA-TTGAA--TTGAT-AAAACTTTCAACAACGGATCTCTTGGCTCTGGCATCGATGAAGAACGCAGCGAAATGCGATAAGTAATGTGAATTGCAGAATTTAGTGAATCATCGAATCTTTGAACGCACATTGCGCCCCTTGGTATTCCGAGGGGCATGCCTGTTCGAGCGTCATAACA--CCCCCTCCAGCTGCCTTTGTGTGGTTGTGGTGTTGGGGCGTGTCGCG--TTGCGGCAGCTCTTAAAGACAGTGGCGGTCCTGGCGTGGGCTCTACGCGTAGTAACTT--GCTTCTCGCGACAGAGTGACGAC-AGTGGCTTGCCAAAA---CCCCG-TTT--GTTCCAGTC----ACAT--GGAT-CACAGGTTGACCTCGAATCAGGTAGGAATACCCGCTGAACTTAAGCATATCAATAAGCGGAGGAAAAGAAACCAACCGGGATTACCTCAGTAACGGCGAGTGAAGCGGTAACAGCTCAAATTTGAAATCTGGCTCCTTCGGAGTCCGAGTTGTAATTTGTAGAAGATGCTTTGGGTTGTGGGCTCGGCCTAAGTTCCTTGGAACAGGACGTCATAGAGGGTGAGAATCCCGTATGTGGCCATGGCCCGCGCCTATGTAAAGCTCTTTCGACGAGTCGAGTTGTTTGGGAATGCAGCTCAAAATGGGTGGTAAATTTCATCTAAAGCTAAATATGGGCCAGAGACCGATAGCGCACAAGTAGAGTGATCGAAAGATGAAAAGCACTTTGGAAAGAGAGTTAAACAGTACGTGAAATTGTTGAAAGGGAAGCGCTTGCAACCAGACTTGGGCGCTGCCGATCACCCCGAGTTCT-CTCGGGTGCACTCGACAGCGCACAGGCCAGCATCGGTTCGGGTGGCTGGATAAAGGCCGTAGGAACGTAGCTCCCTTCGGGGAGTGTTATAGCCCACGGTGCCATGCAGCCCAGCCGGACCGAGGACCGCGCCTTCGGGC-----------------------------------------------------
>Erysiphe_aquilegiae_ex_Thalictrum_delavayi_FH01131052
---AGC-GTGAGGCTCAG-TCGTG---GCGTCTGCTGCGTGCTGGGCCGACCCTCCCACCCGTGTCGATTTCTAT-TTGTTGCTTTGGCGGG-CCGGGCTCTGTCGTCGCTGCCCG-TACGGACATGCGTCGG---CCGCCCACCGGTTT-CGACTGGAGCGCGTCCGCCAAAGACCTAACC--AAAACTCATGTTGTCTTTGTCGTCTCAGCTTTATTA-TTGAA--TTGAT-AAAACTTTCAACAACGGATCTCTTGGCTCTGGCATCGATGAAGAACGCAGCGAAATGCGATAAGTAATGTGAATTGCAGAATTTAGTGAATCATCGAATCTTTGAACGCACATTGCGCCCCTTGGTATTCCGAGGGGCATGCCTGTTCGAGCGTCATAACA--CCCCCTCCAGCTGCCTTTGTGTGGTTGTGGTGTTGGGGCGTGTCGCG--TTGCGGCAGCTCTTAAAGACAGTGGCGGTCCTGGCGTGGGCTCTACGCGTAGTAACTT--GCTTCTCGCGACAGAGTGACGAC-AGTGGCTTGCCAAAA---CCCCG-TTT--GTTCCAGTC----ACAT--GGAT-CACAGGTTGACCTCGAATCAGGTAGGAATACCCGCTGAACTTAAGCATATCAATAAGCGGAGGAAAAGAAACCAACCGGGATTACCTCAGTAACGGCGAGTGAAGCGGTAACAGCTCAAATTTGAAATCTGGCTCCTTCGGAGTCCGAGTTGTAATTTGTAGAAGATGCTTTGGGTTGTGGGCTCGGCCTAAGTTCCTTGGAACAGGACGTCATAGAGGGTGAGAATCCCGTATGTGGCCATGGCCCGCGCCTATGTAAAGCTCTTTCGACGAGTCGAGTTGTTTGGGAATGCAGCTCAAAATGGGTGGTAAATTTCATCTAAAGCTAAATATGGGCCAGAGACCGATAGCGCACAAGTAGAGTGATCGAAAGATGAAAAGCACTTTGGAAAGAGAGTTAAACAGTACGTGAAATTGTTGAAAGGGAAGCGCTTGCAACCAGACTTGGGCGCTGCCGATCACCCCGAGTTCT-CTCGGGTGCACTCGACAGCGCACAGGCCAGCATCGGTTCGGGTGGCTGGATAAAGGCCGTAGGAACGTAGCTCCCTTCGGGGAGTGTTATAGCCCACGGTGCCATGCAGCCCAGCCGGACCGAGGACCGCGCCTTCGGGCTAGGAT-----------------------------------------------
>Erysiphe_aquilegiae_var._ranunculi_ex_Clematis_integrifolia_AF154322
CAGAGC-GTGAGGCTCAG-TCGTG---GCGTCAGCTGCGTGCTGGGCCGACCCTCCCACCCGTGTCGATTTCTATCTTGTTGCTTTGGCGGG-CCGGGCTACGTCGTCGCTGCCCG-TACGGACATGCGTCGG---CCGCCCACCGGTTT-CGACTGGAGCGCGTCCGCCAAAGACCTAACC--AAAACTCATGTTGTCTTTGTCGTCTCAGCTTTATTA-TTGAA--TTGAT-AAAACTTTCAACAACGGATCTCTTGGCTCTGGCATCGATGAAGAACGCAGCGAAATGCGATAAGTAATGTGAATTGCAGAATTTAGTGAATCATCGAATCTTTGAACGCACATTGCGCCCCTTGGTATTCCGAGGGGCATGCCTGTTCGAGCGTCATAACA--CCCCCTCCAGCTGCCTTTGTGTGGTTGCGGTGTTGGGGCCCGTCGCG--TTGCGGCAGCTCTTAAAGACAGTGGCGGTCCTGGCGTGGGCTCTACGCGTAGTAACTT--GCTTCTCGCGACAGAGTGACGAC-AGTGGCTTGCCAAAA---GCCCG-TTT--GTTCCAGTC----ACAT--GGAT-CACAGG------------------------------------------------------------------------------------------------------------------------------------------------------------------------------------------------------------------------------------------------------------------------------------------------------------------------------------------------------------------------------------------------------------------------------------------------------------------------------------------------------------------------------------------------------------------------------------------------------------------------------------------------------------------------------------
>Erysiphe_aquilegiae_var._ranunculi_ex_Clematis_terniflora_AB015929
CAGAGC-GTGAGGCTCAG-TCGTG---GCGTCAGCTGCGTGCTGGGCCGACCCTCCCACCCGTGTCGATTTCTATCTTGTTGCTTTGGCGGG-CCGGGCTACGTCGTCGCTGCCCG-TACGGACATGCGTCGG---CCGCCCACCGGTTT-CGACTGGAGCGCGTCCGCCAAAGACCTAACC--AAAACTCATGTTGTCTTTGTCGTCTCAGCTTTATTA-TTGAA--TTGAT-AAAACTTTCAACAACGGATCTCTTGGCTCTGGCATCGATGAAGAACGCAGCGAAATGCGATAAGTAATGTGAATTGCAGAATTTAGTGAATCATCGAATCTTTGAACGCACATTGCGCCCCTTGGTATTCCGAGGGGCATGCCTGTTCGAGCGTCATAACA--CCCCCTCCAGCTGCCTTTGTGTGGTTGCGGTGTTGGGGCCCGTCGCG--TTGCGGCAGCTCTTAAAGACAGTGGCGGTCCTGGCGTGGGCTCTACGCGTAGTAACTT--GCTTCTCGCGACAGAGTGACGAC-AGTGGCTTGCCAAAA---GCCCG-TTT--GTTCCAGTC----ACAT--GGAT-CACAGG------------------------------------------------------------------------------------------------------------------------------------------------------------------------------------------------------------------------------------------------------------------------------------------------------------------------------------------------------------------------------------------------------------------------------------------------------------------------------------------------------------------------------------------------------------------------------------------------------------------------------------------------------------------------------------
>Erysiphe_aquilegiae_var._ranunculi_ex_Catharanthus_roseus_KX979915
CAGAGC-GTGAGGCTCAG-TCGTG---GCGTCAGCTGCGTGCTGGGCCGACCCTCCCACCCGTGTCGATTTCTATCTTGTTGCTTTGGCGGGCCCGGGCTACGTCGTCGCTGCCCG-TACGGACATGCGTCGG---CCGCCCACCGGTTT-CGACTGGAGCGCGTCCGCCAAAGACCTAACC--AAAACTCATGTTGTCTTTGTCGTCTCAGCTTTATTA-TTGAA--TTGAT-AAAACTTTCAACAACGGATCTCTTGGCTCTGGCATCGATGAAGAACGCAGCGAAATGCGATAAGTAATGTGAATTGCAGAATTTAGTGAATCATCGAATCTTTGAACGCACATTGCGCCCCTTGGTATTCCGAGGGGCATGCCTGTTCGAGCGTCATAACA--CCCCCTCCAGCTGCCTTTGTGTGGTTGCGGTGTTGGGGCCCGTCGCG--TTGCGGCAGCTCTTAAAGACAGTGGCGGTCCTGGCGTGGGCTCTACGCGTAGTAACTT--GCTTCTCGCGACAGAGTGACGAC-AGTGGCTTGCCAAAA---GCCCG-TTT--GTTCCAGTC----ACAT--GGAT-CACAGGTTGACCTCGAATCAGGTAGGAATACCCGCTGAACTTAAGCATATCAATAAGCGGAGGAAAAGAAACCAACCGGGATTACCTCAGTAACG-------------------------------------------------------------------------------------------------------------------------------------------------------------------------------------------------------------------------------------------------------------------------------------------------------------------------------------------------------------------------------------------------------------------------------------------------------------------------------------------------------------------------------------------------------------------------------------------
>Erysiphe_aquilegiae_var._ranunculi_ex_Cimicifuga_simplex_AB000944
CAGAGC-GTGAGGCTCAG-TCGTG---GCGTCAGCTGCGTGCTGGGCCGACCCTCCCACCCGTGTCGATTTCTATCTTGTTGCTTTGGCGGG-CCGGGCTACGTCGTCGCTGCCCG-TACGGACATGCGTCGG---CCGCCCACCGGTTT-CGACTGGAGCGCGTCCGCCAAAGACCTAACC--AAAACTCATGTTGTCTTTGTCGTCTCAGGTTTATTA-TAGAA--TTGAT-AAAACTTTCAACAACGGATCTCTTGGCTCTGGCATCGATGAAGAACGCAGCGAAATGCGATAAGTAATGTGAATTGCAGAATTTAGTGAATCATCGAATCTTTGAACGCACATTGCGCCCCTTGGTATTCCGAGGGGCATGCCTGTTCGAGCGTCATAACA--CCCCCTCCAGCTGCCTTTGTGTGGTTGCGGTGTTGGGGCCCGTCGCG--TTGCGGCAGCTCTTAAAGACAGTGGCGGTCCTGGCGTGGGCTCTACGCGTAGTAACTT--GCTTCTCGCGACAGAGTGACGAC-AGTGGCTTGCCAAAA---GCCCG-TTT--GTTCCAGTC----ACAT--GGAT-CACAGGTTGACCTCGAATCAGGTAGGAATACCCGCTGAACTTAAGCATATCAATAAGCGGAGGAAAAGAAACCAACCGGGATTACCTCAGTAACGGCGAGTGAAGCGG------------------------------------------------------------------------------------------------------------------------------------------------------------------------------------------------------------------------------------------------------------------------------------------------------------------------------------------------------------------------------------------------------------------------------------------------------------------------------------------------------------------------------------------------------------------------------
>Erysiphe_aquilegiae_var._ranunculi_ex_Anemone_canadensis_FH01122081
---AGC-GTGAGGCTCAG-TCGTG---GCGTCTGCTGCGTGCTGGGCCGACCCTCCCACCCGTGTCGATTTCTATCTTGTTGCTTTGGCGGG-CCGGGCTACGTCGTCGCTGCCCG-TAGGGACATGCGTCGG---CCGCCCACCGGTTT-CGACTGGAGCGCGTCCGCCAAAGACCAAACC--AAAACTCATGTTGTCTTTGTCGTCTCAGCTTTATTA-TTGAA--TTGAT-AAAACTTTCAACAACGGATCTCTTGGCTCTGGCATCGATGAAGAACGCAGCGAAATGCGATAAGTAATGTGAATTGCAGAATTTAGTGAATCATCGAATCTTTGAACGCACATTGCGCCCCTTGGTATTCCGAGGGGCATGCCTGTTCGAGCGTCATAACA--CCCCCTCCAGCTGCCTTTGTGTGGTTGCGGTGTTGGGGCCCGTCGCG--TTGCGGCAGCTCTTAAAGACAGTGGCGGTCCTGGCGTGGGCTCTACGCGTAGTAACTT--GCTTCTCGCGACAGAGTGACGAC-AGTGGCTTGCCAAAA---GCCCG-TTT--GTTCCAGTC----ACAT--GGAT-CACAGGTTGACCTCGAATCAGGTAGGAATACCCGCTGAACTTAAGCATATCAATAAGCGGAGGAAAAGAAACCAACCGGGATTACCTCAGT-----------------------------------------------------------------------------------------------------------------------------------------------------------------------------------------------------------------------------------------------------------------------------------------------------------------------------------------------------------------------------------------------------------------------------------------------------------------------------------------------------------------------------------------------------------------------------------------------
>Erysiphe_aquilegiae_ex_Aquilegia_sp._FH00941212
AGTAGC-GTGAGGCTCAG-TCGTG---GCGTCAGCTGCGTGCTGGGCCGACCCTCCCACCCGTGTCGATTTCTATCTTGTTGCTTTGGCGGG-CCGGGCTACGTCGTCGCTGCCCG-TACGGACATGCGTTGG---CCGCCCACCGGTTT-CGACTGGAGCGCGTCCGCCAAAGACCTAACC--AAAACTCATGTTGTCTTTGTCGTCTCAGCTTTATTA-TTGAA--TTGAT-AAAACTTTCAACAACGGATCTCTTGGCTCTGGCATCGATGAAGAACGCAGCGAAATGCGATAAGTAATGTGAATTGCAGAATTTAGTGAATCATCGAATCTTTGAACGCACATTGCGCCCCTTGGTATTCCGAGGGGCATGCCTGTTCGAGCGTCATAACA--CCCCCTCCAGCTGCCTTTGTGTGGTTGCGGTGTTGGGGCCCGTCGCG--TTGCGGCAGCTCTTAAAGACAGTGGCGGTCCTGGCGTGGGCTCTACGCGTAGTAACTT--GCTTCTCGCGACAGAGTGACGAC-AGTGGCTTGCCAAAA---GCCCG-TTT--GTTCCAGTC----ACAT--GGAT-CACAGGTTGACCTCGAATCAGGTAGGAATACCCGCTGAACTTAAGCATATCAATAAGCGGAGGAAAAGAAACCAACCGGGATTACCTCAGTAACGGCGAGTGAAGCGGTAACAGCTCAAATTTGAAATCTGGCTCCCTCGGAGTCCGAGTTGTAATTTGTAGAAGATGCTTTGGGTTGTGGGCTCGGCCTAAGTTCCTTGGAACAGGACGTCATAGAGGGTGAGAATCCCGTATGTGGCCATGGCCCGCGCCTATGTAAAGCTCTTTCGACGAGTCGAGTTGTTTGGGAATGCAGCTCAAAATGGGTGGTAAATTTCATCTAAAGCTAAATATGGGCCAGAGACCGATAGCGCACAAGTAGAGTGATCGAAAGATGAAAAGCACTTTGGAAAGAGAGTTAAACAGTACGTGAAATTGTTGAAAGGGAAGCGCTTGCAACCAGACTTGGGCGCTGCCGATCACCCCGAGTTCT-CTCGGGTGCACTCGACAGCGCACAGGCCAGCATCGGTTCGGGTGGCTGGATAAAGGCCGTAGGAATGTAGCTCTCTTCGGGGAGTGTTATAGCCCACGGTGCCATGCAGCCCAGCCGGACCGAGGACCGCGCCTTC---------------------------------------------------------
>Erysiphe_takamatsui_ex_Nelumbo_nucifera_AB916689
----GC-GTGAGGCTCAG-TCGTG---GCGTCAGCTGCGTGCTGGGCCGACCCTCCCACCCGTGTCGATTTCTATCTTGTTGCTTTGGCGGG-CCGGGCTACGTCGTCGCTGCCCG-TACGGACATGCGTCGG---CCGCCCACCGGTTT-CGACTGGAGCGCGTCCGCCAAAGACCTAACC--AAAACGCATGTTGTCTTTGTCGTCTCAGCTTTATTA-TTGAA--TTGAT-AAAACTTTCAACAACGGATCTCTTGGCTCTGGCATCGATGAAGAACGCAGCGAAATGCGATAAGTAATGTGAATTGCAGAATTTAGTGAATCATCGAATCTTTGAACGCACATTGCGCCCCTTGGTATTCCGAGGGGCATGCCTGTTCGAGCGTCATAACA--CCCCCTCCAGCTGCCTTTGTGTGGTTGCGGTGTTGGGGCCCGTCGCG--TTGCGGCAGCTCTTAAAGACAGTGGCGGTCCTGGCGTGGGCTCTACGCGTAGTAACTT--GCTTCTCGCGACAGAGTGACGAC-AGTGGCTTGCCAAAA---GCCCG-TTT--GTTCCAGTC----ACAT--GGAT-CACAGGTTGACCTCGAATCAGGTAGGAATACCCGCTGAACTTAAGCATATCAATAAGCGGAGGAAAAGAAACCAACCGGGATTACCTCAGTAACGGCGAGTGAAGCGGTAACAGCTCAAATTTGAAATCTGGCTCCTTCGGAGTCCGAGTTGTAATTTGTAGAAGATGCTTTGGGTTGTGGGCTCGGCCTAAGTTCCTTGGAACAGGACGTCATAGAGGGTGAGAATCCCGTATGTGGCCATGGCCCGCGCCTATGTAAAGCTCTTTCGACGAGTCGAGTTGTTTGGGAATGCAGCTCAAAATGGGTGGTAAATTTCATCTAAAGCTAAATATGGGCCAGAGACCGATAGCGCACAAGTAGAGTGATCGAAAGATGAAAAGCACTTTGGAAAGAGAGTTAAACAGTACGTGAAATTGTTGAAAGGGAAGCGCTTGCAACCAGACTTGGGCGCTGCCGATCACCCCGAGTTCT-CTCGGGTGCACTCGACAGCGCACAGGCCAGCATCGGTTCGGGTGGCTGGATAAAGGCCGTAGGAATGTAGCTCTCTTCGGGGAGTGTTATAGCCCACGGTGCCATGCAGCCCAGCCGGACCGAGGACCGCGCCTTCGGGCTAGGATGCTGGCGTAATGGTTGTAAGCGACCCGTCTTGAAACACGGACCAAGG
>Erysiphe_takamatsui_ex_Nelumbo_nucifera_AB916688
-----C-GTGAGGCTCAG-TCGTG---GCGTCAGCTGCGTGCTGGGCCGACCCTCCCACCCGTGTCGATTTCTATCTTGTTGCTTTGGCGGGCCCGGGCTACGTCGTCGCTGCCCG-TACGGACATGCGTCGG---CCGCCCACCGGTTT-CGACTGGAGCGCGTCCGCCAAAGACCTAACC--AAAACTCATGTTGTCTTTGTCGTCTCAGCTTTATTA-TTGAA--TTGAT-AAAACTTTCAACAACGGATCTCTTGGCTCTGGCATCGATGAAGAACGCAGCGAAATGCGATAAGTAATGTGAATTGCAGAATTTAGTGAATCATCGAATCTTTGAACGCACATTGCGCCCCTTGGTATTCCGAGGGGCATGCCTGTTCGAGCGTCATAACA--CCCCCTCCAGCTGCCTTTGTGTGGTTGCGGTGTTGGGGCCCGTCGCG--TTGCGGCAGCTCTTAAAGACAGTGGCGGTCCTGGCGTGGGCTCTACGCGTAGTAACTT--GCTTCTCGCGACAGAGTGACGAC-AGTGGCTTGCCAAAA---GCCCG-TTT--GTTCCAGTC----ACAT--GGAT-CACAGGTTGACCTCGAATCAGGTAGGAATACCCGCTGAACTTAAGCATATCAATAAGCGGAGGAAAAGAAACCAACCGGGATTACCTCAGTAACGGCGAGTGAAGCGGTAACAGCTCAAATTTGAAATCTGGCTCCTTCGGAGTCCGAGTTGTAATTTGTAGAAGATGCTTTGGGTTGTGGGCTCGGCCTAAGTTCCTTGGAACAGGACGTCATAGAGGGTGAGAATCCCGTATGTGGCCATGGCCCGCGCCTATGTAAAGCTCTTTCGACGAGTCGAGTTGTTTGGGAATGCAGCTCAAAATGGGTGGTAAATTTCATCTAAAGCTAAATATGGGCCAGAGACCGATAGCGCACAAGTAGAGTGATCGAAAGATGAAAAGCACTTTGGAAAGAGAGTTAAACAGTACGTGAAATTGTTGAAAGGGAAGCGCTTGCAACCAGACTTGGGCGCTGCCGATCACCCCGAGTTCT-CTCGGGTGCACTCGACAGCGCACAGGCCAGCATCGGTTCGGGTGGCTGGATAAAGGCCGTAGGAATGTAGCTCTCTTCGGGGAGTGTTATAGCCCACGGTGCCATGCAGCCCAGCCGGACCGAGGACCGCGCCTTCGGGCTAGGATGCTGGCGTAATGGTTGTAAGCGACCCGTCTTGAAACACGGACCAAGG
>Erysiphe_macleayae_ex_Stylophorum_diphyllum_MW600376
CAGAGC-GTGAGGCTCAG-TCGTG---GCGTCAGCTGCGTGCTGGGCCGACCCTCCCACCCGTGTCGATTTCTATCTTGTTGCTTTGGCGGGCCCGGGCTACGTCGTCGCTGCCCG-TACGGACATGCGTCGG---CCGCCCACCGGTTT-CGACTGGAGCGCGTCCGCCAAAGACCTAACC--AAAACTCATGTTGTCTTTGTCGTCTCAGCTTTATTA-TTGAA--TTGAT-AAAACTTTCAACAACGGATCTCTTGGCTCTGGCATCGATGAAGAACGCAGCGAAATGCGATAAGTAATGTGAATTGCAGAATTTAGTGAATCATCGAATCTTTGAACGCACATTGCGCCCCTTGGTATTCCGAGGGGCATGCCTGTTCGAGCGTCATAACA--CCCCCTCCAGCTGCCTTTGTGTGGTTGCGGTGTTGGGGCCCGTCGCG--TTGCGGCAGCTCTTAAAGACAGTGGCGGTCCTGGCGTGGGCTCTACGCGTAGTAACTT--GCTTCTCGCGACAGAGTGACGAC-AGTGGCTTGCCAAAA---GCCCG-TTT--GTTCCAGTC----ACAT--GGAT-CACAGGTTGACCTCGAATCAGGTAGGAATACCCGCTGAACTTAAGCATATCAATAAGCGGAGGAAAAGAAACCAACCGGGATTACCTCAGTAACGGCGAGTGAAGCGGTAACAGCTCAAATTTGAAATCTGGCTCCTTCGGAGTCCGAGTTGTAATTTGTAGAAGATGCTTTGGGTTGTGGGCTCGGCCTAAGTTCCTTGGAACAGGACGTCATAGAGGGTGAGAATCCCGTATGTGGCCATGGCCCGCGCCTATGTAAAGCTCTTTCGACGAGTCGAGTTGTTTGGGAATGCAGCTCAAAATGGGTGGTAAATTTCATCTAAAGCTAAATATGGGCCAGAGACCGATAGCGCACAAGTAGAGTGATCGAAAGATGAAAAGCACTTTGGAAAGAGAGTTAAACAGTACGTGAAATTGTTGAAAGGGAAGCGCTTGCAACCAGACTTGGGCGCTGCCGATCACCCCGAGTTCT-CTCGGGTGCACTCGACAGCGCACAGGCCAGCATCGGTTCGGGTGGCTGGATAAAGGCCGTAGGAATGTAGCTCTCTTCGGGGAGTGTTATAGCCCACGGTGCCATGCAGCCCAGCCGGACCGAGGACCGCGCCTTCGGGCTAGGATGCTGGCGTAATGGTTGTAAGCGACCCGTCTTGAAACACGGACCAAGG
>Erysiphe_macleayae_ex_Chelidonium_majusv_MW600371
CAGAGC-GTGAGGCTCAG-TCGTG---GCGTCAGCTGCGTGCTGGGCCGACCCTCCCACCCGTGTCGATTTCTATCTTGTTGCTTTGGCGGGCCCGGGCTACGTCGTCGCTGCCCG-TACGGACATGCGTCGG---CCGCCCACCGGTTT-CGACTGGAGCGCGTCCGCCAAAGACCTAACC--AAAACTCATGTTGTCTTTGTCGTCTCAGCTTTATTA-TTGAA--TTGAT-AAAACTTTCAACAACGGATCTCTTGGCTCTGGCATCGATGAAGAACGCAGCGAAATGCGATAAGTAATGTGAATTGCAGAATTTAGTGAATCATCGAATCTTTGAACGCACATTGCGCCCCTTGGTATTCCGAGGGGCATGCCTGTTCGAGCGTCATAACA--CCCCCTCCAGCTGCCTTTGTGTGGTTGCGGTGTTGGGGCCCGTCGCG--TTGCGGCAGCTCTTAAAGACAGTGGCGGTCCTGGCGTGGGCTCTACGCGTAGTAACTT--GCTTCTCGCGACAGAGTGACGAC-AGTGGCTTGCCAAAA---GCCCG-TTT--GTTCCAGTC----ACAT--GGAT-CACAGGTTGACCTCGAATCAGGTAGGAATACCCGCTGAACTTAAGCATATCAATAAGCGGAGGAAAAGAAACCAACCGGGATTACCTCAGTAACGGCGAGTGAAGCGGTAACAGCTCAAATTTGAAATCTGGCTCCTTCGGAGTCCGAGTTGTAATTTGTAGAAGATGCTTTGGGTTGTGGGCTCGGCCTAAGTTCCTTGGAACAGGACGTCATAGAGGGTGAGAATCCCGTATGTGGCCATGGCCCGCGCCTATGTAAAGCTCTTTCGACGAGTCGAGTTGTTTGGGAATGCAGCTCAAAATGGGTGGTAAATTTCATCTAAAGCTAAATATGGGCCAGAGACCGATAGCGCACAAGTAGAGTGATCGAAAGATGAAAAGCACTTTGGAAAGAGAGTTAAACAGTACGTGAAATTGTTGAAAGGGAAGCGCTTGCAACCAGACTTGGGCGCTGCCGATCACCCCGAGTTCT-CTCGGGTGCACTCGACAGCGCACAGGCCAGCATCGGTTCGGGTGGCTGGATAAAGGCCGTAGGAATGTAGCTCTCTTCGGGGAGTGTTATAGCCCACGGTGCCATGCAGCCCAGCCGGACCGAGGACCGCGCCTTCGGGCTAGGATGCTGGCGTAATGGTTGTAAGCGACCCGTCTTGAAACACGGACCAAGG
>Erysiphe_macleayae_ex_Macleaya_cordata_LC010092
CAGAGC-GTGAGGCTCAG-TCGTG---GCGTCAGCTGCGTGCTGGGCCGACCCTCCCACCCGTGTCGATTTCTATCTTGTTGCTTTGGCGGG-CCGGGCTACGTCGTCGCTGCCCG-TACGGACATGCGTCGG---CCGCCCACCGGTTT-CGACTGGAGCGCGTCCGCCAAAGACCTAACC--AAAACGCATGTTGTCTTTGTCGTCTCAGCTTTATTA-TTGAA--TTGAT-AAAACTTTCAACAACGGATCTCTTGGCTCTGGCATCGATGAAGAACGCAGCGAAATGCGATAAGTAATGTGAATTGCAGAATTTAGTGAATCATCGAATCTTTGAACGCACATTGCGCCCCTTGGTATTCCGAGGGGCATGCCTGTTCGAGCGTCATAACA--CCCCCTCCAGCTGCCTTTGTGTGGTTGCGGTGTTGGGGCCCGTCGCG--TTGCGGCAGCTCTTAAAGACAGTGGCGGTCCTGGCGTGGGCTCTACGCGTAGTAACTT--GCTTCTCGCGACAGAGTGACGAC-AGTGGCTTGCCAAAA---GCCCG-TTT--GTTCCAGTC----ACAT--GGAT-CACAGGTTGACCTCGAATCAGGTAGGAATACCCGCTGAACTTAAGCATATCAATAAGCGGAGGAAAAGAAACCAACCGGGATTACCTCAGTAACGGCGAGTGAAGCGGTAACAGCTCAAATTTGAAATCTGGCTCCTTCGGAGTCCGAGTTGTAATTTGTAGAAGATGCTTTGGGTTGTGGGCTCGGCCTAAGTTCCTTGGAACAGGACGTCATAGAGGGTGAGAATCCCGTATGTGGCCATGGCCCGCGCCTATGTAAAGCTCTTTCGACGAGTCGAGTTGTTTGGGAATGCAGCTCAAAATGGGTGGTAAATTTCATCTAAAGCTAAATATGGGCCAGAGACCGATAGCGCACAAGTAGAGTGATCGAAAGATGAAAAGCACTTTGGAAAGAGAGTTAAACAGTACGTGAAATTGTTGAAAGGGAAGCGCTTGCAACCAGACTTGGGCGCTGCCGATCACCCCGAGTTCT-CTCGGGTGCACTCGACAGCGCACAGGCCAGCATCGGTTCGGGTGGCTGGATAAAGGCCGTAGGAATGTAGCTCTCTTCGGGGAGTGTTATAGCCCACGGTGCCATGCAGCCCAGCCGGACCGAGGACCGCGCCTTCGGGCTAGGATGCTGGCGTAATGGTTGTAAGCGACCCGTCTTGAAACACGGACCAAGG
>Erysiphe_euphorbiae_ex_Chamaesyce_nutans_LC010073
CAGAGC-GTGAGGCTCAG-TCGTG---GCGTCAGCTGCGTGCTGGGCCGACCCTCCCACCCGTGTCGATTTCTATCTTGTTGCTTTGGCGGG-CCGGGCTACGTCGTCGCTGCCCG-TACGGACATGCGTCGG---CCGCCCACCGGTTT-CGACTGGAGCGCGTCCGCCAAAGACCTAACC--AAAACTCATGTTGTCTTTGTCGTCTCAGCTTTATTA-TTGAA--TTGAT-AAAACTTTCAACAACGGATCTCTTGGCTCTGGCATCGATGAAGAACGCAGCGAAATGCGATAAGTAATGTGAATTGCAGAATTTAGTGAATCATCGAATCTTTGAACGCACATTGCGCCCCTTGGTATTCCGAGGGGCATGCCTGTTCGAGCGTCATAACA--CCCCCTCCAGCTGCCTTTGTGTGGTTGCGGTGTTGGGGCCCGTCGCG--TTGCGGCAGCTCTTAAAGACAGTGGCGGTCCTGGCGTGGGCTCTACGCGTAGTAACTT--GCTTCTCGCGACAGAGTGACGAC-AGTGGCTTGCCAAAA---GCCCG-TTT--GTTCCAGTC----ACAT--GGAT-CACAGGTTGACCTCGAATCAGGTAGGAATACCCGCTGAACTTAAGCATATCAATAAGCGGAGGAAAAGAAACCAACCGGGATTACCT-AGTAACGGC-AGTGA-GCGGTAACAGCTCAAATTTGAAATCTGGCTCCTTCGGAGTCCGAGTTGTAATTTGTAGAAGATGCTTTGGGTTGTGGGCTCGGCCTAAGTTCCTTGGAACAGGACGTCATAGAGGGTGAGAATCCCGTATGTGGCCATGGCCCGCGCCTATGTAAAGCTCTTTCGACGAGTCGAGTTGTTTGGGAATGCAGCTCAAAATGGGTGGTAAATTTCATCTAAAGCTAAATATGGGCCAGAGACCGATAGCGCACAAGTAGAGTGATCGAAAGATGAAAAGCACTTTGGAAAGAGAGTTAAACAGTACGTGAAATTGTTGAAAGGGAAGCGCTTGCAACCAGACTTGGGCGCTGCCGATCACCCCGAGTTCT-CTCGGGTGCACTCGACAGCGCACAGGCCAGCATCGGTTCGGGTGGCTGGATAAAGGCCGTAGGAATGTAGCTCTCTTCGGGGAGTGTTATAGCCCACGGTGCCATGCAGCCCAGCCGGACCGAGGACCGCGCCTTCGGGCTAGGATGCTGGCGTAATGGTTGTAAGCGACCCGTCTTGAAACACGGACCAAGG
>Erysiphe_chloranthi_ex_Chloranthus_serratus_LC009931
CAGAGC-GTGAGGCTCAG-TCGTG---GCGTCAGCTGCGTGCTGGGCCGACCCTCCCACCCGTGTCGATTTCTATCTTGTTGCTTTGGCGGG-CCGGGCTACGTCGTCGCTGCCCG-TACGGACATGCGTCGG---CCGCCCACCGGTTT-CGACTGGAGCGCGTCCGCCAAAGACCTAACC--AAAACTCATGTTGTCTTTGTCGTCTCAGGTTTATTA-TTGAA--TTGAT-AAAACTTTCAACAACGGATCTCTTGGCTCTGGCATCGATGAAGAACGCAGCGAAATGCGATAAGTAATGTGAATTGCAGAATTTAGTGAATCATCGAATCTTTGAACGCACATTGCGCCCCTTGGTATTCCGAGGGGCATGCCTGTTCGAGCGTCATAACA--CCCCCTCCAGCTGCCTTTGTGTGGTTGCGGTGTTGGGGCCCGTCGCG--TTGCGGCAGCTCTTAAAGACAGTGGCGGTCCTGGCGTGGGCTCTACGCGTAGTAACTT--GCTTCTCGCGACAGAGTGACGAC-AGTGGCTTGCCAAAA---GCCCG-TTT--GTTCCAGTC----ACAT--GGAT-CACAGGTTGACCTCGAATCAGGTAGGAATACCCGCTGAACTTAAGCATATCAATAAGCGGAGGAAAAGAAACCAACCGGGATTACCTCAGTAACGGCGAGTGAAGCGGTAACAGCTCAAATTTGAAATCTGGCTCCTTCGGAGTCCGAGTTGTAATTTGTAGAAGATGCTTTGGGTTGTGGGCTCGGCCTAAGTTCCTTGGAACAGGACGTCATAGAGGGTGAGAATCCCGTATGTGGCCATGGCCCGCGCCTATGTAAAGCTCTTTCGACGAGTCGAGTTGTTTGGGAATGCAGCTCAAAATGGGTGGTAAATTTCATCTAAAGCTAAATATGGGCCAGAGACCGATAGCGCACAAGTAGAGTGATCGAAAGATGAAAAGCACTTTGGAAAGAGAGTTAAACAGTACGTGAAATTGTTGAAAGGGAAGCGCTTGCAACCAGACTTGGGCGCTGCCGATCACCCCGAGTTCT-CTCGGGTGCACTCGACAGCGCACAGGCCAGCATCGGTTCGGGTGGCTGGATAAAGGCCGTAGGAATGTAGCTCTCTTCGGGGAGTGTTATAGCCCACGGTGCCATGCAGCCCAGCCGGACCGAGGACCGCGCCTTCGGGCTAGGATGCTGGCGTAATGGTTGTAAGCGACCCGTCTTGAAACACGGACCAAGG
>Erysiphe_knautiae_ex_Knautia_arvensis_LC010042
CAGAGC-GTGAGGCTCAG-TCGTG---GCGTCAGCTGCGTGCTGGGCCGACCCTCCCACCCGTGTCGATTTCTATCTTGTTGCTTTGGCGGG-CCGGGCTACGTCGTCGCTGCCCG-TACGGACATGCGTCGG---CCGCCCACCGGTTT-CGACTGGAGCGCGTCCGCCAAAGACCTAACC--AAAACTCATGTTGTCTTTGTCGTCTCAGCTTTATTA-TTGAA--TTGAT-AAAACTTTCAACAACGGATCTCTTGGCTCTGGCATCGATGAAGAACGCAGCGAAATGCGATAAGTAATGTGAATTGCAGAATTTAGTGAATCATCGAATCTTTGAACGCACATTGCGCCCCTTGGTATTCCGAGGGGCATGCCTGTTCGAGCGTCATAACA--CCCCCTCCAGCTGCCTTTGTGTGGTTGCGGTGTTGGGGCCCGTCGCG--TTGCGGCAGCTCTTAAAGACAGTGGCGGTCCTGGCGTGGGCTCTACGCGTAGTAACTT--GCTTCTCGCGACAGAGTGACGAC-AGTGGCTTGCCAAAA---GCCCG-TTT--GTTCCAGTC----ACAT--GGAT-CACAGGTTGACCTCGAATCAGGTAGGAATACCCGCTGAACTTAAGCATATCAATAAGCGGAGGAAAAGAAACCAACCGGGATTACCTCAGTAACGGCGAGTGAAGCGGTAACAGCTCAAATTTGAAATCTGGCTCCTTCGGAGTCCGAGTTGTAATTTGTAGAAGATGCTTTGGGTTGTGGGCTCGGCCTAAGTTCCTTGGAACAGGACGTCATAGAGGGTGAGAATCCCGTATGTGGCCATGGCCCGCGCCTATGTAAAGCTCTTTCGACGAGTCGAGTTGTTTGGGAATGCAGCTCAAAATGGGTGGTAAATTTCATCTAAAGCTAAATATGGGCCAGAGACCGATAGCGCACAAGTAGAGTGATCGAAAGATGAAAAGCACTTTGGAAAGAGAGTTAAACAGTACGTGAAATTGTTGAAAGGGAAGCGCTTGCAACCAGACTTGGGCGCTGCCGATCACCCCGAGTTCT-CTCGGGTGCACTCGACAGCGCACAGGCCAGCATCGGTTCGGGTGGCTGGATAAAGGCCGTAGGAATGTAGCTCTCTTCGGGGAGTGTTATAGCCCACGGTGCCATGCAGCCCAGCCGGACCGAGGACCGCGCCTTCGGGCTAGGATGCTGGCGTAATGGTTGTAAGCGACCCGTCTTGAAACACGGACCAAGG
>Erysiphe_thuemenii_ex_Potentilla_supina_MW600378
CAGAGC-GTGAGGCTCAG-TCGTG---GCGTCAGCTGCGTGCTGGGCCGACCCTCCCACCCGTGTCGATTTCTATCTTGTTGCTTTGGCGGG-CCGGGCTACGTCGTCGCTGCCCG-TACGGACATGCGTCGG---CCGCCCACCGGTTT-CGACTGGAGCGCGTCCGCCAAAGACCTAACC--AAAACTCATGTTGTCTTTGTCGTCTCAGCTTTATGA-TTGAA--TTGAT-AAAACTTTCAACAACGGATCTCTTGGCTCTGGCATCGATGAAGAACGCAGCGAAATGCGATAAGTAATGTGAATTGCAGAATTTAGTGAATCATCGAATCTTTGAACGCACATTGCGCCCCTTGGTATTCCGAGGGGCATGCCTGTTCGAGCGTCATAACA--CCCCCTCCAGCTGCCTTTGTGTGGTTGCGGTGTTGGGGCCCGTCGCG--TTGCGGCAGCTCTTAAAGACAGTGGCGGTCCTGGCGTGGGCTCTACGCGTAGTAACTT--GCTTCTCGCGACAGAGTGACGAC-AGTGGCTTGCCAAAA---GCCCG-TTT--GTTCCAGTC----ACAT--GGAT-CACAGGTTGACCTCGAATCAGGTAGGAATACCCGCTGAACTTAAGCATATCAATAAGCGGAGGAAAAGAAACCAACCGGGATTACCTCAGTAACGGCGAGTGAAGCGGTAACAGCTCAAATTTGAAATCTGGCTCCTTCGGAGTCCGAGTTGTAATTTGTAGAAGATGCTTTGGGTTGTGGGCTCGGCCTAAGTTCCTTGGAACAGGACGTCATAGAGGGTGAGAATCCCGTATGTGGCCATGGCCCGCGCCTATGTAAAGCTCTTTCGACGAGTCGAGTTGTTTGGGAATGCAGCTCAAAATGGGTGGTAAATTTCATCTAAAGCTAAATATGGGCCAGAGACCGATAGCGCACAAGTAGAGTGATCGAAAGATGAAAAGCACTTTGGAAAGAGAGTTAAACAGTACGTGAAATTGTTGAAAGGGAAGCGCTTGCAACCAGACTTGGGCGCTGCCGATCACCCCGAGTTCT-CTCGGGTGCACTCGACAGCGCACAGGCCAGCATCGGTTCGGGTGGCTGGATAAAGGCCGTAGGAATGTAGCTCTCTTCGGGGAGTGTTATAGCCCACGGTGCCATGCAGCCCAGCCGGACCGAGGACCGCGCCTTCGGGCTAGGATGCTGGCGTAATGGTTGTAAGCGACCCGTCTTGAAACACGGACCAAGG
>Erysiphe_scholzii_ex_Incarvillea_sinensis_OR036317
---AGC-GTGAGGCTCAG-TCGTG---GCGTCAGCTGCGTGCTGGGCCGACCCTCCCACCCGTGTCGATTTCTATCTTGTTGCTTTGGCGGG-CCGGGCTACGTCGTCGCTGCCCG-TACGGACATGCGTCGG---CCGCCCACCGGTTT-CGACTGGAGCGCGTCCGCCAAAGACCTAACC--AAAACTCATGTTGTCTTTGTCGTCTCAGCTTTATGA-TTGAA--TTGAT-AAAACTTTCAACAACGGATCTCTTGGCTCTGGCATCGATGAAGAACGCAGCGAAATGCGATAAGTAATGTGAATTGCAGAATTTAGTGAATCATCGAATCTTTGAACGCACATTGCGCCCCTTGGTATTCCGAGGGGCATGCCTGTTCGAGCGTCATAACA--CCCCCTCCAGCTGCCTTTGTGTGGTTGCGGTGTTGGGGCCCGTCGCG--TTGCGGCAGCTCTTAAAGACAGTGGCGGTCCTGGCGTGGGCTCTACGCGTAGTAACTT--GCTTCTCGCGACAGAGTGACGAC-AGTGGCTTGCCAAAA---GCCCG-TTT--GTTCCAGTC----ACAT--GGAT-CACAGGTTGACCTCGAATCAGGTAGGAATACCCGCTGAACTTAAGCATATCAATAAGCGGAGGAAAAGAAACCAACCGGGATTACCTCAGTAACGGCGAGTGAAGCGGTAACAGCTCAAATTTGAAATCTGGCTCCTTCGGAGTCCGAGTTGTAATTTGTAGAAGATGCTTTGGGTTGTGGGCTCGGCCTAAGTTCCTTGGAACAGGACGTCATAGAGGGTGAGAATCCCGTATGTGGCCATGGCCCGCGCCTATGTAAAGCTCTTTCGACGAGTCGAGTTGTTTGGGAATGCAGCTCAAAATGGGTGGTAAATTTCATCTAAAGCTAAATATGGGCCAGAGACCGATAGCGCACAAGTAGAGTGATCGAAAGATGAAAAGCACTTTGGAAAGAGAGTTAAACAGTACGTGAAATTGTTGAAAGGGAAGCGCTTGCAACCAGACTTGGGCGCTGCCGATCACCCCGAGTTCT-CTCGGGTGCACTCGACAGCGCACAGGCCAGCATCGGTTCGGGTGGCTGGATAAAGGCCGTAGGAATGTAGCTCTCTTCGGGGAGTGTTATAGCCCACGGTGCCATGCAGCCCAGCCGGACCGAGGACCGCGCCTTCGGGCTAGGATGCTGGCGTAATGGTTGTAAGCGACCCGTCTTGAAACACGGACCAAGG
>Erysiphe_lythri_ex_Lythrum_salicaria_HAL_401_F
-----------------------------------------------------------------------------TGTTGCTTTGGCGGG-CCGGGCTACGTCGTCGCTGCCCG-TACGGACATGCGTCGG---CCGCCCACCGGTTT-CGACTGGAGCGCGTCCGCCAAAGACCTAACC--AAAACTCATGTTGTCTTTGTCGTCTCAGCTTTATTA-TTGAA--TTGAT-AAAACTTTCAACAACGGATCTCTTGGCTCTGGCATCGATGAAGAACGCAGCGAAATGCGATAAGTAATGTGAATTGCAGAATTTAGTGAATCATCGAATCTTTGAACGCACATTGCGCCCCTTGGTATTCCGAGGGGCATGCCTGTTCGAGCGTCATAACA--CCCCCTCCAGCTGCCTTTGTGTGGTTGCGGTGTTGGGGCCCGTCGCG--TTGCGGCAGCTCTTAAAGACAGTGGCGGTCCTGGCGTGGGCTCTACGCGTAGTAACTT--GCTTCTCGCGACAGAGTGACGAC-AGTGGCTTGCCAAAA---GCCCG-TTT--GTTCCAGTC----ACAT--GGAT-CACAGGTTGACCTCGAATCAGGTAGGAATACCCGCTGAACTTAAGCATATCAATAAGCGGAGGAAAAGAAACCAACCGGGATTACCTCAGTAACGGCGAGTGAAGCGGTAACAGCTCAAATTTGAAATCTGGCTCCTTCGGAGTCCGAGTTGTAATTTGTAGAAGATGCTTTGGGTTGTGGGCTCGGCCTAAGTTCCTTGGAACAGGACGTCATAGAGGGTGAGAATCCCGTATGTGGCCATGGCCCGCGCCTATGTAAAGCTCTTTCGACGAGTCGAGTTGTTTGGGAATGCAGCTCAAAATGGGTGGTAAATTTCATCTAAAGCTAAATATGGGCCAGAGACCGATAGCGCACAAGTAGAGTGATCGAAAGATGAAAAGCACTTTGGAAAGAGAGTTAAACAGTACGTGAAATTGTTGAAAGGGAA----------------------------------------------------------------------------------------------------------------------------------------------------------------------------------------------------------------------------------------------
>Erysiphe_caricae_papayae_ex_Carica_papaya_LC228614
CAGAGC-GTGAGGCTCAG-TCGTG---GCGTCAGCTGCGTGCTGGGCCGACCCTCCCACCCGTGTCGATTTCTATCTTGTTGCTTTGGCGGGCCCGGGCTACGTCGTCGCTGCCCG-TACGGACATGCGTCGG---CCGCCCACCGGTTT-CGACTGGAGCGCGTCCGCCAAAGACCTAACC--AAAACTCATGTTGTCTTTGTCGTCTCAGCTTTATTA-TTGAA--TTGAT-AAAACTTTCAACAACGGATCTCTTGGCTCTGGCATCGATGAAGAACGCAGCGAAATGCGATAAGTAATGTGAATTGCAGAATTTAGTGAATCATCGAATCTTTGAACGCACATTGCGCCCCTTGGTATTCCGAGGGGCATGCCTGTTCGAGCGTCATAACA--CCCCCTCCAGCTGCCTTTGTGTGGTTGCGGTGTTGGGGCCCGTCGCG--TTGCGGCAGCTCTTAAAGACAGTGGCGGTCCTGGCGTGGGCTCTACGCGTAGTAACTT--GCTTCTCGCGACAGAGTGACGAC-AGTGGCTTGCCAAAA---GCCCG-TTT--GTTCCAGTC----ACAT--GGAT-CACAGGTTGACCTCGAATCAGGTAGGAATACCCGCTGAACTTAAGCATATCAATAAGCGGAGGAAAAGAAACCAACCGGGATTACCTCAGTAACGGCGAGTGAAGCGGTAACAGCTCAAATTTGAAATCTGGCTCCTTCGGAGTCCGAGTTGTAATTTGTAGAAGATGCTTTGGGTTGTGGGCTCGGCCTAAGTTCCTTGGAACAGGACGTCATAGAGGGTGAGAATCCCGTATGTGGCCATGGCCCGCGCCTATGTAAAGCTCTTTCGACGAGTCGAGTTGTTTGGGAATGCAGCTCAAAATGGGTGGTAAATTTCATCTAAAGCTAAATATGGGCCAGAGACCGATAGCGCACAAGTAGAGTGATCGAAAGATGAAAAGCACTTTGGAAAGAGAGTTAAACAGTACGTGAAATTGTTGAAAGGGAAGCGCTTGCAACCAGACTTGGGCGCTGCCGATCACCCCGAGTTCT-CTCGGGTGCACTCGACAGCGCACAGGCCAGCATCGGTTCGGGTGGCTGGATAAAGGCCGTAGGAATGTAGCTCTCTTCGGGGAGTGTTATAGCCCACGGTGCCATGCAGCCCAGCCGGACCGAGGACCGCGCCTTCGGGCTAGGATGCTGGCGTAATGGTTGTAAGCGACCCGTCTTGAAACACGGACCAAGG
>Erysiphe_caricae_papayae_ex_Carica_papaya_LC228613
CAGAGC-GTGAGGCTCAG-TCGTG---GCGTCAGCTGCGTGCTGGGCCGACCCTCCCACCCGTGTCGATTTCTATCTTGTTGCTTTGGCGGGCCCGGGCTACGTCGTCGCTGCCCG-TACGGACATGCGTCGG---CCGCCCACCGGTTT-CGACTGGAGCGCGTCCGCCAAAGACCTAACC--AAAACTCATGTTGTCTTTGTCGTCTCAGCTTTATTA-TTGAA--TTGAT-AAAACTTTCAACAACGGATCTCTTGGCTCTGGCATCGATGAAGAACGCAGCGAAATGCGATAAGTAATGTGAATTGCAGAATTTAGTGAATCATCGAATCTTTGAACGCACATTGCGCCCCTTGGTATTCCGAGGGGCATGCCTGTTCGAGCGTCATAACA--CCCCCTCCAGCTGCCTTTGTGTGGTTGCGGTGTTGGGGCCCGTCGCG--TTGCGGCAGCTCTTAAAGACAGTGGCGGTCCTGGCGTGGGCTCTACGCGTAGTAACTT--GCTTCTCGCGACAGAGTGACGAC-AGTGGCTTGCCAAAA---GCCCG-TTT--GTTCCAGTC----ACAT--GGAT-CACAGGTTGACCTCGAATCAGGTAGGAATACCCGCTGAACTTAAGCATATCAATAAGCGGAGGAAAAGAAACCAACCGGGATTACCTCAGTAACGGCGAGTGAAGCGGTAACAGCTCAAATTTGAAATCTGGCTCCTTCGGAGTCCGAGTTGTAATTTGTAGAAGATGCTTTGGGTTGTGGGCTCGGCCTAAGTTCCTTGGAACAGGACGTCATAGAGGGTGAGAATCCCGTATGTGGCCATGGCCCGCGCCTATGTAAAGCTCTTTCGACGAGTCGAGTTGTTTGGGAATGCAGCTCAAAATGGGTGGTAAATTTCATCTAAAGCTAAATATGGGCCAGAGACCGATAGCGCACAAGTAGAGTGATCGAAAGATGAAAAGCACTTTGGAAAGAGAGTTAAACAGTACGTGAAATTGTTGAAAGGGAAGCGCTTGCAACCAGACTTGGGCGCTGCCGATCACCCCGAGTTCT--TCGGGTGCACT-GACAGCGCACAGGCCAGCATCGGTTCGGGTGGCTGGATAAAGGCCGTAGGAATGTAGCT-T-TT-GGGGAGTGTTATAGCCCACGGTGCCATGCAGCCCAGCCGGACCGAGGACCGCGCCTTCGGGCTAGGATGCTGGCGTAATGGTTGTAAGCGACCCGTCTTGAAAC-CGGACCAAGG
>Erysiphe_punicae_ex_Punica_granatum_MW581143
CAGAGC-GTGAGGCTCAG-TCGTG---GCGTCAGCTGCGTGCTGGGCCGACCCTCCCACCCGTGTCGATTTCTATCTTGTTGCTTTGGCGGG-CCGGGCTACGGCGTCGCTGCCCG-TACGGACATGCGTCGG---CCGCCCACCGGTTT-CGACTGGAGCGCGTCCGCCAAAGACCTAACC--AAAACTCATGTTGTCTTTGTCGTCTCAGCTTTATTA-TTGAA--TTGAT-AAAACTTTCAACAACGGATCTCTTGGCTCTGGCATCGATGAAGAACGCAGCGAAATGCGATAAGTAATGTGAATTGCAGAATTTAGTGAATCATCGAATCTTTGAACGCACATTGCGCCCCTTGGTATTCCGAGGGGCATGCCTGTTCGAGCGTCATAACA--CCCCCTCCAGCTGCCTTTGTGTGGTTGCGGTGTTGGGGCCCGTCGCG--TTGCGGCAGCTCTTAAAGACAGTGGCGGTCCTGGCGTGGGCTCTACGCGTAGTAACTT--GCTTCTCGCGACAGAGTGACGAC-AGTGGCTTGCCAAAA---GCCCG-TTT--GTTCCAGTC----ACAT--GGAT-CACAGGTTGACCTCGAATCAGGTAGGAATACCCGCTGAACTTAAGCATATCAATAAGCGGAGGAAAAGAAACCAACCGGGATTACCTCAGTAACGGCGAGTGAAGCGGTAACAGCTCAAATTTGAAATCTGGCTCCTTCGGAGTCCGAGTTGTAATTTGTAGAAGATGCTTTGGGTTGTGGGCTCGGCCTAAGTTCCTTGGAACAGGACGTCATAGAGGGTGAGAATCCCGTATGTGGCCATGGCCCGCGCTTATGTAAAGCTCTTTCGACGAGTCGAGTTGTTTGGGAATGCAGCTCAAAATGGGTGGTAAATTTCATCTAAAGCTAAATATGGGCCAGAGACCGATAGCGCACAAGTAGAGTGATCGAAAGATGAAAAGCACTTTGGAAAGAGAGTTAAACAGTACGTGAAATTGTTGAAAGGGAAGCGCTTGCAACCAGACTTGGGCGCTGCCGATCACCCCGAGTTCT-CTCGGGTGCACTCGACAGCGCACAGGCCAGCATCGGTTCGGGTGGCTGGATAAAGGCCGTAGGAATGTAGCTCTCTTCGGGGAGTGTTATAGCCCACGGTGCCATGCAGCCCAGCCGGACCGAGGACCGCGCCTTCGGGCTAGGATGCTGGCGTAATGGTTGTAAGCGACCCGTCTTGAAACACGGACCAAGG
>Erysiphe_punicae_ex_Punica_granatum_HMJAU_PM92219_China
CAGAGC-GTGAGGCTCAG-TCGTG---GCGTCAGCTGCGTGCTGGGCCGACCCTCCCACCCGTGTCGATTTCTATCTTGTTGCTTTGGCGGG-CCGGGCTACGGCGTCGCTGCCCG-TACGGACATGCGTCGG---CCGCCCACCGGTTT-CGACTGGAGCGCGTCCGCCAAAGACCTAACC--AAAACTCATGTTGTCTTTGTCGTCTCAGCTTTATTA-TTGAA--TTGAT-AAAACTTTCAACAACGGATCTCTTGGCTCTGGCATCGATGAAGAACGCAGCGAAATGCGATAAGTAATGTGAATTGCAGAATTTAGTGAATCATCGAATCTTTGAACGCACATTGCGCCCCTTGGTATTCCGAGGGGCATGCCTGTTCGAGCGTCATAACA--CCCCCTCCAGCTGCCTTTGTGTGGTTGCGGTGTTGGGGCCCGTCGCG--TTGCGGCAGCTCTTAAAGACAGTGGCGGTCCTGGCGTGGGCTCTACGCGTAGTAACTT--GCTTCTCGCGACAGAGTGACGAC-AGTGGCTTGCCAAAA---GCCCG-TTT--GTTCCAGTC----ACAT--GGAT-CACAGGTTGACCTCGAATCAGGTAGGAATACCCGCTGAACTTAAGCATATCAATAAGCGGAGGAAAAGAAACCAACCGGGATTACCTCAGTAACGGCGAGTGAAGCGGTAACAGCTCAAATTTGAAATCTGGCTCCTTCGGAGTCCGAGTTGTAATTTGTAGAAGATGCTTTGGGTTGTGGGCTCGGCCTAAGTTCCTTGGAACAGGACGTCATAGAGGGTGAGAATCCCGTATGTGGCCATGGCCCGCGCTTATGTAAAGCTCTTTCGACGAGTCGAGTTGTTTGGGAATGCAGCTCAAAATGGGTGGTAAATTTCATCTAAAGCTAAATATGGGCCAGAGACCGATAGCGCACAAGTAGAGTGATCGAAAGATGAAAAGCACTTTGGAAAGAGAGTTAAACAGTACGTGAAATTGTTGAAAGGGAAGCGCTTGCAACCAGACTTGGGCGCTGCCGATCACCCCGAGTTCT-CTCGGGTGCACTCGACAGCGCACAGGCCAGCATCGGTTCGGGTGGCTGGATAAAGGCCGTAGGAATGTAGCTCTCTTCGGGGAGTGTTATAGCCCACGGTGCCATGCAGCCCAGCCGGACCGAGGACCGCGCCTTCGGGCTAGGATGCTGGCGTAATGGTTGTAAGCGACCCGTCTTGAAACACGGACCAAGG
>Erysiphe_punicae_ex_Punica_granatum_HMJAU_PM92220_China
CAGAGC-GTGAGGCTCAG-TCGTG---GCGTCAGCTGCGTGCTGGGCCGACCCTCCCACCCGTGTCGATTTCTATCTTGTTGCTTTGGCGGG-CCGGGCTACGGCGTCGCTGCCCG-TACGGACATGCGTCGG---CCGCCCACCGGTTT-CGACTGGAGCGCGTCCGCCAAAGACCTAACC--AAAACTCATGTTGTCTTTGTCGTCTCAGCTTTATTA-TTGAA--TTGAT-AAAACTTTCAACAACGGATCTCTTGGCTCTGGCATCGATGAAGAACGCAGCGAAATGCGATAAGTAATGTGAATTGCAGAATTTAGTGAATCATCGAATCTTTGAACGCACATTGCGCCCCTTGGTATTCCGAGGGGCATGCCTGTTCGAGCGTCATAACA--CCCCCTCCAGCTGCCTTTGTGTGGTTGCGGTGTTGGGGCCCGTCGCG--TTGCGGCAGCTCTTAAAGACAGTGGCGGTCCTGGCGTGGGCTCTACGCGTAGTAACTT--GCTTCTCGCGACAGAGTGACGAC-AGTGGCTTGCCAAAA---GCCCG-TTT--GTTCCAGTC----ACAT--GGAT-CACAGGTTGACCTCGAATCAGGTAGGAATACCCGCTGAACTTAAGCATATCAATAAGCGGAGGAAAAGAAACCAACCGGGATTACCTCAGTAACGGCGAGTGAAGCGGTAACAGCTCAAATTTGAAATCTGGCTCCTTCGGAGTCCGAGTTGTAATTTGTAGAAGATGCTTTGGGTTGTGGGCTCGGCCTAAGTTCCTTGGAACAGGACGTCATAGAGGGTGAGAATCCCGTATGTGGCCATGGCCCGCGCTTATGTAAAGCTCTTTCGACGAGTCGAGTTGTTTGGGAATGCAGCTCAAAATGGGTGGTAAATTTCATCTAAAGCTAAATATGGGCCAGAGACCGATAGCGCACAAGTAGAGTGATCGAAAGATGAAAAGCACTTTGGAAAGAGAGTTAAACAGTACGTGAAATTGTTGAAAGGGAAGCGCTTGCAACCAGACTTGGGCGCTGCCGATCACCCCGAGTTCT-CTCGGGTGCACTCGACAGCGCACAGGCCAGCATCGGTTCGGGTGGCTGGATAAAGGCCGTAGGAATGTAGCTCTCTTCGGGGAGTGTTATAGCCCACGGTGCCATGCAGCCCAGCCGGACCGAGGACCGCGCCTTCGGGCTAGGATGCTGGCGTAATGGTTGTAAGCGACCCGTCTTGAAACACGGACCAAGG
>Erysiphe_ruyongzhengiana_ex_Aristolochia_debilis_OM103695
CAGAGC-GTGAGGCTCAG-TCGTG---GCGTCCGCTGCGTGCTGGGCCGACCCTCCCACCCGTGTCGATTTCTATCTTGTTGCTTTGGCGGGCCCGGGCTACGTCGTCGCTGCCCG-TACGGACATGCGTCGG---CCGCCCACCGGTTT-CGACTGGAGCGCGTCCGCCAAAGACCTAACC--AAAACTCATGTTGTCTTTGTCGTCTCAGCTTTATTA-TTGAA--TTGAT-AAAACTTTCAACAACGGATCTCTTGGCTCTGGCATCGATGAAGAACGCAGCGAAATGCGATAAGTAATGTGAATTGCAGAATTTAGTGAATCATCGAATCTTTGAACGCACATTGCGCCCCTTGGTATTCCGAGGGGCATGCCTGTTCGAGCGTCATAACA--CCCCCTCCAGCTGCCTTTGTGTGGTTGCGGTGTTGGGGCCCGTCGCG--TTGCGGCAGCTCTTAAAGACAGTGGCGGTCCTGGCGTGGGCTCTACGCGTAGTAACTT--GCTTCTCGCGACAGAGTGACGAC-AGTGGCTTGCCAAAA---GCCCG-TTT--GTTCCAGTC----ACAT--GGAT-CACAGGTTGACCTCGAATCAGGTAGGAATACCCGCTGAACTTAAGCATATCAATAAGCGGAGGAAAAGAAACCAACCGGGATTACCTCAGTAACGGCGAGTGAAGCGGTAACAGCTCAAATTTGAAATCTGGCTCCTTCGGAGTCCGAGTTGTAATTTGTAGAAGATGCTTTGGGTTGTGGGCTCGGCCTAAGTTCCTTGGAACAGGACGTCATAGAGGGTGAGAATCCCGTATGTGGCCATGGCCCGCGCCTATGTAAAGCTCTTTCGACGAGTCGAGTTGTTTGGGAATGCAGCTCAAAATGGGTGGTAAATTTCATCTAAAGCTAAATATGGGCCAGAGACCGATAGCGCACAAGTAGAGTGATCGAAAGATGAAAAGCACTTTGGAAAGAGAGTTAAACAGTACGTGAAATTGTTGAAAGGGAAGCGCTTGCAACCAGACTTGGGCGCTGCCGATCACCCCGAGTTCT-CTCGGGTGCACTCGACAGCGCACAGGCCAGCATCGGTTCGGGTGGCTGGATAAAGGCCGTAGGAATGTAGCTCTCTTCGGGGAGTGTTATAGCCCACGGTGCCATGCAGCCCAGCCGGACCGAGGACCGCGCCTTCGGGCTAGGATGCTGGCGTAATGGTTGTAAGCGACCCGTCTTGAAACACGGACCAAGG
>Erysiphe_ruyongzhengiana_ex_Aristolochia_debilis_OM103692
CAGAGC-GTGAGGCTCAG-TCGTG---GCGTCCGCTGCGTGCTGGGCCGACCCTCCCACCCGTGTCGATTTCTATCTTGTTGCTTTGGCGGGCCCGGGCTACGTCGTCGCTGCCCG-TACGGACATGCGTCGG---CCGCCCACCGGTTT-CGACTGGAGCGCGTCCGCCAAAGACCTAACC--AAAACTCATGTTGTCTTTGTCGTCTCAGCTTTATTA-TTGAA--TTGAT-AAAACTTTCAACAACGGATCTCTTGGCTCTGGCATCGATGAAGAACGCAGCGAAATGCGATAAGTAATGTGAATTGCAGAATTTAGTGAATCATCGAATCTTTGAACGCACATTGCGCCCCTTGGTATTCCGAGGGGCATGCCTGTTCGAGCGTCATAACA--CCCCCTCCAGCTGCCTTTGTGTGGTTGCGGTGTTGGGGCCCGTCGCG--TTGCGGCAGCTCTTAAAGACAGTGGCGGTCCTGGCGTGGGCTCTACGCGTAGTAACTT--GCTTCTCGCGACAGAGTGACGAC-AGTGGCTTGCCAAAA---GCCCG-TTT--GTTCCAGTC----ACAT--GGAT-CACAGGTTGACCTCGAATCAGGTAGGAATACCCGCTGAACTTAAGCATATCAATAAGCGGAGGAAAAGAAACCAACCGGGATTACCTCAGTAACGGCGAGTGAAGCGGTAACAGCTCAAATTTGAAATCTGGCTCCTTCGGAGTCCGAGTTGTAATTTGTAGAAGATGCTTTGGGTTGTGGGCTCGGCCTAAGTTCCTTGGAACAGGACGTCATAGAGGGTGAGAATCCCGTATGTGGCCATGGCCCGCGCCTATGTAAAGCTCTTTCGACGAGTCGAGTTGTTTGGGAATGCAGCTCAAAATGGGTGGTAAATTTCATCTAAAGCTAAATATGGGCCAGAGACCGATAGCGCACAAGTAGAGTGATCGAAAGATGAAAAGCACTTTGGAAAGAGAGTTAAACAGTACGTGAAATTGTTGAAAGGGAAGCGCTTGCAACCAGACTTGGGCGCTGCCGATCACCCCGAGTTCT-CTCGGGTGCACTCGACAGCGCACAGGCCAGCATCGGTTCGGGTGGCTGGATAAAGGCCGTAGGAATGTAGCTCTCTTCGGGGAGTGTTATAGCCCACGGTGCCATGCAGCCCAGCCGGACCGAGGACCGCGCCTTCGGGCTAGGATGCTGGCGTAATGGTTGTAAGCGACCCGTCTTGAAACACGGACCAAGG
>Erysiphe_parnassiae_ex_Parnassia_caroliniana_FH01122092
---AGC-GTGAGGCTCAG-TCGTG---GCGTGAGCTGCGTGCTGGGCCGACCCTCCCACCCGTGTCGATTTCTATCTTGTTGCTTTGGCGGG-CCGGGCTCCGTCGTCGCTGCCCA-TTCGGACATGCGTCGG---CCGCCCACCGGTTT-CGACTGGAGCGTGCCCGCCAAAGACCTAACC--AAAACTCATGTTGTCTTTGTCGTCTCAGCTTTATTA-TTGAA--TTGAT-AAAACTTTCAACAACGGATCTCTTGGCTCTGGCATCGATGAAGAACGCAGCGAAATGCGATAAGTAATGTGAATTGCAGAATTTAGTGAATCATCGAATCTTTGAACGCACATTGCGCCCCTTGGTATTCCGAGGGGCATGCCTGTTCGAGCGTCATAACA--CCCCCTCCAGCTGCCTTTGTGTGGTTGCGGTGTTGGGGCCCGTCGCG--TTGCGGCAGCTCTTAAAGACAGTGGCGGTCCTGGCGTGGGCTCTACGCGTAGTAACTT--GCTTCTCGCGACAGAGTGACGAC-AGTGGCTGGCCAAAA---GCCCG-TTT--GTTCCAGTC----ACAT--GGAT-CACAGGTTGACCTCGAATCAGGTAGGAATACCCGCTGAACTTAAGCATATCAATAAGCGGAGGAAAAGAAACCAACCGGGATTACCTCAGTAACGGCGAGTGAAGCGGTAACAGCTCAAATTTGAAATCTGGCTCCTTCGGAGTCCGAGTTGTAATTTGTAGAAGATGCTTTGGGTTGTGGGCTCGGCCTAAGTTCCTTGGAACAGGACGTCATAGAGGGTGAGAATCCCGTATGTGGCCATGGCCCGCGCCTATGTAAAGCTCTTTCGACGAGTCGAGTTGTTTGGGAATGCAGCTCAAAATGGGTGGTAAATTTCATCTAAAGCTAAATATGGGCCAGAGACCGATAGCGCACAAGTAGAGTGATCGAAAGATGAAAAGCACTTTGGAAAGAGAGTTAAACAGTACGTGAAATTGTTGAAAGGGAAGCGCTTGCAACCAGACTTGGGCGCTGCCGATCATCCCGAGTTCT-CTCGGGTGCACTCGACAGCGCACAGGCCAGCATCGGTTCGGGTGGCTGGATAAAGGCCGTAGGAATGTAGCTCTCTTCGGGGAGTGTTATAGCCCACGGTGCCATGCAGCCCAGCCGGACCGAGGACCGCGCCTTCGGGCTAGGATGCTGGCGTAATGGTTGTAAGCGACCCGTC------------------
>Erysiphe_parnassiae_ex_Parnassia_caroliniana_BPI_565075
---AGC-GTGAGGCTCAG-TCGTG---GCGTGAGCTGCGTGCTGGGCCGACCCTCCCACCCGTGTCGATTTCTATCTTGTTGCTTTGGCGGG-CCGGGCTCCGTCGTCGCTGCCCA-TTCGGACATGCGTCGG---CCGCCCACCGGTTT-CGACTGGAGCGTGCCCGCCAAAGACCTAACC--AAAACTCATGTTGTCTTTGTCGTCTCAGCTTTATTA-TTGAA--TTGAT-AAAACTTTCAACAACGGATCTCTTGGCTCTGGCATCGATGAAGAACGCAGCGAAATGCGATAAGTAATGTGAATTGCAGAATTTAGTGAATCATCGAATCTTTGAACGCACATTGCGCCCCTTGGTATTCCGAGGGGCATGCCTGTTCGAGCGTCATAACA--CCCCCTCCAGCTGCCTTTGTGTGGTTGCGGTGTTGGGGCCCGTCGCG--TTGCGGCAGCTCTTAAAAACAGTGGCGGTCCTGGCGTGGGCTCTACGCGTAGTAACTT--GCTTCTCGCGACAGAGTGACGAC-AGTGGCTGGCCAAAA---GCCCG-TTT--GTTCCAGTC----ACAT--GGAT-CACAGGTTGACCTCGAATCAGGTAGGAATACCCGCTGAACTTAAGCATATCAATAAGCGGAGGAAAAGAAACCAACCGGGATTACCTCAGTA----------------------------------------------------------------------------------------------------------------------------------------------------------------------------------------------------------------------------------------------------------------------------------------------------------------------------------------------------------------------------------------------------------------------------------------------------------------------------------------------------------------------------------------------------------------------------------------------
>Erysiphe_sp._ex_Delphinium_sp._FH01122082
-----------------------G---GCATCTGCTGCGTGCTGGGCCGACCCTCCCACCCGTGTCGATTTCTATCTTGTTGCTTTGGCGGG-CCGGGCTACGTCGTCGCTGACCA-TTAGGACATGCGTCGG---CCGCCCACCGGTTT-CGGCTGGAGCGCGCCCGCCAAAGACCTATAC--AAAACTCATGTTGTCTTTGTCGTCTCAGCTTTATTA-TTGAA--TTGAT-AAAACTTTCAACAACGGATCTCTTGGCTCTGGCATCGATGAAGAACGCAGCGAAATGCGATAAGTAATGTGAATTGCAGAATTTAGTGAATCATCGAATCTTTGAACGCACATTGCGCCCCTTGGTATTCCGAGGGGCATGCCTGTTCGAGCGTCATAACA--CCCCCTCCAGCTGCCTTTGTGTGGTTGCGGTGTTGGGGCACGTCGCG--TTGCGGCAGCTCTTAAAGACAGTGGCGGTCCTGGCGTGGGCTCTACGCGTAGTAACTT--GCTTCTCGCGACAGAGTGACGAC-AGTGGCTTGCCAAAA---GCCCG-TTT--GTTCCAGTC----ACAT--GGAT-CACAGGTTGACCTCGAATCAGGTAGGAATACCCGCTGAACTTAAGCATATCAATAAGCGGAGGAAAAGAAACCAACAGGGATTACCTCAGTAACGGCGAGTGAAGCGGTAACAGCTCAAATTTGAAATCTGGCTCCTTCGGAGTCCGAGTTGTAATTTGTAGAAGATGCTTTGGGTTGTGGGCTCGGCCTAAGTTCCTTGGAACAGGACGTCATAGAGGGTGAGAATCCCGTATGTGGCCATGGCCCGCGCCTATGTAAAGCTCTTTCGACGAGTCGAGTTGTTTGGGAATGCAGCTCAAAATGGGTGGTAAATTTCATCTAAAGCTAAATATGGGCCAGAGACCGATAGCGCACAAGTAGAGTGATCGAAAGATGAAAAGCACTTTGGAAAGAGAGTTAAACAGTACGTGAAATTGTTGAAAGGGAAGCGCTTGCAACCAGACTTGGGCACTGCTGATCATCCCGAGTTCT-CTCGGGTGCACTCAACAGCGCACAGGCCAGCATCGGTT-----------------------------------------------------------------------------------------------------------------------------------------------------------
>Erysiphe_aquilegiae_ex_Aquilegia_coerulea_FH00941236
-AGAGC-GTGAGGCTCAG-TCGTG---GCGTCTGCTGCGTGCTGGGCCGACCCTCCCACCCGTGTCGATTTCTATCTTGTTGCTTTGGCGGG-CCGGGCTACGTCGTCGCTGCCCGTGAGGGAGATGCGTCGG---CCGCCCACCGGTTT-CGGCTGGAGCGCGTCCGCCAAAGACCTATCC--AAAACTCATGTTGTCTTTGTCGTCTCAGCTTTATTA-TTGAA--TTGAT-AAAACTTTCAACAACGGATCTCTTGGCTCTGGCATCGATGAAGAACGCAGCGAAATGCGATAAGTAATGTGAATTGCAGAATTTAGTGAATCATCGAATCTTTGAACGCACATTGCGCCCCTTGGTATTCCGAGGGGCATGCCTGTTCGAGCGTCATAACA--CCCCCTCCAGCTGCCTTTGTGTGGTTGCGGTGTTGGGGCACGTCGCG--TTGCGGCAGCTCTTAAAGACAGTGGCGGTCCTGGCGTGGGCTCTACGCGTAGTAACTT--GCTTCTCGCGACAGAGTGACGAC-AGTGGCTTGCCAAAA---GCCCG-TTT--GTTCCAGTC----ATAT--GGATCCACAGGTTGACCTCGAATCAGGTAGGAATACCCGCTGAACTTAAGCATATCAATAAGCGGAGGAAAAGAAACCAACCGGGATTACCTCAGTAACGGCGAGTGAAGCGGTAACAGCTCAAATTTGAAATCTGGCTCCTTCGGAGTCCGAGTTGTAATTTGTAGAAGATGCTTTGGGTTGTGGGCTCGGCCTAAGTTCCTTGGAACAGGACGTCATAGAGGGTGAGAATCCCGTATGTGGCCATGGCCCGCGCCTATGTAAAGCTCTTTCAACGAGTCGAGTTGTTTGGGAATGCAGCTCAAAATGGGTGGTAAATTTCATCTAAAGCTAAATATGGGCCAGAGACCGATAGCGCACAAGTAGAGTGATCGAAAGATGAAAAGCACTTTGGAAAGAGAGTTAAACAGTACGTGAAATTGTTGAAAGGGAAGCGCTTGCAACCAGACTTGGGCGCTGCCGATCACCCCGAGTTTT-CTCAGGTGCACTCGACAGCGCACAGGCCAGCATCGGTTCGGGTGGCTGGATAAAGGCCGTAGGAACGTAGCTCCCTTCGGGGAGTGTTATAGCCCACGGTGCCATGCAGCCCAGCCGGACCGAGGACCGCGCCTTC---------------------------------------------------------
>Erysiphe_aquilegiae_ex_Clematis_stans_MUMHJPN_0293_Japan
CAGAGC-GTGAGGCTCAG-TCGTG---GCACCTGCTGCGTGCTGGGCCGACCCTCCCACCCGTGTCGATTTCTATCTTGTTGCTTTGGCGGG-CCGGGCTACGTCGTCGCTGCCCGTGAGGGAGATGCGTCGG---CCGCCCACCGGTTT-CGGCTGGAGCGCGTCCGCCAAAGACCCATCT--AAAACTCATGTTGTCTTTGTCGTCTCAGCTTTATTA-TTGAA--TTGAT-AAAACTTTCAACAACGGATCTCTTGGCTCTGGCATCGATGAAGAACGCAGCGAAATGCGATAAGTAATGTGAATTGCAGAATTTAGTGAATCATCGAATCTTTGAACGCACATTGCGCCCCTTGGTATTCCGAGGGGCATGCCTGTTCGAGCGTCATAACA--CCCCCTCCAGCTGCCTTTGTGTGGTTGCGGTGTTGGGGCACGCCGCG--TTGCGGCGGCTCTTAAAGACAGTGGCGGTCCTGGCGTGGGCTCTACGCGTAGTAACTT--GCTTCTCGCGACAGAGTGACGAC-AGTGGCTTGCCAAAA---GCCCG-TTT--GTTCCAGTC----ATAT--GGAT-CACAGGTTGACCTCGAATCAGGTAGGAATACCCGCTGAACTTAAGCATATCAATAAGCGGAGGAAAAGAAACCAACCGGGATTACCTCAGTAACGGCGAGTGAAGCGGTAACAGCTCAAATTTGAAATCTGGCTCCTTCGGAGTCCGAGTTGTAATTTGTAGAAGATGCTTTGGGTTGTGGGCTCGGCCTAAGTTCCTTGGAACAGGACGTCATAGAGGGTGAGAATCCCGTATGTGGCCATGGCCCGCGCCTATGTAAAGCTCTTTCAACGAGTCGAGTTGTTTGGGAATGCAGCTCAAAATGGGTGGTAAATTTCATCTAAAGCTAAATATGGGCCAGAGACCGATAGCGCACAAGTAGAGTGATCGAAAGATGAAAAGCACTTTGGAAAGAGAGTTAAACAGTACGTGAAATTGTTGAAAGGGAAGCGCTTGCAACCAGACTTGGGCGCTGCCGATCACCCCGAGTTCT-CTCGGGTGCACTCGACAGCGCACAGGCCAGCATCGGTTCGGGTGGCTGGATAAAGGCCGTAGGAACGTAGCTCCCTTCGGGGAGTGTTATAGCCCACGGTGCCATGCAGCCCAGCCGGACCGAGGACCGCGCCTTCGGGCTAGGATGCTGGCGTAATGGTTGTAAGCGACCCGTCTTGAAACACGGACCAAGG
>Erysiphe_aquilegiae_ex_Clematis_montana_MA51_Pakistan
CAGAGC-GTGAGGCTCAG-TCGTG---GCACTTGCTGCGTGCTGGGCCGACCCTCCCACCCGTGTCGATTTCTATCTTGTTGCTTTGGCGGG-CCGGGCTTCGTCGTCGCTGCCCGTGAGGGAGATGCGTCGG---CCGCCCACCGGCTT-CGGCTGGAGCGCGTCCGCCAAAGACCTATCT--AAAACTCATGTTGTCTTTGTCGTCTCAGCTTTATTA-TTAAA--TTGAT-AAAACTTTCAACAACGGATCTCTTGGCTCTGGCATCGATGAAGAACGCAGCGAAATGCGATAAGTAATGTGAATTGCAGAATTTAGTGAATCATCGAATCTTTGAACGCACATTGCGCCCCTTGGTATTCCGAGGGGCATGCCTGTTCGAGCGTCATAACA--CCCCCTCCAGCTGCCTTTGTGTGGTTGCGGTGTTGGGGCACGTCGCG--TTGCGGCGGCTCTTAAAGACAGTGGCGGTCCTGGCGTGGGCTCTACGCGTAGTAACTT--GCTTCTCGCGACAGAGTGACGAC-AGTGGCTTGCCAAAA---GCCCG-TTT--GTTCCAGTT----ATAT--GGAT-CACAGGTTGACCTCGAATCAGGTAGGAATACCCGCTGAACTTAAGCATATCAATAAGCGGAGGAAAA-----------------------------------------------------------------------------------------------------------------------------------------------------------------------------------------------------------------------------------------------------------------------------------------------------------------------------------------------------------------------------------------------------------------------------------------------------------------------------------------------------------------------------------------------------------------------------------------------------------------------
>Erysiphe_aquilegiae_ex_Clematis_montana_MA52_Pakistan
CAGAGC-GTGAGGCTCAG-TCGTG---GCACTTGCTGCGTGCTGGGCCGACCCTCCCACCCGTGTCGATTTCTATCTTGTTGCTTTGGCGGG-CCGGGCTTCGTCGTCGCTGCCCGTGAGGGAGATGCGTCGG---CCGCCCACCGGCTT-CGGCTGGAGCGCGTCCGCCAAAGACCTATCT--AAAACTCATGTTGTCTTTGTCGTCTCAGCTTTATTA-TTAAA--TTGAT-AAAACTTTCAACAACGGATCTCTTGGCTCTGGCATCGATGAAGAACGCAGCGAAATGCGATAAGTAATGTGAATTGCAGAATTTAGTGAATCATCGAATCTTTGAACGCACATTGCGCCCCTTGGTATTCCGAGGGGCATGCCTGTTCGAGCGTCATAACA--CCCCCTCCAGCTGCCTTTGTGTGGTTGCGGTGTTGGGGCACGTCGCG--TTGCGGCGGCTCTTAAAGACAGTGGCGGTCCTGGCGTGGGCTCTACGCGTAGTAACTT--GCTTCTCGCGACAGAGTGACGAC-AGTGGCTTGCCAAAA---GCCCG-TTT--GTTCCAGTT----ATAT--GGAT-CA----------------------------------------------------------------------------------------------------------------------------------------------------------------------------------------------------------------------------------------------------------------------------------------------------------------------------------------------------------------------------------------------------------------------------------------------------------------------------------------------------------------------------------------------------------------------------------------------------------------------------------------------------------------------------------------
>Erysiphe_clematidis_var._intricatae_ex_Clematis_intricata_HMJAU_PM92222
CAGAGC-GTGAGGCTCAG-TCGTA---GCACCTGCTGCGTGCTGGGCCGACCCTCCCACCCGTGTCGATTTCTATCTTGTTGCTTTGGCGGG-CCGGGCTATGTCGTCGCTGCCCGCGAGGGAGATGCGTCGG---CCGCCCACCGGTTT-CGGCTGGAGCGCGTCCGCCAAAGACCCATTT--AAAACTCATGTTGTCTTTGTCGTCTCAGCTTTATTA-TTGAA--TTGAT-AAAACTTTCAACAACGGATCTCTTGGCTCTGGCATCGATGAAGAACGCAGCGAAATGCGATAAGTAATGTGAATTGCAGAATTTAGTGAATCATCGAATCTTTGAACGCACATTGCGCCCCTTGGTATTCCGAGGGGCATGCCTGTTCGAGCGTCATGACA--CCCCCTCCAGCTGCCTTTGTGTGGTTGCGGTGTTGGGGCACGCCGCG--TTGCGGCGGCTCTTAAAGACAGTGGCGGTCCTGGCGTGGGCTCTACGCGTAGTAACTT--GCTTCTCGCGACAGAGTGACGAC-AGTGGCTTGCCAAAA---GCCCG-TTT--GTTCCAGTC----ATCT--GGAT-CACAGGTTGACCTCGAATCAGGTAGGAATACCCGCTGAACTTAAGCATATCAATAAGCGGAGGAAAAGAAACCAACCGGGATTACCTCAGTAACGGCGAGTGAAGCGGTAACAGCTCAAATTTGAAATCTGGCTCCTTCGGAGTCCGAGTTGTAATTTGTAGAAGATGCTTTGGGTTGTGGGCTCGGCCTAAGTTCCTTGGAACAGGACGTCATAGAGGGTGAGAATCCCGTATGTGGCCATGGCCCGCGCCTATGTAAAGCTCTTTCGACGAGTCGAGTTGTTTGGGAATGCAGCTCAAAATGGGTGGTAAATTTCATCTAAAGCTAAATATGGGCCAGAGACCGATAGCGCACAAGTAGAGTGATCGAAAGATGAAAAGCACTTTGGAAAGAGAGTTAAACAGTACGTGAAATTGTTGAAAGGGAAGCGCTTGCAACCAGACTTGGGCGCTGCCGATCACCCCGAGTTCT-CTCGGGTGCACTCGACAGCGCACAGGCCAGCATCGGTTCGGGTGGCTGGATAAAGGCCGTAGGAACGTAGCTCCCTTCGGGGAGTGTTATAGCCCACGGTGCCATGCAGCCCAGCCGGACCGAGGACCGCGCCTTCGGGCTAGGATGCTGGCGTAATGGTTGTAAGCGACCCGTCTTGAAACACGGACCAAGG
>Erysiphe_clematidis_var._intricatae_ex_Clematis_intricata_HMJAU_PM92223
CAGAGC-GTGAGGCTCAG-TCGTA---GCACCTGCTGCGTGCTGGGCCGACCCTCCCACCCGTGTCGATTTCTATCTTGTTGCTTTGGCGGG-CCGGGCTATGTCGTCGCTGCCCGCGAGGGAGATGCGTCGG---CCGCCCACCGGTTT-CGGCTGGAGCGCGTCCGCCAAAGACCCATTT--AAAACTCATGTTGTCTTTGTCGTCTCAGCTTTATTA-TTGAA--TTGAT-AAAACTTTCAACAACGGATCTCTTGGCTCTGGCATCGATGAAGAACGCAGCGAAATGCGATAAGTAATGTGAATTGCAGAATTTAGTGAATCATCGAATCTTTGAACGCACATTGCGCCCCTTGGTATTCCGAGGGGCATGCCTGTTCGAGCGTCATGACA--CCCCCTCCAGCTGCCTTTGTGTGGTTGCGGTGTTGGGGCACGCCGCG--TTGCGGCGGCTCTTAAAGACAGTGGCGGTCCTGGCGTGGGCTCTACGCGTAGTAACTT--GCTTCTCGCGACAGAGTGACGAC-AGTGGCTTGCCAAAA---GCCCG-TTT--GTTCCAGTC----ATCT--GGAT-CACAGGTTGACCTCGAATCAGGTAGGAATACCCGCTGAACTTAAGCATATCAATAAGCGGAGGAAAAGAAACCAACCGGGATTACCTCAGTAACGGCGAGTGAAGCGGTAACAGCTCAAATTTGAAATCTGGCTCCTTCGGAGTCCGAGTTGTAATTTGTAGAAGATGCTTTGGGTTGTGGGCTCGGCCTAAGTTCCTTGGAACAGGACGTCATAGAGGGTGAGAATCCCGTATGTGGCCATGGCCCGCGCCTATGTAAAGCTCTTTCGACGAGTCGAGTTGTTTGGGAATGCAGCTCAAAATGGGTGGTAAATTTCATCTAAAGCTAAATATGGGCCAGAGACCGATAGCGCACAAGTAGAGTGATCGAAAGATGAAAAGCACTTTGGAAAGAGAGTTAAACAGTACGTGAAATTGTTGAAAGGGAAGCGCTTGCAACCAGACTTGGGCGCTGCCGATCACCCCGAGTTCT-CTCGGGTGCACTCGACAGCGCACAGGCCAGCATCGGTTCGGGTGGCTGGATAAAGGCCGTAGGAACGTAGCTCCCTTCGGGGAGTGTTATAGCCCACGGTGCCATGCAGCCCAGCCGGACCGAGGACCGCGCCTTCGGGCTAGGATGCTGGCGTAATGGTTGTAAGCGACCCGTCTTGAAACACGGACCAAGG
>Erysiphe_clematidis_var._intricatae_ex_Clematis_intricata_HMJAU_PM92224
CAGAGC-GTGAGGCTCAG-TCGTA---GCACCTGCTGCGTGCTGGGCCGACCCTCCCACCCGTGTCGATTTCTATCTTGTTGCTTTGGCGGG-CCGGGCTATGTCGTCGCTGCCCGCGAGGGAGATGCGTCGG---CCGCCCACCGGTTT-CGGCTGGAGCGCGTCCGCCAAAGACCCATTT--AAAACTCATGTTGTCTTTGTCGTCTCAGCTTTATTA-TTGAA--TTGAT-AAAACTTTCAACAACGGATCTCTTGGCTCTGGCATCGATGAAGAACGCAGCGAAATGCGATAAGTAATGTGAATTGCAGAATTTAGTGAATCATCGAATCTTTGAACGCACATTGCGCCCCTTGGTATTCCGAGGGGCATGCCTGTTCGAGCGTCATAACA--CCCCCTCCAGCTGCCTTTGTGTGGTTGCGGTGTTGGGGCACGCCGCG--TTGCGGCGGCTCTTAAAGACAGTGGCGGTCCTGGCGTGGGCTCTACGCGTAGTAACTT--GCTTCTCGCGACAGAGTGACGAC-AGTGGCTTGCCAAAA---GCCCG-TTT--GTTCCAGTC----ATCT--GGAT-CACAGGTTGACCTCGAATCAGGTAGGAATACCCGCTGAACTTAAGCATATCAATAAGCGGAGGAAAAGAAACCAACCGGGATTACCTCAGTAACGGCGAGTGAAGCGGTAACAGCTCAAATTTGAAATCTGGCTCCTTCGGAGTCCGAGTTGTAATTTGTAGAAGATGCTTTGGGTTGTGGGCTCGGCCTAAGTTCCTTGGAACAGGACGTCATAGAGGGTGAGAATCCCGTATGTGGCCATGGCCCGCGCCTATGTAAAGCTCTTTCGACGAGTCGAGTTGTTTGGGAATGCAGCTCAAAATGGGTGGTAAATTTCATCTAAAGCTAAATATGGGCCAGAGACCGATAGCGCACAAGTAGAGTGATCGAAAGATGAAAAGCACTTTGGAAAGAGAGTTAAACAGTACGTGAAATTGTTGAAAGGGAAGCGCTTGCAACCAGACTTGGGCGCTGCCGATCACCCCGAGTTCT-CTCGGGTGCACTCGACAGCGCACAGGCCAGCATCGGTTCGGGTGGCTGGATAAAGGCCGTAGGAACGTAGCTCCCTTCGGGGAGTGTTATAGCCCACGGTGCCATGCAGCCCAGCCGGACCGAGGACCGCGCCTTCGGGCTAGGATGCTGGCGTAATGGTTGTAAGCGACCCGTCTTGAAACACGGACCAAGG
>Erysiphe_clematidis_var._clematidis_ex_Clematis_macropetala_HMJAU_PM92226_China_HT
CAGAGC-GTGAGGCTCAG-TCGTA---GCATCTGCTGCGTGCTGGGCCGACCCTCCCACCCGTGTCGATTTCTATCTTGTTGCTTTGGCGGG-CCGGGCCATGTCGTCGCTGCCCGCGAGGGAGATGCGTCGG---CCGCCCACCGGTTT-CGGCTGGAGCGCGTCCGCCAAAGACCCATTT--AAAACTCATGTTGTCTTTGTCGTCTCAGCTTTATTA-TTGAA--TTGAT-AAAACTTTCAACAACGGATCTCTTGGCTCTGGCATCGATGAAGAACGCAGCGAAATGCGATAAGTAATGTGAATTGCAGAATTTAGTGAATCATCGAATCTTTGAACGCACATTGCGCCCCTTGGTATTCCGAGGGGCATGCCTGTTCGAGCGTCATAACA--CCCCCTCCAGCTGCCTTTGTGTGGTTGCGGTGTTGGGGCACGCCGCG--TTGCGGCGGCTCTTAAAGACAGTGGCGGTCCTGGCGTGGGCTCTACGCGTAGTAACTT--GCTTCTCGCGACAGAGTGACGAC-AGTGGCTTGCCAAAA---GCCCG-TTT--GTTCCAGTC----ATCT--GGAT-CACAGGTTGACCTCGAATCAGGTAGGAATACCCGCTGAACTTAAGCATATCAATAAGCGGAGGAAAAGAAACCAACCGGGATTACCTCAGTAACGGCGAGTGAAGCGGTAACAGCTCAAATTTGAAATCTGGCTCCTTCGGAGTCCGAGTTGTAATTTGTAGAAGATGCTTTGGGTTGTGGGCTCGGCCTAAGTTCCTTGGAACAGGACGTCATAGAGGGTGAGAATCCCGTATGTGGCCATGGCCCGCGCCTATGTAAAGCTCTTTCGACGAGTCGAGTTGTTTGGGAATGCAGCTCAAAATGGGTGGTAAATTTCATCTAAAGCTAAATATGGGCCAGAGACCGATAGCGCACAAGTAGAGTGATCGAAAGATGAAAAGCACTTTGGAAAGAGAGTTAAACAGTACGTGAAATTGTTGAAAGGGAAGCGCTTGCAACCAGACTTGGGCGCTGCCGATCACCCCGAGTTCT-CTCGGGTGCACTCGACAGCGCACAGGCCAGCATCGGTTCGGGTGGCTGGATAAAGGCCGTAGGAACGTAGCTCCCTTCGGGGAGTGTTATAGCCCACGGTGCCATGCAGCCCAGCCGGACCGAGGACCGCGCCTTCGGGCTAGGATGCTGGCGTAATGGTTGTAAGCGACCCGTCTTGAAACACGGACCAAGG
>Erysiphe_clematidis_var._clematidis_ex_Clematis_sp._HMJAU_PM92225_China
CAGAGC-GTGAGGCTCAG-TCGTA---GCATCTGCTGCGTGCTGGGCCGACCCTCCCACCCGTGTCGATTTCTATCTTGTTGCTTTGGCGGG-CCGGGCCATGTCGTCGCTGCCCGCGAGGGAGATGCGTCGG---CCGCCCACCGGTTT-CGGCTGGAGCGCGTCCGCCAAAGACCCATTT--AAAACTCATGTTGTCTTTGTCGTCTCAGCTTTATTA-TTGAA--TTGAT-AAAACTTTCAACAACGGATCTCTTGGCTCTGGCATCGATGAAGAACGCAGCGAAATGCGATAAGTAATGTGAATTGCAGAATTTAGTGAATCATCGAATCTTTGAACGCACATTGCGCCCCTTGGTATTCCGAGGGGCATGCCTGTTCGAGCGTCATAACA--CCCCCTCCAGCTGCCTTTGTGTGGTTGCGGTGTTGGGGCACGCCGCG--TTGCGGCGGCTCTTAAAGACAGTGGCGGTCCTGGCGTGGGCTCTACGCGTAGTAACTT--GCTTCTCGCGACAGAGTGACGAC-AGTGGCTTGCCAAAA---GCCCG-TTT--GTTCCAGTC----ATCT--GGAT-CACAGGTTGACCTCGAATCAGGTAGGAATACCCGCTGAACTTAAGCATATCAATAAGCGGAGGAAAAGAAACCAACCGGGATTACCTCAGTAACGGCGAGTGAAGCGGTAACAGCTCAAATTTGAAATCTGGCTCCTTCGGAGTCCGAGTTGTAATTTGTAGAAGATGCTTTGGGTTGTGGGCTCGGCCTAAGTTCCTTGGAACAGGACGTCATAGAGGGTGAGAATCCCGTATGTGGCCATGGCCCGCGCCTATGTAAAGCTCTTTCGACGAGTCGAGTTGTTTGGGAATGCAGCTCAAAATGGGTGGTAAATTTCATCTAAAGCTAAATATGGGCCAGAGACCGATAGCGCACAAGTAGAGTGATCGAAAGATGAAAAGCACTTTGGAAAGAGAGTTAAACAGTACGTGAAATTGTTGAAAGGGAAGCGCTTGCAACCAGACTTGGGCGCTGCCGATCACCCCGAGTTCT-CTCGGGTGCACTCGACAGCGCACAGGCCAGCATCGGTTCGGGTGGCTGGATAAAGGCCGTAGGAACGTAGCTCCCTTCGGGGAGTGTTATAGCCCACGGTGCCATGCAGCCCAGCCGGACCGAGGACCGCGCCTTCGGGCTAGGATGCTGGCGTAATGGTTGTAAGCGACCCGTCTTGAAACACGGACCAAGG
>Erysiphe_clematidis_var._variispora_ex_Clematis_glauca_HMJAU_PM92227_China
CAGAGC-GTGAGGCTCAG-TCGTA---GCATCTGCTGCGTGCTGGGCCGACCCTCCCACCCGTGTCGATTTCTATCATGTTGCTTTGGCGGG-CCGGGCTATGTCGTCGCTGCCCGCGAGGGAGATGCGTCGG---CCGCCCACCGGTTT-CGGCTGGAGCGCGTCCGCCAAAGACCCATTT--AAAACTCATGTTGTCTTTGTCGTCTCAGCTTTATTA-TTGAA--TTGAT-AAAACTTTCAACAACGGATCTCTTGGCTCTGGCATCGATGAAGAACGCAGCGAAATGCGATAAGTAATGTGAATTGCAGAATTTAGTGAATCATCGAATCTTTGAACGCACATTGCGCCCCTTGGTATTCCGAGGGGCATGCCTGTTCGAGCGTCATAACA--CCCCCTCCAGCTGCCTTTGTGTGGTTGCGGTGTTGGGGCACGCCGCG--TTGCGGCGGCTCTTAAAGACAGTGGCGGTCCTGGCGTGGGCTCTACGCGTAGTAACTT--GCTTCTCGCGACAGAGTGACGAC-AGTGGCTTGCCAAAA---GCCCG-TTT--GTTCCAGTC----ATCT--GGAT-CACAGGTTGACCTCGAATCAGGTAGGAATACCCGCTGAACTTAAGCATATCAATAAGCGGAGGAAAAGAAACCAACCGGGATTACCTCAGTAACGGCGAGTGAAGCGGTAACAGCTCAAATTTGAAATCTGGCTCCTTCGGAGTCCGAGTTGTAATTTGTAGAAGATGCTTTGGGTTGTGGGCTCGGCCTAAGTTCCTTGGAACAGGACGTCATAGAGGGTGAGAATCCCGTATGTGGCCATGGCCCGCGCCTATGTAAAGCTCTTTCGACGAGTCGAGTTGTTTGGGAATGCAGCTCAAAATGGGTGGTAAATTTCATCTAAAGCTAAATATGGGCCAGAGACCGATAGCGCACAAGTAGAGTGATCGAAAGATGAAAAGCACTTTGGAAAGAGAGTTAAACAGTACGTGAAATTGTTGAAAGGGAAGCGCTTGCAACCAGACTTGGGCGCTGCCGATCACCCCGAGTTCT-CTCGGGTGCACTCGACAGCGCACAGGCCAGCATCGGTTCGGGTGGCTGGATAAAGGCCGTAGGAACGTAGCTCCCTTCGGGGAGTGTTATAGCCCACGGTGCCATGCAGCCCAGCCGGACCGAGGACCGCGCCTTCGGGCTAGGATGCTGGCGTAATGGTTGTAAGCGACCCGTCTTGAAACACGGACCAAGG
>Erysiphe_limonii_ex_Limonium_bicolor_CFSZ_1870
CAGAGT-GCGAGGCCTAG-TCGTG---GCGTCTGCTGCGTGCTGGGCCGACCCTCCCACCCGTGTCGATTTGTATCTTGTTGCTTTGGCGGG-CCGGGCCGCGTCGTCGCTGCCCGCAT-GGACATGCGTCGG---CCGCCCACCGGTTT-CGACTGGAGCGCGCCCGCCAAAGACCCAACC--AAAACTCATGTTGTTTGTGTCGTCTCAGCTTTATTA-T-GAAAATTGAT-AAAACTTTCAACAACGGATCTCTTGGCTCTGGCATCGATGAAGAACGCAGCGAAATGCGATAAGTAATGTGAATTGCAGAATTTAGTGAATCATCGAATCTTTGAACGCACATTGCGCCCCTTGGTATTCCGAGGGGCATGCCTGTTCGAGCGTCATAACA-CCCCCCTCCAGCTGCCGTTGTGTGGCTGCGGTGTTGGGGCTCGTCGCG--ATGCGGCGGCCCTTAAAGACAGTGGCGGTCCCGGCGTGGGCTCTACGCGTAGTAACTT--GCTTCTCGCGACAGGGTGACGAC-GGCGGCTTGCCAGAACAA-CCCCTATT-GGATCCCGTC----AGAC--GGAT-CACAGGTTGACCTCGAATCAGGTAGGAATACCCGCTGAACTTAAGCATATCAATAAGCGGAGGAAAAGAAACCAACCGGGATTACCTCAGTAACGGCGAGTGAAGCGGTAACAGCTCAAATTTGAAATCTGGCTCCTCTGGAGTCCGAGTTGTAATTTGTAGAAGATGCTTTGGGTTGTGGGTTCGGCCTAAGTTCCTTGGAACAGGACGTCATAGAGGGTGAGAATCCCGTATGCGGCCGAGGCTCGCGCCTGTGTAAAGCTCTTTCAACGAGTCGAGTTGTTTGGGAATGCAGCTCAAAATGGGTGGTAAATTTCATCTAAAGCTAAATATGGGCCAGAGACCGATAGCGCACAAGTAGAGTGATCGAAAGATGAAAAGCACTTTGGAAAGAGAGTTAAACAGTACGTGAAATTGTTGAAAGGGAAGCGCTTGCACCCAGACTTGGGCGCTGCCGATCACCTTGAGTTCTCCTCGAGTGCACTCGACAGCGCACAGGCCAGCATCGGTTCGGGTGGCTGGATAAAGGCCGGAGGAACGTAGCTCCCTTCGGGGAGTGTTATAGCCTCCGGTGCCATGCAGCCCAGCCGGACCGAGGACCGCGCCTTCGGGCTAGGATGCTGGCGTAATGGGTGTAAGCGACCCGTCTTGAAACACGGACCAAGG
>Erysiphe_limonii_ex_Limonium_aureum_CFSZ_6794
CAGAGT-GCGAGGCCTAG-TCGTG---GCGTCTGCTGCGTGCTGGGCCGACCCTCCCACCCGTGTCGATTTGTATCTTGTTGCTTTGGCGGG-CCGGGCCGCGTCGTCGCTGCCCGCAT-GGACATGCGTCGG---CCGCCCACCGGTTT-CGACTGGAGCGCGCCCGCCAAAGACCCAACC--AAAACTCATGTTGTTTGTGTCGTCTCAGCTTTATTA-T-GAAAATTGAT-AAAACTTTCAACAACGGATCTCTTGGCTCTGGCATCGATGAAGAACGCAGCGAAATGCGATAAGTAATGTGAATTGCAGAATTTAGTGAATCATCGAATCTTTGAACGCACATTGCGCCCCTTGGTATTCCGAGGGGCATGCCTGTTCGAGCGTCATAACA-CCCCCCTCCAGCTGCCGTTGTGTGGCTGCGGTGTTGGGGCTCGTCGCG--ATGCGGCGGCCCTTAAAGACAGTGGCGGTCCCGGCGTGGGCTCTACGCGTAGTAACTT--GCTTCTCGCGACAGGGTGACGAC-GGCGGCTTGCCAGAACAA-CCCCTATT-GGATCCCGTC----AGAC--GGAT-CACAGGTTGACCTCGAATCAGGTAGGAATACCCGCTGAACTTAAGCATATCAATAAGCGGAGGAAAAGAAACCAACCGGGATTACCTCAGTAACGGCGAGTGAAGCGGTAACAGCTCAAATTTGAAATCTGGCTCCTCTGGAGTCCGAGTTGTAATTTGTAGAAGATGCTTTGGGTTGTGGGTTCGGCCTAAGTTCCTTGGAACAGGACGTCATAGAGGGTGAGAATCCCGTATGCGGCCGAGGCTCGCGCCTGTGTAAAGCTCTTTCAACGAGTCGAGTTGTTTGGGAATGCAGCTCAAAATGGGTGGTAAATTTCATCTAAAGCTAAATATGGGCCAGAGACCGATAGCGCACAAGTAGAGTGATCGAAAGATGAAAAGCACTTTGGAAAGAGAGTTAAACAGTACGTGAAATTGTTGAAAGGGAAGCGCTTGCACCCAGACTTGGGCGCTGCCGATCACCTTGAGTTCTCCTCGAGTGCACTCGACAGCGCACAGGCCAGCATCGGTTCGGGTGGCTGGATAAAGGCCGGAGGAACGTAGCTCCCTTCGGGGAGTGTTATAGCCTCCGGTGCCATGCAGCCCAGCCGGACCGAGGACCGCGCCTTCGGGCTAGGATGCTGGCGTAATGGGTGTAAGCGACCCGTCTTGAAACACGGACCAAGG
>Erysiphe_sp._ex_Limonium_tetragonum_MT853063
CAGAGT-GCGAGGCCTAG-TCGTG---GCGTCTGCTGCGTGCTGGGCCGACCCTCCCACCCGTGTCGATTTGTATCTTGTTGCTTTGGCGGG-CCGGGCCGCGTCGTCGCTGCCCGCAT-GGACATGCGTCGG---CCGCCCACCGGTTT-CGACTGGAGCGCGCCCGCCAAAGACCCAACC--AAAACTCATGTTGTTTGTGTCGTCTCAGCTTTATTA-T-GAAAATTGAT-AAAACTTTCAACAACGGATCTCTTGGCTCTGGCATCGATGAAGAACGCAGCGAAATGCGATAAGTAATGTGAATTGCAGAATTTAGTGAATCATCGAATCTTTGAACGCACATTGCGCCCCTTGGTATTCCGAGGGGCATGCCTGTTCGAGCGTCATAACA-CCCCCCTCCAGCTGCCGTTGTGTGGCTGCGGTGTTGGGGCTCGTCGCG--ATGCGGCGGCCCTTAAAGACAGTGGCGGTCCCGGCGTGGGCTCTACGCGTAGTAACTT--GCTTCTCGCGACAGGGTGACGAC-GGTGGCTTGCCAGAACAA-CCCCTATT-GGATCCCGTC----AGAC--GGAT-CACAGGTTGACCTCGAATCAGGTAGGAATACCCGCTGAACTTAAGCATATCAATAAGCGGAGGAAAAGAAACCAACCGGGATTACCTCAGTAACGGCGAGTGAAGCGGTAACAGCTCAAATTTGAAATCTGGCTCCTCTGGAGTCCGAGTTGTAATTTGTAGAAGATGCTTTGGGTTGTGGGTTCGGCCTAAGTTCCTTGGAACAGGACGTCATAGAGGGTGAGAATCCCGTATGCGGCCGAGGCTCGCGCCTGTGTAAAGCTCTTTCAACGAGTCGAGTTGTTTGGGAATGCAGCTCAAAATGGGTGGTAAATTTCATCTAAAGCTAAATATGGGCCAGAGACCGATAGCGCACAAGTAGAGTGATCGAAAGATGAAAAGCACTTTGGAAAGAGAGTTAAACAGTACGTGAAATTGTTGAAAGGGAAGCGCTTGCACCCAGACTTGGGCGCTGCCGATCACCTTGAGTTCTCCTCGAGTGCACTCGACAGCGCACAGGCCAGCATCGGTTCGGGTGGCTGGATAAAGGCCGGAGGAACGTAGCTCCCTTCGGGGAGTGTTATAGCCTCCGGTGCCATGCAGCCCAGCCGGACCGAGGACCGCGCCTTCGGGCTAGGATGCTGGCGTAATGGGTGTAAGCGACCCGTCTTGAAACACGGACCAAGG
>Erysiphe_sp._ex_Limonium_tetragonum_MT853064
CAGAGT-GCGAGGCCTAG-TCGTG---GCGTCTGCTGCGTGCTGGGCCGACCCTCCCACCCGTGTCGATTTGTATCTTGTTGCTTTGGCGGG-CCGGGCCGCGTCGTCGCTGCCCGCAT-GGACATGCGTCGG---CCGCCCACCGGTTT-CGACTGGAGCGCGCCCGCCAAAGACCCAACC--AAAACTCATGTTGTTTGTGTCGTCTCAGCTTTATTA-T-GAAAATTGAT-AAAACTTTCAACAACGGATCTCTTGGCTCTGGCATCGATGAAGAACGCAGCGAAATGCGATAAGTAATGTGAATTGCAGAATTTAGTGAATCATCGAATCTTTGAACGCACATTGCGCCCCTTGGTATTCCGAGGGGCATGCCTGTTCGAGCGTCATAACA-CCCCCCTCCAGCTGCCGTTGTGTGGCTGCGGTGTTGGGGCTCGTCGCG--ATGCGGCGGCCCTTAAAGACAGTGGCGGTCCCGGCGTGGGCTCTACGCGTAGTAACTT--GCTTCTCGCGACAGGGTGACGAC-GGTGGCTTGCCAGAACAA-CCCCTATT-GGATCCCGTC----AGAC--GGAT-CACAGGTTGACCTCGAATCAGGTAGGAATACCCGCTGAACTTAAGCATATCAATAAGCGGAGGAAAAGAAACCAACCGGGATTACCTCAGTAACGGCGAGTGAAGCGGTAACAGCTCAAATTTGAAATCTGGCTCCTCTGGAGTCCGAGTTGTAATTTGTAGAAGATGCTTTGGGTTGTGGGTTCGGCCTAAGTTCCTTGGAACAGGACGTCATAGAGGGTGAGAATCCCGTATGCGGCCGAGGCTCGCGCCTGTGTAAAGCTCTTTCAACGAGTCGAGTTGTTTGGGAATGCAGCTCAAAATGGGTGGTAAATTTCATCTAAAGCTAAATATGGGCCAGAGACCGATAGCGCACAAGTAGAGTGATCGAAAGATGAAAAGCACTTTGGAAAGAGAGTTAAACAGTACGTGAAATTGTTGAAAGGGAAGCGCTTGCACCCAGACTTGGGCGCTGCCGATCACCTTGAGTTCTCCTCGAGTGCACTCGACAGCGCACAGGCCAGCATCGGTTCGGGTGGCTGGATAAAGGCCGGAGGAACGTAGCTCCCTTCGGGGAGTGTTATAGCCTCCGGTGCCATGCAGCCCAGCCGGACCGAGGACCGCGCCTTCGGGCTAGGATGCTGGCGTAATGGGTGTAAGCGACCCGTCTTGAAACACGGACCAAGG
>Erysiphe_limonii_ex_Limonium_sp._MK094071
CAGAGT-GCGAGGCTCAG-TCGTG---GCGTCTGCTGCGTGCTGGGCCGACCCTCCCACCCGTGTCGATTTGTATCTTGTTGCTTTGGCGGG-CCGGGCCGCGTCGTCGCTGTCCGCAT-GGACATGCGTCGG---CCGCCCACCGGTTT-CGACTGGAGCGCGCCCGCCAAAGACCCAACC--AAAACTCATGTTGTTTGTGTCGTCTCAGCTTTATTA-T-GAAAATTGAT-AAAACTTTCAACAACGGATCTCTTGGCTCTGGCATCGATGAAGAACGCAGCGAAATGCGATAAGTAATGTGAATTGCAGAATTTAGTGAATCATCGAATCTTTGAACGCACATTGCGCCCCTTGGTATTCCGAGGGGCATGCCTGTTCGAGCGTCATAACA-CCCCTCTCCAGCTGCCGTTGTGTGGCTGCGGTGTTGGGGCTCGTCGCG--ACGCGGCGGCCCTTAAAGACAGTGGCGGTCCCGGCGTGGGCTCTACGCGTAGTAACTT--ACTTCTCGCGACAGAGTGACGAC-GGTGGCCTGCCAGAACAA-CCCCTATT-GCATCCCGTC----ACAC--GGAT-CACAGG------------------------------------------------------------------------------------------------------------------------------------------------------------------------------------------------------------------------------------------------------------------------------------------------------------------------------------------------------------------------------------------------------------------------------------------------------------------------------------------------------------------------------------------------------------------------------------------------------------------------------------------------------------------------------------
>Erysiphe_limonii_ex_Limonium_californicum_MK094072
CAGAGT-GCGAGGCTCAG-TCGTG---GCGTCTGCTGCGTGCTGGGCCGACCCTCCCACCCGTGTCGATTTGTATCTTGTTGCTTTGGCGGG-CCGGGCCGCGTCGTCGCTGTCCGCAT-GGACATGCGTCGG---CCGCCCACCGGTTT-CGACTGGAGCGCGCCCGCCAAAGACCCAACC--AAAACTCATGTTGTTTGTGTCGTCTCAGCTTTATTA-T-GAAAATTGAT-AAAACTTTCAACAACGGATCTCTTGGCTCTGGCATCGATGAAGAACGCAGCGAAATGCGATAAGTAATGTGAATTGCAGAATTTAGTGAATCATCGAATCTTTGAACGCACATTGCGCCCCTTGGTATTCCGAGGGGCATGCCTGTTCGAGCGTCATAACA-CCCCTCTCCAGCTGCCGTTGTGTGGCTGCGGTGTTGGGGCTCGTCGCG--ACGCGGCGGCCCTTAAAGACAGTGGCGGTCCCGGCGTGGGCTCTACGCGTAGTAACTT--ACTTCTCGCGACAGAGTGACGAC-GGTGGCCTGCCAGAACAA-CCCCTATT-GCATCCCGTC----ACAC--GGAT-CACAGG------------------------------------------------------------------------------------------------------------------------------------------------------------------------------------------------------------------------------------------------------------------------------------------------------------------------------------------------------------------------------------------------------------------------------------------------------------------------------------------------------------------------------------------------------------------------------------------------------------------------------------------------------------------------------------
>Erysiphe_limonii_ex_Limonium_sp._LC010038
CAGAGT-GCGAGGCTCAG-TCGTG---GCGTCTGCTGCGTGCTGGGCCGACCCTCCCACCCGTGTCGATTTGTATCTTGTTGCTTTGGCGGG-CCGGGCCGCGTCGTCGCTGTCCGCAT-GGACATGCGTCGG---CCGCCCACCGGTTT-CGACTGGAGCGCGCCCGCCAAAGACCCAACC--AAAACTCATGTTGTTTGTGTCGTCTCAGCTTTATTA-T-GAAAATTGAT-AAAACTTTCAACAACGGATCTCTTGGCTCTGGCATCGATGAAGAACGCAGCGAAATGCGATAAGTAATGTGAATTGCAGAATTTAGTGAATCATCGAATCTTTGAACGCACATTGCGCCCCTTGGTATTCCGAGGGGCATGCCTGTTCGAGCGTCATAACA-CCCCTCTCCAGCTGCCGTTGTGTGGCTGCGGTGTTGGGGCTCGTCGCG--ACGCGGCGGCCCTTAAAGACAGTGGCGGTCCCGGCGTGGGCTCTACGCGTAGTAACTT--GCTTCTCGCGACAGAGTGACGAC-GGTGGCCTGCCAGAACAA-CCCCTATT-GCATCCCGTC----ACAC--GGAT-CACAGGTTGACCTCGAATCAGGTAGGAATACCCGCTGAACTTAAGCATATCAATAAGCGGAGGAAAAGAAACCAACCGGGATTACCTCAGTAACGGCGAGTGAAGCGGTAACAGCTCAAATTTGAAATCTGGCTCCTCTGGAGTCCGAGTTGTAATTTGTAGAAGATGCTTTGGGTTGCGGGTTCGGCCTAAGTTCCTTGGAACAGGACGTCATAGAGGGTGAGAATCCCGTATGCGGCCGAGGCCCGCGCCCGTGTAAAGCTCTTTCAACGAGTCGAGTTGTTTGGGAATGCAGCTCAAAATGGGTGGTAAATTTCATCTAAAGCTAAATATGGGCCAGAGACCGATAGCGCACAAGTAGAGTGATCGAAAGATGAAAAGCACTTTGGAAAGAGAGTTAAACAGTACGTGAAATTGTTGAAAGGGAAGCGCTTGCACCCAGACTTGGGCGCTGCCGATCACCTTGAGTTCTCCTCGAGTGCACTCGACAGCGCACAGGCCAGCATCGGTTCGGGTGGCTGGATAAAGGCCGGAGGAACGTAGCTCCCCTCGGGGAGTGTTATAGCCTCCGGTGCCATGCAGCCCAGCCGGACCGAGGACCGCGCCTTCGGGCTAGGATGCTGGCGTAATGGGTGTAAGCGACCCGTCTTGAAACACGGACCAAGG
>Erysiphe_limonii_ex_Limonium_platyphyllum_LC010039
-----T-GCGAGGCTCAG-TCGTG---GCGTCTGCTGCGTGCTGGGCCGACCCTCCCACCCGTGTCGATTTGTATCTTGTTGCTTTGGCGGG-CCGGGCCGCGTCGTCGCTGTCCGCAT-GGACATGCGTCGG---CCGCCCACCGGTTT-CGACTGGAGCGCGCCCGCCAAAGACCCAACC--AAAACTCATGTTGTTTGTGTCGTCTCAGCTTTATTA-T-GAAAATTGAT-AAAACTTTCAACAACGGATCTCTTGGCTCTGGCATCGATGAAGAACGCAGCGAAATGCGATAAGTAATGTGAATTGCAGAATTTAGTGAATCATCGAATCTTTGAACGCACATTGCGCCCCTTGGTATTCCGAGGGGCATGCCTGTTCGAGCGTCATAACA-CCCCTCTCCAGCTGCCGTTGTGTGGCTGCGGTGTTGGGGCTCGTCGCG--ACGCGGCGGCCCTTAAAGACAGTGGCGGTCCCGGCGTGGGCTCTACGCGTAGTAACTT--GCTTCTCGCGACAGAGTGACGAC-GGTGGCCTGCCAGAACAA-CCCCTATT-GCATCCCGTC----ACAC--GGAT-CACAGGTTGACCTCGAATCAGGTAGGAATACCCGCTGAACTTAAGCATATCAATAAGCGGAGGAAAAGAAACCAACCGGGATTACCTCAGTAACGGCGAGTGAAGCGGTAACAGCTCAAATTTGAAATCTGGCTCCTCTGGAGTCCGAGTTGTAATTTGTAGAAGATGCTTTGGGTTGCGGGTTCGGCCTAAGTTCCTTGGAACAGGACGTCATAGAGGGTGAGAATCCCGTATGCGGCCGAGGCCCGCGCCCGTGTAAAGCTCTTTCAACGAGTCGAGTTGTTTGGGAATGCAGCTCAAAATGGGTGGTAAATTTCATCTAAAGCTAAATATGGGCCAGAGACCGATAGCGCACAAGTAGAGTGATCGAAAGATGAAAAGCACTTTGGAAAGAGAGTTAAACAGTACGTGAAATTGTTGAAAGGGAAGCGCTTGCACCCAGACTTGGGCGCTGCCGATCACCTTGAGTTCTCCTCGAGTGCACTCGACAGCGCACAGGCCAGCATCGGTTCGGGTGGCTGGATAAAGGCCGGAGGAACGTAGCTCCCCTCGGGGAGTGTTATAGCCTCCGGTGCCATGCAGCCCAGCCGGACCGAGGACCGCGCCTTCGGGCTAGGATGCTGGCGTAATGGGTGTAAGCGACCCGTCTTGAAACACGGACCAAGG
>Erysiphe_acantholimonis_ex_Acantholimon_hedinii_KU554535
CAGAGACGCGGGGCCGAG-TCCGTCGAGCGTCAGCTGCGTGCTGGGCCGACCCTCCCACCCGTGTCGATTTGTATCTTGTTGCTTTGGCGGG-CCGGGCCGCGTCGTCGCTGGCCGCAT-GGACATGCGTCGG---CCGCCCACCGGTTT-CGACTGGAGCGCGCCCGCCAAAGACCCAACC--AAAACTCATGTTGTTTGTGTCGTCTTAGCTTTATTA-T-GAAAATTGAT-AAAACTTTCAACAACGGATCTCTTGGCTCTGGCATCGATGAAGAACGCAGCGAAATGCGATAAGTAATGTGAATTGCAGAATTTAGTGAATCATCGAATCTTTGAACGCACATTGCGCCCCTTGGTATTCCGAGGGGCATGCCTGTTCGAGCGTCATAACA-ACCCCCTCCAGCTGCCGTTGTGTGGCTGCGGTGTTGGGGCTCGTCGCG--ATGCGGCGGCCCTTAAAGACAGTGGCGGTCCCGGCGTGGGCTCTACGCGTAGTAACTT--GCTTCTCGCGACAGAGCGACGAC-GGTGGCTTGCCAGAACAACCCCCTATT-GGATCCCGTC----ACAC--GGAT-CACAGG------------------------------------------------------------------------------------------------------------------------------------------------------------------------------------------------------------------------------------------------------------------------------------------------------------------------------------------------------------------------------------------------------------------------------------------------------------------------------------------------------------------------------------------------------------------------------------------------------------------------------------------------------------------------------------
>Erysiphe_acantholimonis_ex_Acantholimon_hedini_KU554537
CAGAGT-GCGAGGCCCAG-TCGTG--AGCGTCAGCTGCGTGCTGGGCCGACCCTCCCACCCGTGTCGATTTGTATCTTGTTGCTTTGGCGGG-CCGGGCCGCGTCGTCGCTGGCCGCAT-GGACATGCGTCGG---CCGCCCACCGGTTT-CGACTGGAGCGCGCCCGCCAAAGACCCAACC--AAAACTCATGTTGTTTGTGTCGTCTTAGCTTTATTA-T-GAAAATTGAT-AAAACTTTCAACAACGGATCTCTTGGCTCTGGCATCGATGAAGAACGCAGCGAAATGCGATAAGTAATGTGAATTGCAGAATTTAGTGAATCATCGAATCTTTGAACGCACATTGCGCCCCTTGGTATTCCGAGGGGCATGCCTGTTCGAGCGTCATAACA-ACCCCCTCCAGCTGCCGTTGTGTGGCTGCGGTGTTGGGGCTCGTCGCG--ATGCGGCGGCCCTTAAAGACAGTGGCGGTCCCGGCGTGGGCTCTACGCGTAGTAACTT--GCTTCTCGCGACAGAGCGACGAC-GGTGGCTTGCCAGAACAACCCCCTATT-GGATCCCGTC----ACAC--GGAT-CACAGG------------------------------------------------------------------------------------------------------------------------------------------------------------------------------------------------------------------------------------------------------------------------------------------------------------------------------------------------------------------------------------------------------------------------------------------------------------------------------------------------------------------------------------------------------------------------------------------------------------------------------------------------------------------------------------
>Erysiphe_heraclei_ex_Osmorhiza_claytonii_FH01131061
CAGAGT-GCGAGGCTCAG-TCGTG---GCGTCTGCTGCGTGCTGGGCCGACCCTCCCACCCGTGTCGATTTGTATCTTGTTGCTTTGGCGGG-CCGGGCTGCGTCGTCGCTGTCCGCCT-GGACATGCGTCGG---CCGCCCACCGGTTT-CGACTGGAGCGCGCCCGCCAAAGACCCAACC-AAAAACTCATGTTGTCTGTGTCGTCTTAGCTTTATAAAT-GAAAATTGAT-AAAACTTTCAACAACGGATCTCTTGGCTCTGGCATCGATGAAGAACGCAGCGAAATGCGATAAGTAATGTGAATTGCAGAATTTAGTGAATCATCGAATCTTTGAACGCACATTGCGCCCCTTGGTATTCCGAGGGGCATGCCTGTTCGAGCGTCATAACA--CCCCCTCCAGCTGCCGTTGTGTGGCTGCGGTGTTGGGGCTCGTCGCG--ATGCGGCGGCCCTTAAAGACAGTGGCGGTCCCGGCGTGGGCTCTACGCGTAGTAACTT--GCTTCTCGCGACAGAGTGACGCCTGGTGGCTTGCCAGAACAA-CCCCTATT-GGGTCCAGTC----ACAT--GGAT-CACAGGTTGACCTCGAATCAGGTAGGAATACCCGCTGAACTTAAGCATATCAATAAGCGGAGGAAAAGAAACCAACCGGGATTACCTCAGTAACGGCGAGTGAAGCGGTAACAGCTCAAATTTGAAATCTGGCTCCTCTGGAGTCCGAATTGTAATTTGTAGAAGATGCTTTGGGTTGTGGGTTCGGCCTAAGTTCCTTGGAACAGGACGTCATAGAGGGTGAGAATCCCGTATGTGGCCGAGGCCCGCGCCTATGTAAAGCTCTTTCAACGAGTCGAGTTGTTTGGGAATGCAGCTCAAAATGGGTGGTAAATTTCATCTAAAGCTAAATATGGGCCAGAGACCGATAGCGCACAAGTAGAGTGATCGAAAGATGAAAAGCACTTTGGAAAGAGAGTTAAACAGTACGTGAAATTGTTGAAAGGGAAGCGCTTGCACCCAGACTTGGACGCTGCCGATCACCTTGAGGTCTCCTCGAGTGCACTCGACAGCGTACAGGCCAGCATCGGTTCGGGTGGCTGGATAAAGGCCGTAGGAACGTAGCTCTCTTCGGGGAGTGTTATAGCCTACGGTGCCATGCAGCCCAGCCGGACCGAGGACCGCGCCTTCGGGCTAGGATGCTGGCGTAATGGGTGTAAGCGACCCGTC------------------
>Erysiphe_heraclei_ex_Hedera_hibernica_FH01131062
CAGAGT-GCGAGGCTCAG-TCGTG---GCGTCTGCTGCGTGCTGGGCCGACCCTCCCACCCGTGTCGATTTGTATCTTGTTGCTTTGGCGGG-CCGGGCTGCGTCGTCGCTGTCCGCCT-GGACATGCGTCGG---CCGCCCACCGGTTT-CGACTGGAGCGCGCCCGCCAAAGACCCAACC-AAAAACTCATGTTGTCTGTGTCGTCTTAGCTTTATAAAT-GAAAATTGAT-AAAACTTTCAACAACGGATCTCTTGGCTCTGGCATCGATGAAGAACGCAGCGAAATGCGATAAGTAATGTGAATTGCAGAATTTAGTGAATCATCGAATCTTTGAACGCACATTGCGCCCCTTGGTATTCCGAGGGGCATGCCTGTTCGAGCGTCATAACA--CCCCCTCCAGCTGCCGTTGTGTGGCTGCGGTGTTGGGGCTCGTCGCG--ATGCGGCGGCCCTTAAAGACAGTGGCGGTCCCGGCGTGGGCTCTACGCGTAGTAACTT--GCTTCTCGCGACAGAGTGACGCCTGGTGGCTTGCCAGAACAA-CCCCTATT-GGGTCCAGTC----ACAT--GGAT-CACAGGTTGACCTCGAATCAGGTAGGAATACCCGCTGAACTTAAGCATATCAATAAGCGGAGGAAAAGAAACCAACCGGGATTACCTCAGTAACGGCGAGTGAAGCGGTAACAGCTCAAATTTGAAATCTGGCTCCTCTGGAGTCCGAATTGTAATTTGTAGAAGATGCTTTGGGTTGTGGGTTCGGCCTAAGTTCCTTGGAACAGGACGTCATAGAGGGTGAGAATCCCGTATGTGGCCGAGGCCCGCGCCTATGTAAAGCTCTTTCAACGAGTCGAGTTGTTTGGGAATGCAGCTCAAAATGGGTGGTAAATTTCATCTAAAGCTAAATATGGGCCAGAGACCGATAGCGCACAAGTAGAGTGATCGAAAGATGAAAAGCACTTTGGAAAGAGAGTTAAACAGTACGTGAAATTGTTGAAAGGGAAGCGCTTGCACCCAGACTTGGACGCTGCCGATCACCTTGAGGTCTCCTCGAGTGCACTCGACAGCGTACAGGCCAGCATCGGTTCGGGTGGCTGGATAAAGGCCGTAGGAACGTAGCTCTCTTCGGGGAGTGTTATAGCCTACGGTGCCATGCAGCCCAGCCGGACCGAGGACCGCGCCTTCGGGCTAGGATGCTGGCGTAATGGGTGTAAGCGACCCGTCTTGAAACACGGACCAAGG
>Erysiphe_heraclei_ex_Angelica_polymorpha_LC009917
CAGAGT-GCGAGGCTCAG-TCGTG---GCATCTGCTGCGTGCTGGGCCGACCCTCCCACCCGTGTCGATTTGTATCTTGTTGCTTTGGCGGG-CCGGGCTGCGTCGTCGCTGTCCGCCT-GGACACGCGTCGG---CCGCCCACCGGTTT-CGACTGGAGCGCGCCCGCCAAAGACCCAACCAAAAAACTCATGTTGTCTGTGTCGTCTTAGCTTTATAA-T-GAAAATTGAT-AAAACTTTCAACAACGGATCTCTTGGCTCTGGCATCGATGAAGAACGCAGCGAAATGCGATACGTAATGTGAATTGCAGAATTTAGTGAATCATCGAATCTTTGAACGCACATTGCGCCCCTTGGTATTCCGAGGGGGATGCCTGTTCGAGCGTCATAACA--CCCCCTCCAGCTGCCGTTGTGTGGCTGCGGTGTTGGGGCTCGTCGCG--ATGCGGCGGCCCTTAAAGACAGTGGCGGTCCCGGCGTGGGCTCTACGCGTAGTAACTT--GCTTCTCGCGACAGAGTGACGCCTGGTGGCTTGCCAGAACAA-CCCCTATT-GGGTCCAGTC----ACAT--GGAT-CACAGGTTGACCTCGAATCAGGTAGGAATACCCGCTGAACTTAAGCATATCAATAAGCGGAGGACAAGAAACCAACCGGGATTACCTCAGTAACGGCGAGTGAAGCGGTAACAGCTCAAATTTGAAATCTGGCTCCTCTGGAGTCCGAATTGTAATTTGTAGAAGATGCTTTGGGTTGTGGGTTCGGCCTAAGTTCCTTGGAACAGGACGTCACAGAGGGTGAGAATCCCGTATGTGGCCGAGGCCCGCGCCTATGTAAAGCTCTTTCAACGAGTCGAGTTGTTTGGGAATGCAGCTCAAAATGGGTGGTAAATTTCATCTAAAGCTAAATATGGGCCAGAGACCGATAGCGCACAAGTAGAGTGATCGAAAGATGAAAAGCACTTTGGAAAGAGAGTTAAACAGTACGTGAAATTGTTGAAAGGGAAGCGCTTGCACCCAGACTTGGGCGCTGCTGATCACCTTGAGGTCTCCTCGAGTGCACTCGACAGCGCACAGGCCAGCATCGGTTCGGGTGGCTGGATAAAGGCCGTAGGAACGTAGCTCTCTTCGGGGAGTGTTATAGCCTACGGTGCCATGCAGCCCAGCCGGACCGAGGACCGCGCCTTCGGGCTAGGATGCTGGCGTAATGGGTGTAAGCGACCCGTCTTGAAACACGGACCAAGG
>Erysiphe_heraclei_ex_Conium_maculatum_LC010021
CAGAGT-GCGAGGCTCAG-TCGTG---GCGTCTGCTGCGTGCTGGGCCGACCCTCCCACCCGTGTCGATTTGTATCTTGTTGCTTTGGCGGG-CCGGGCTGCGTCGTCGCTGTCCGCCT-GGACATGCGTCGG---CCGCCCACCGGTTT-CGACTGGAGCGCGCCCGCCAAAGACCCAACC-AAAAACTCATGTTGTCTGTGTCGTCTTAGCTTTATAAAT-GAAAATTGAT-AAAACTTTCAACAACGGATCTCTTGGCTCTGGCATCGATGAAGAACGCAGCGAAATGCGATAAGTAATGTGAATTGCAGAATTTAGTGAATCATCGAATCTTTGAACGCACATTGCGCCCCTTGGTATTCCGAGGGGCATGCCTGTTCGAGCGTCATAACA--CCCCCTCCAGCTGCCGTTGTGTGGCTGCGGTGTTGGGGCTCGTCGCG--ATGCGGCGGCCCTTAAAGACAGTGGCGGTCCCGGCGTGGGCTCTACGCGTAGTAACTT--GCTTCTCGCGACAGAGTGACGCCTGGTGGCTTGCCAGAACAA-CCCCTATT-GGGTCCAGTC----ACAT--GGAT-CACAGGTTGACCTCGAATCAGGTAGGAATACCCGCTGAACTTAAGCATATCAATAAGCGGAGGAAAAGAAACCAACCGGGATTACCTCAGTAACGGCGAGTGAAGCGGTAACAGCTCAAATTTGAAATCTGGCTCCTCTGGAGTCCGAATTGTAATTTGTAGAAGATGCTTTGGGTTGTGGGTTCGGCCTAAGTTCCTTGGAACAGGACGTCATAGAGGGTGAGAATCCCGTATGTGGCCGAGGCCCGCGCCTATGTAAAGCTCTTTCAACGAGTCGAGTTGTTTGGGAATGCAGCTCAAAATGGGTGGTAAATTTCATCTAAAGCTAAATATGGGCCAGAGACCGATAGCGCACAAGTAGAGTGATCGAAAGATGAAAAGCACTTTGGAAAGAGAGTTAAACAGTACGTGAAATTGTTGAAAGGGAAGCGCTTGCACCCAGACTTGGACGCTGCCGATCACCTTGAGGTCTCCTCGAGTGCACTCGACAGCGTACAGGCCAGCATCGGTTCGGGTGGCTGGATAAAGGCCGTAGGAACGTAGCTCTCTTCGGGGAGTGTTATAGCCTACGGTGCCATGCAGCCCAGCCGGACCGAGGACCGCGCCTTCGGGCTAGGATGCTGGCGTAATGGGTGTAAGCGACCCGTCTTGAAACACGGACCAAGG
>Erysiphe_heraclei_ex_Pimpinella_affinis_AB104513
CAGAGT-GCGAGGCTCAG-TCGTG---GCATCTGCTGCGTGCTGGGCCGACCCTCCCACCCGTGTCGATTTGTATCTTGTTGCTTTGGCGGG-CCGGGCTGCGTCGTCGCTGTCCGCCT-GGACACGCGTCGG---CCGCCCACCGGTTT-CGACTGGAGCGCGCCCGCCAAAGACCCAACCAAAAAACTCATGTTGTCTGTGTCGTCTTAGCTTTATAA-T-GAAAATTGAT-AAAACTTTCAACAACGGATCTCTTGGCTCTGGCATCGATGAAGAACGCAGCGAAATGCGATAAGTAATGTGAATTGCAGAATTTAGTGAATCATCGAATCTTTGAACGCACATTGCGCCCCTTGGTATTCCGAGGGGCATGCCTGTTCGAGCGTCATCACA--CCCCCTCCAGCTGCCGTTGTGTGGCTGCGGTGTTGGGGCTCGTCGCG--ATGCGGCGGCCCTTAAAGACAGTGGCGGTCCCGGCGTGGGCTCTACGCGTAGTAACTT--GCTTCTCGCGACAGAGTGACGCCTGGTGGCTTGCCAGAACAA-CCCCTATT-GGGTCCAGTC----ACAT--GGAT-CACAGG------------------------------------------------------------------------------------------------------------------------------------------------------------------------------------------------------------------------------------------------------------------------------------------------------------------------------------------------------------------------------------------------------------------------------------------------------------------------------------------------------------------------------------------------------------------------------------------------------------------------------------------------------------------------------------
>Erysiphe_heraclei_ex_Torilis_cf._leptophylla_AB104514
CAGAGT-GCGAGGCTCAG-TCGTG---GCATCTGCTGCGTGCTGGGCCGACCCTCCCACCCGTGTCGATTTGTATCTTGTTGCTTTGGCGGG-CCGGGCTGCGTCGTCGCTGTCCGCCT-GGACACGCGTCGG---CCGCCCACCGGTTT-CGACTGGAGCGCGCCCGCCAAAGACCCAACCAAAAAACTCATGTTGTCTGTGTCGTCTTAGCTTTATAA-T-GAAAATTGAT-AAAACTTTCAACAACGGATCTCTTGGCTCTGGCATCGATGAAGAACGCAGCGAAATGCGATAAGTAATGTGAATTGCAGAATTTAGTGAATCATCGAATCTTTGAACGCACATTGCGCCCCTTGGTATTCCGAGGGGCATGCCTGTTCGAGCGTCATAACA--CCCCCTCCAGCTGCCGTTGTGTGGCTGCGGTGTTGGGGCTCGTCGCG--ATGCGGCGGCCCTTAAAGACAGTGGCGGTCCCGGCGTGGGCTCTACGCGTAGTAACTT--GCTTCTCGCGACAGAGTGACGCCTGGTGGCTTGCCAGAACAA-CCCCTATT-GGGTCCAGTC----ACAT--GGAT-CACAGG------------------------------------------------------------------------------------------------------------------------------------------------------------------------------------------------------------------------------------------------------------------------------------------------------------------------------------------------------------------------------------------------------------------------------------------------------------------------------------------------------------------------------------------------------------------------------------------------------------------------------------------------------------------------------------
>Erysiphe_malvae_ex_Malva_sp._MW581145
CAGAGT-GCGAGGCTCAG-TCGTG---GCATCTGCTGCGTGCTGGGCCGACCCTCCCACCCGTGTCGATTTGTATCTTGTTGCTTTGGCGGG-CCGGGCTGCGTCGTCGCTGTCCGCCT-GGACACGCGTCGG---CCGCCCACCGGTTT-CGACTGGAGCGCGCCCGCCAAAGACCCAACCAAAAAACTCATGTTGTCTGTGTCGTCTTAGCTTTATAA-T-GAAAATTGAT-AAAACTTTCAACAACGGATCTCTTGGCTCTGGCATCGATGAAGAACGCAGCGAAATGCGATAAGTAATGTGAATTGCAGAATTTAGTGAATCATCGAATCTTTGAACGCACATTGCGCCCCTTGGTATTCCGAGGGGCATGCCTGTTCGAGCGTCATAACA--CCCCCTCCAGCTGCCGTTGTGTGGCTGCGGTGTTGGGGCTCGTCGCG--ATGCGGCGGCCCTTAAAGACAGTGGCGGTCCCGGCGTGGGCTCTACGCGTAGTAACTT--GCTTCTCGCGACAGAGTGACGCCTGGTGGCTTGCCAGAACAA-CCCCTATT-GGGTCCAGTC----ACAT--GGAT-CACAGGTTGACCTCGAATCAGGTAGGAATACCCGCTGAACTTAAGCATATCAATAAGCGGAGGAAAAGAAACCAACCGGGATTACCTCAGTAACGGCGAGTGAAGCGGTAACAGCTCAAATTTGAAATCTGGCTCCTCTGGAGTCCGAATTGTAATTTGTAGAAGATGCTTTGGGTTGTGGGTTCGGCCTAAGTTCCTTGGAACAGGACGTCATAGAGGGTGAGAATCCCGTATGTGGCCGAGGCCCGCGCCTATGTAAAGCTCTTTCAACGAGTCGAGTTGTTTGGGAATGCAGCTCAAAATGGGTGGTAAATTTCATCTAAAGCTAAATATGGGCCAGAGACCGATAGCGCACAAGTAGAGTGATCGAAAGATGAAAAGCACTTTGGAAAGAGAGTTAAACAGTACGTGAAATTGTTGAAAGGGAAGCGCTTGCACCCAGACTTGGGCGCTGCTGATCACCTTGAGGTCTCCTCGAGTGCACTCGACAGCGCACAGGCCAGCATCGGTTCGGGTGGCTGGATAAAGGCCGTAGGAACGTAGCTCTCTTCGGGGAGTGTTATAGCCTACGGTGCCATGCAGCCCAGCCGGACCGAGGACCGCGCCTTCGGGCTAGGATGCTGGCGTAATGGGTGTAAGCGACCCGTCTTGAAACACGGACCAAGG
>Erysiphe_malvae_ex_Malva_sp._LC010041
CAGAGT-GCGAGGCTCAG-TCGTG---GCGTCTGCTGCGTGCTGGGCCGACCCTCCCACCCGTGTCGATTTGTATCTTGTTGCTTTGGCGGG-CCGGGCTGCGTCGTCGCTGTCCGCCT-GGACATGCGTCGG---CCGCCCACCGGTTT-CGACTGGAGCGCGCCCGCCAAAGACCCAACC-AAAAACTCATGTTGTCTGTGTCGTCTTAGCTTTATAAAT-GAAAATTGAT-AAAACTTTCAACAACGGATCTCTTGGCTCTGGCATCGATGAAGAACGCAGCGAAATGCGATAAGTAATGTGAATTGCAGAATTTAGTGAATCATCGAATCTTTGAACGCACATTGCGCCCCTTGGTATTCCGAGGGGCATGCCTGTTCGAGCGTCATAACA--CCCCCTCCAGCTGCCGTTGTGTGGCTGCGGTGTTGGGGCTCGTCGCG--ATGCGGCGGCCCTTAAAGACAGTGGCGGTCCCGGCGTGGGCTCTACGCGTAGTAACTT--GCTTCTCGCGACAGAGTGACGCCTGGTGGCTTGCCAGAACAA-CCCCTATT-GGGTCCAGTC----ACAT--GGAT-CACAGGTTGACCTCGAATCAGGTAGGAATACCCGCTGAACTTAAGCATATCAATAAGCGGAGGAAAAGAAACCAACCGGGATTACCTCAGTAACGGCGAGTGAAGCGGTAACAGCTCAAATTTGAAATCTGGCTCCTCTGGAGTCCGAATTGTAATTTGTAGAAGATGCTTTGGGTTGTGGGTTCGGCCTAAGTTCCTTGGAACAGGACGTCATAGAGGGTGAGAATCCCGTATGTGGCCGAGGCCCGCGCCTATGTAAAGCTCTTTCAACGAGTCGAGTTGTTTGGGAATGCAGCTCAAAATGGGTGGTAAATTTCATCTAAAGCTAAATATGGGCCAGAGACCGATAGCGCACAAGTAGAGTGATCGAAAGATGAAAAGCACTTTGGAAAGAGAGTTAAACAGTACGTGAAATTGTTGAAAGGGAAGCGCTTGCACCCAGACTTGGACGCTGCCGATCACCTTGAGGTCTCCTCGAGTGCACTCGACAGCGTACAGGCCAGCATCGGTTCGGGTGGCTGGATAAAGGCCGTAGGAACGTAGCTCTCTTCGGGGAGTGTTATAGCCTACGGTGCCATGCAGCCCAGCCGGACCGAGGACCGCGCCTTCGGGCTAGGATGCTGGCGTAATGGGTGTAAGCGACCCGTCTTGAAACACGGACCAAGG
>Erysiphe_malvae_ex_Malva_sylvestris_LC010040
CAGAGT-GCGAGGCTCAG-TCGTG---GCGTCTGCTGCGTGCTGGGCCGACCCTCCCACCCGTGTCGATTTGTATCTTGTTGCTTTGGCGGG-CCGGGCTGCGTCGTCGCTGTCCGCCT-GGACATGCGTCGG---CCGCCCACCGGTTT-CGACTGGAGCGCGCCCGCCAAAGACCCAACC-AAAAACTCATGTTGTCTGTGTCGTCTTAGCTTTATAAAT-GAAAATTGAT-AAAACTTTCAACAACGGATCTCTTGGCTCTGGCATCGATGAAGAACGCAGCGAAATGCGATAAGTAATGTGAATTGCAGAATTTAGTGAATCATCGAATCTTTGAACGCACATTGCGCCCCTTGGTATTCCGAGGGGCATGCCTGTTCGAGCGTCATAACA--CCCCCTCCAGCTGCCGTTGTGTGGCTGCGGTGTTGGGGCTCGTCGCG--ATGCGGCGGCCCTTAAAGACAGTGGCGGTCCCGGCGTGGGCTCTACGCGTAGTAACTT--GCTTCTCGCGACAGAGTGACGCCTGGTGGCTTGCCAGAACAA-CCCCTATT-GGGTCCAGTC----ACAT--GGAT-CACAGGTTGACCTCGAATCAGGTAGGAATACCCGCTGAACTTAAGCATATCAATAAGCGGAGGAAAAGAAACCAACCGGGATTACCTCAGTAACGGCGAGTGAAGCGGTAACAGCTCAAATTTGAAATCTGGCTCCTCTGGAGTCCGAATTGTAATTTGTAGAAGATGCTTTGGGTTGTGGGTTCGGCCTAAGTTCCTTGGAACAGGACGTCATAGAGGGTGAGAATCCCGTATGTGGCCGAGGCCCGCGCCTATGTAAAGCTCTTTCAACGAGTCGAGTTGTTTGGGAATGCAGCTCAAAATGGGTGGTAAATTTCATCTAAAGCTAAATATGGGCCAGAGACCGATAGCGCACAAGTAGAGTGATCGAAAGATGAAAAGCACTTTGGAAAGAGAGTTAAACAGTACGTGAAATTGTTGAAAGGGAAGCGCTTGCACCCAGACTTGGACGCTGCCGATCACCTTGAGGTCTCCTCGAGTGCACTCGACAGCGTACAGGCCAGCATCGGTTCGGGTGGCTGGATAAAGGCCGTAGGAACGTAGCTCTCTTCGGGGAGTGTTATAGCCTACGGTGCCATGCAGCCCAGCCGGACCGAGGACCGCGCCTTCGGGCTAGGATGCTGGCGTAATGGGTGTAAGCGACCCGTCTTGAAACACGGACCAAGG
>Erysiphe_malvae_ex_Malva_pusilla_HMJAU_PM92233_China
CAGAGT-GCGAGGCTCAG-TCGTG---GCATCTGCTGCGTGCTGGGCCGACCCTCCCACCCGTGTCGATTTGTATCTTGTTGCTTTGGCGGG-CCGGGCTGCGTCGTCGCTGTCCGCCT-GGACACGCGTCGG---CCGCCCACCGGTTT-CGACTGGAGCGCGCCCGCCAAAGACCCAACCAAAAAACTCATGTTGTCTGTGTCGTCTTAGCTTTATAA-T-GAAAATTGAT-AAAACTTTCAACAACGGATCTCTTGGCTCTGGCATCGATGAAGAACGCAGCGAAATGCGATAAGTAATGTGAATTGCAGAATTTAGTGAACCATCGAATCTTTGAACGCACATTGCGCCCCTTGGTATTCCGAGGGGCATGCCTGTTCGAGCGTCATAACA--CCCCCTCCAGCTGCCGTTGTGTGGCTGCGGTGTTGGGGCTCGTCGCG--ATGCGGCGGCCCTTAAAGACAGTGGCGGTCCCGGCGTGGGCTCTACGCGTAGTAACTT--GCTTCTCGCGACAGAGTGACGCCTGGTGGCTTGCCAGAACAA-CCCCTATT-GGGTCCAGTC----ACAT--GGAT-CACAGGTTGACCTCGAATCAGGTAGGAATACCCGCTGAACTTAAGCATATCAATAAGCGGAGGAAAAGAAACCAACCGGGATTACCTCAGTAACGGCGAGTGAAGCGGTAACAGCTCAAATTTGAAATCTGGCTCCTCTGGAGTCCGAATTGTAATTTGTAGAAGATGCGTTGGGTTGTGGGTTCGGCCTAAGTTCCTTGGAACAGGACGTCATAGAGGGTGAGAATCCCGTATGTGGCCGAGGCCCGCGCCTATGTAAAGCTCTTTCAACGAGTCGAGTTGTTTGGGAATGCAGCTCAAAATGGGTGGTAAATTTCATCTAAAGCTAAATATGGGCCAGAGACCGATAGCGCACAAGTAGAGTGATCGAAAGATGAAAAGCACTTTGGAAAGAGAGTTAAACAGTACGTGAAATTGTTGAAAGGGAAGCGCTTGCGCCCAGACTTGGGCGCTGCTGATCACCTTGAGGTCTCCTCGAGTGCACTCGACAGCGCACAGGCCAGCATCGGTTCGGGTGGCTGGATAAAGGCCGTAGGAACGTAGCTCTCTTCGGGGAGTGTTATAGCCTACGGTGCCATGCAGCCCAGCCGGACCGAGGACCGCGCCTTCGGGCTAGGATGCTGGCGTAATGGGTGTAAGCGACCCGTCTTGAAACACGGACCAAGG
>Erysiphe_malvae_ex_Malva_pusilla_HMJAU_PM92234_China
CAGAGT-GCGAGGCTCAG-TCGTG---GCATCTGCTGCGTGCTGGGCCGACCCTCCCACCCGTGTCGATTTGTATCTTGTTGCTTTGGCGGG-CCGGGCTGCGTCGTCGCTGTCCGCCT-GGACACGCGTCGG---CCGCCCACCGGTTT-CGACTGGAGCGCGCCCGCCAAAGACCCAACCAAAAAACTCATGTTGTCTGTGTCGTCTTAGCTTTATAA-T-GAAAATTGAT-AAAACTTTCAACAACGGATCTCTTGGCTCTGGCATCGATGAAGAACGCAGCGAAATGCGATAAGTAATGTGAATTGCAGAATTTAGTGAACCATCGAATCTTTGAACGCACATTGCGCCCCTTGGTATTCCGAGGGGCATGCCTGTTCGAGCGTCATAACA--CCCCCTCCAGCTGCCGTTGTGTGGCTGCGGTGTTGGGGCTCGTCGCG--ATGCGGCGGCCCTTAAAGACAGTGGCGGTCCCGGCGTGGGCTCTACGCGTAGTAACTT--GCTTCTCGCGACAGAGTGACGCCTGGTGGCTTGCCAGAACAA-CCCCTATT-GGGTCCAGTC----ACAT--GGAT-CACAGGTTGACCTCGAATCAGGTAGGAATACCCGCTGAACTTAAGCATATCAATAAGCGGAGGAAAAGAAACCAACCGGGATTACCTCAGTAACGGCGAGTGAAGCGGTAACAGCTCAAATTTGAAATCTGGCTCCTCTGGAGTCCGAATTGTAATTTGTAGAAGATGCGTTGGGTTGTGGGTTCGGCCTAAGTTCCTTGGAACAGGACGTCATAGAGGGTGAGAATCCCGTATGTGGCCGAGGCCCGCGCCTATGTAAAGCTCTTTCAACGAGTCGAGTTGTTTGGGAATGCAGCTCAAAATGGGTGGTAAATTTCATCTAAAGCTAAATATGGGCCAGAGACCGATAGCGCACAAGTAGAGTGATCGAAAGATGAAAAGCACTTTGGAAAGAGAGTTAAACAGTACGTGAAATTGTTGAAAGGGAAGCGCTTGCGCCCAGACTTGGGCGCTGCTGATCACCTTGAGGTCTCCTCGAGTGCACTCGACAGCGCACAGGCCAGCATCGGTTCGGGTGGCTGGATAAAGGCCGTAGGAACGTAGCTCTCTTCGGGGAGTGTTATAGCCTACGGTGCCATGCAGCCCAGCCGGACCGAGGACCGCGCCTTCGGGCTAGGATGCTGGCGTAATGGGTGTAAGCGACCCGTCTTGAAACACGGACCAAGG
>Erysiphe_betae_ex_Beta_vulgaris_subsp._vulgaris_FH01131056
CAGAGT-GCGAGGCTCAG-TCGTG---GCGTCTGCTGCGTGCTGGGCCGACCCTCCCACCCGTGTCGATTTGTATCTTGTTGCTTTGGCGGG-CCGGGCTGCGTCGTCGCTGTCCGCCT-GGACATGCGTCGG---CCGCCCACCGGTTT-CGACTGGAGCGCGCCCGCCAAAGACCCAACC-AAAAACTCATGTTGTCTGTGTCGTCTTAGCTTTATAAAT-GAAAATTGAT-AAAACTTTCAACAACGGATCTCTTGGCTCTGGCATCGATGAAGAACGCAGCGAAATGCGATAAGTAATGTGAATTGCAGAATTTAGTGAATCATCGAATCTTTGAACGCACATTGCGCCCCTTGGTATTCCGAGGGGCATGCCTGTTCGAGCGTCATAACA--CCCCCTCCAGCTGCCGTTGTGTGGCTGCGGTGTTGGGGCTCGTCGCG--ATGCGGCGGCCCTTAAAGACAGTGGCGGTCCCGGCGTGGGCTCTACGCGTAGTAACTT--GCTTCTCGCGACAGAGTGACGCCTGGTGGCTTGCCAGAACAA-CCCCTATT-GGGTCCAGTC----ACAT--GGAT-CACAGGTTGACCTCGAATCAGGTAGGAATACCCGCTGAACTTAAGCATATCAATAAGCGGAGGAAAAGAAACCAACCGGGATTACCTCAGTAACGGCGAGTGAAGCGGTAACAGCTCAAATTTGAAATCTGGCTCCTCTGGAGTCCGAATTGTAATTTGTAGAAGATGCTTTGGGTTGTGGGTTCGGCCTAAGTTCCTTGGAACAGGACGTCATAGAGGGTGAGAATCCCGTATGTGGCCGAGGCCCGCGCCTATGTAAAGCTCTTTCAACGAGTCGAGTTGTTTGGGAATGCAGCTCAAAATGGGTGGTAAATTTCATCTAAAGCTAAATATGGGCCAGAGACCGATAGCGCACAAGTAGAGTGATCGAAAGATGAAAAGCACTTTGGAAAGAGAGTTAAACAGTACGTGAAATTGTTGAAAGGGAAGCGCTTGCACCCAGACTTGGACGCTGCCGATCACCTTGAGGTCTCCTCGAGTGCACTCGACAGCGTACAGGCCAGCATCGGTTCGGGTGGCTGGATAAAGGCCGTAGGAACGTAGCTCTCTTCGGGGAGTGTTATAGCCTACGGTGCCATGCAGCCCAGCCGGACCGAGGACCGCGCCTT----------------------------------------------------------
>Erysiphe_betae_ex_Beta_vulgaris_KX574674
CAGAGT-GCGAGGCTCAG-TCGTG---GCGTCTGCTGCGTGCTGGGCCGACCCTCCCACCCGTGTCGATTTGTATCTTGTTGCTTTGGCGGG-CCGGGCTGCGTCGTCGCTGTCCGCCT-GGACATGCGTCGG---CCGCCCACCGGTTT-CGACTGGAGCGCGCCCGCCAAAGACCCAACC-AAAAACTCATGTTGTCTGTGTCGTCTTAGCTTTATAAAT-GAAAATTGAT-AAAACTTTCAACAACGGATCTCTTGGCTCTGGCATCGATGAAGAACGCAGCGAAATGCGATAAGTAATGTGAATTGCAGAATTTAGTGAATCATCGAATCTTTGAACGCACATTGCGCCCCTTGGTATTCCGAGGGGCATGCCTGTTCGAGCGTCATAACA--CCCCCTCCAGCTGCCGTTGTGTGGCTGCGGTGTTGGGGCTCGTCGCG--ATGCGGCGGCCCTTAAAGACAGTGGCGGTCCCGGCGTGGGCTCTACGCGTAGTAACTT--GCTTCTCGCGACAGAGTGACGCCTGGTGGCTTGCCAGAACAA-CCCCTATT-GGGTCCAGTC----ACAT--GGAT-CACAGG------------------------------------------------------------------------------------------------------------------------------------------------------------------------------------------------------------------------------------------------------------------------------------------------------------------------------------------------------------------------------------------------------------------------------------------------------------------------------------------------------------------------------------------------------------------------------------------------------------------------------------------------------------------------------------
>Erysiphe_betae_ex_Beta_vulgaris_var._vulgaris_LC777881
CAGAGT-GCGAGGCTCAG-TCGTG---GCGTCTGCTGCGTGCTGGGCCGACCCTCCCACCCGTGTCGATTTGTATCTTGTTGCTTTGGCGGG-CCGGGCTGCGTCGTCGCTGTCCGCCT-GGACATGCGTCGG---CCGCCCACCGGTTT-CGACTGGAGCGCGCCCGCCAAAGACCCAACC-AAAAACTCATGTTGTCTGTGTCGTCTTAGCTTTATAAAT-GAAAATTGAT-AAAACTTTCAACAACGGATCTCTTGGCTCTGGCATCGATGAAGAACGCAGCGAAATGCGATAAGTAATGTGAATTGCAGAATTTAGTGAATCATCGAATCTTTGAACGCACATTGCGCCCCTTGGTATTCCGAGGGGCATGCCTGTTCGAGCGTCATAACA--CCCCCTCCAGCTGCCGTTGTGTGGCTGCGGTGTTGGGGCTCGTCGCG--ATGCGGCGGCCCTTAAAGACAGTGGCGGTCCCGGCGTGGGCTCTACGCGTAGTAACTT--GCTTCTCGCGACAGAGTGACGCCTGGTGGCTTGCCAGAACAA-CCCCTATTTGGGTCCAGTC----ACAT--GGAT-CACAGGTTGACCTCGAATCAGGTAGGAATACCCGCTGAACTTAAGCATATCAATAA-CGGAGGAAAAGAAACCAACCGGGATTACCTCAGTAACGGCGAGTGAAGCGGTAACAGCTCAAATTTGAAATCTGGCTCCTCTGGAGTCCGAATTGTAATTTGTAGAAGATGCTTTGGGTTGTGGGTTCGGCCTAAGTTCCTTGGAACAGGACGTCATAGAGGGTGAGAATCCCGTATGTGGCCGAGGCCCGCGCCTATGTAAAGCTCTTTCAACGAGTCGAGTTGTTTGGGAATGCAGCTCAAAATGGGTGGTAAATTTCATCTAAAGCTAAATATGGGCCAGAGACCGATAGCGCACAAGTAGAGTGATCGAAAGATGAAAAGCACTTTGGAAAGAGAGTTAAACAGTACGTGAAATTGTTGAAAGGGAAGCGCTTGCACCCAGACTTGGACGCTGCCGATCACCTTGAGGTCTCCTCGAGTGCACTCGACAGCGTACAGGCCAGCATCGGTTCGGGTGGCTGGATAAAGGCCGTAGGAACGTAGCTCTCTTCGGGGAGTGTTATAGCCTACGGTGCCATGCAGCCCAGCCGGACCGAGGACCGCGCCTTCGGGCTAGGATGCTGGCGTAATGGGTGTAAGCGACCCGTCTTGAAACACGGACCAAGG
>Erysiphe_bistortae_ex_Bistorta_amplexicaulis_MZ048848
CAGAGT-GCGAGGCTCAG-TCGTG---GCGTCTGCTGCGTGCTGGGCCGACCCTCCCACCCGTGTCGATTTGTATCTTGTTGCTTTGGCGGG-CCGGGCTGCGTCGTCGCTGTCCGCCT-GGACATGCGTCGG---CCGCCCACCGGTTT-CGACTGGAGCGCGCCCGCCAAAGACCCAACC-AAAAACTCATGTTGTCTGTGTCGTCTTAGCTTTATAA-T-GAAAATTGAT-AAAACTTTCAACAACGGATCTCTTGGCTCTGGCATCGATGAAGAACGCAGCGAAATGCGATAAGTAATGTGAATTGCAGAATTTAGTGAATCATCGAATCTTTGAACGCACATTGCGCCCCTTGGTATTCCGAGGGGCATGCCTGTTCGAGCGTCATAACA--CCCCCTCCAGCTGCCGTTGTGTGGCTGCGGTGTTGGGGCTCGTCGCG--ATGCGGCGGCCCTTAAAGACAGTGGCGGTCCCGGCGTGGGCTCTACGCGTAGTAACTT--GCTTCTCGCGACAGAGTGACGCCCGGTGGCTTGCCAGAACAA-CCCCTATTTGGGTCCAGTC----ACAT--GGAT-CACA--------------------------------------------------------------------------------------------------------------------------------------------------------------------------------------------------------------------------------------------------------------------------------------------------------------------------------------------------------------------------------------------------------------------------------------------------------------------------------------------------------------------------------------------------------------------------------------------------------------------------------------------------------------------------------------
>Erysiphe_bistortae_ex_Bistorta_amplexicaulis_MZ048849
CAGAGT-GCGAGGCTCAG-TCGTG---GCGTCTGCTGCGTGCTGGGCCGACCCTCCCACCCGTGTCGATTTGTATCTTGTTGCTTTGGCGGG-CCGGGCTGCGTCGTCGCTGTCCGCCT-GGACATGCGTCGG---CCGCCCACCGGTTT-CGACTGGAGCGCGCCCGCCAAAGACCCAACC-AAAAACTCATGTTGTCTGTGTCGTCTTAGCTTTATAA-T-GAAAATTGAT-AAAACTTTCAACAACGGATCTCTTGGCTCTGGCATCGATGAAGAACGCAGCGAAATGCGATAAGTAATGTGAATTGCAGAATTTAGTGAATCATCGAATCTTTGAACGCACATTGCGCCCCTTGGTATTCCGAGGGGCATGCCTGTTCGAGCGTCATAACA--CCCCCTCCAGCTGCCGTTGTGTGGCTGCGGTGTTGGGGCTCGTCGCG--ATGCGGCGGCCCTTAAAGACAGTGGCGGTCCCGGCGTGGGCTCTACGCGTAGTAACTT--GCTTCTCGCGACAGAGTGACGCCCGGTGGCTTGCCAGAACAA-CCCCTATTTGGGTCCAGTC----ACAT--GGAT-CACA--------------------------------------------------------------------------------------------------------------------------------------------------------------------------------------------------------------------------------------------------------------------------------------------------------------------------------------------------------------------------------------------------------------------------------------------------------------------------------------------------------------------------------------------------------------------------------------------------------------------------------------------------------------------------------------
>Erysiphe_buhri_ex_Dianthus_chinensis_HMJAU_PM92239_China
CAGAGT-GCGAGGCTCAG-TCGTG---GCGTGTGCTGCGTGCTGGGCCGACCCTCCCACCCGTGTCGATTTGTATCTTGTTGCTTTGGCGGG-CCGGGCTACGTCGTCGCTGTCCGCAT-GGACACGCGTCGG---CCGCCCACCGGTTT-CGACTGGAGCGCGCCCGCCAAAGACCCCACC--AAAACTCATGTTGTCTGTGTCGTCTTAGCTTTATAA-T-GAAAATTGAT-AAAACTTTCAACAACGGATCTCTTGGCTCTGGCATCGATGAAGAACGCAGCGAAATGCGATAAGTAATGTGAATTGCAGAATTTAGTGAATCATCGAATCTTTGAACGCACATTGCGCCCCTTGGTATTCCGAGGGGCATGCCTGTTCGAGCGTCATAACA--CCCCCTCCAGCTGCCGTTGTGTGGCTGCGGTGTTGGGGCTCGTCGCG--ATGCGGCGGCCCTTAAAGACAGTGGCGGTCCCGGCGTGGGCTCTACGCGTAGTAACTT--GCTTCTCGCGACAGAGTGACGCCCGGTGGCTTGCCAGAACAA-CCCCTA-TTGGGTCCAGTC----ACAT--GGAT-CACAGGTTGACCTCGAATCAGGTAGGAATACCCGCTGAACTTAAGCATATCAATAAGCGGAGGA------------------TACCTCAGTAACGGCGAGTGAAGCGGTAACAGCTCAAATTTGAAATCTGGCTCCTCTGGAGTCCGAATTGTAATTTGTAGAAGATGCTTTGGGTTGTGGGTTCGGCCTAAGTTCCTTGGAACAGGACGTCATAGAGGGTGAGAATCCCGTATGTGGCCGAGGCCCGCGCCTATGTAAAGCTCTTTCAACGAGTCGAGTTGTTTGGGAATGCAGCTCAAAATGGGTGGTAAATTTCATCTAAAGCTAAATATGGGCCAGAGACCGATAGCGCACAAGTAGAGTGATCGAAAGATGAAAAGCACTTTGGAAAGAGAGTTAAACAGTACGTGAAATTGTTGAAAGGGAAGCGCTTGCACCCAGACTTGGGCGCTGCCGATCACCTTGAGGTTTCCTCGAGTGCACTCGACAGCGCACAGGCCAGCATCGGTTCGGGTGGCTGGATAAAGGCCGTAGGAACGTAGCTCTCTTCGGGCAGTGTTATAGCCTACGGTGCCATGCAGCCCAGCCGGACCGAGGACCGCGCCTTCGGGCTAGGATGCTGGCGTAATGGGTGTAAGCGACCCGTCTTGAAACACGGACCAAGG
>Erysiphe_buhri_ex_Dianthus_chinensis_HMJAU_PM92238_China
CAGAGT-GCGAGGCTCAG-TCGTG---GCGTGTGCTGCGTGCTGGGCCGACCCTCCCACCCGTGTCGATTTGTATCTTGTTGCTTTGGCGGG-CCGGGCTACGTCGTCGCTGTCCGCAT-GGACACGCGTCGG---CCGCCCACCGGTTT-CGACTGGAGCGCGCCCGCCAAAGACCCCACC--AAAACTCATGTTGTCTGTGTCGTCTTAGCTTTATAA-T-GAAAATTGAT-AAAACTTTCAACAACGGATCTCTTGGCTCTGGCATCGATGAAGAACGCAGCGAAATGCGATAAGTAATGTGAATTGCAGAATTTAGTGAATCATCGAATCTTTGAACGCACATTGCGCCCCTTGGTATTCCGAGGGGCATGCCTGTTCGAGCGTCATAACA--CCCCCTCCAGCTGCCGTTGTGTGGCTGCGGTGTTGGGGCTCGTCGCG--ATGCGGCGGCCCTTAAAGACAGTGGCGGTCCCGGCGTGGGCTCTACGCGTAGTAACTT--GCTTCTCGCGACAGAGTGACGCCCGGTGGCTTGCCAGAACAA-CCCCTA-TTGGGTCCAGTC----ACAT--GGAT-CACAGGTTGACCTCGAATCAGGTAGGAATACCCGCTGAACTTAAGCATATCAATAAGCGGAGGA-CGGAAACCAACCGGGATTACCTCAGTAACGGCGAGTGAAGCGGTAACAGCTCAAATTTGAAATCTGGCTCCTCTGGAGTCCGAATTGTAATTTGTAGAAGATGCTTTGGGTTGTGGGTTCGGCCTAAGTTCCTTGGAACAGGACGTCATAGAGGGTGAGAATCCCGTATGTGGCCGAGGCCCGCGCCTATGTAAAGCTCTTTCAACGAGTCGAGTTGTTTGGGAATGCAGCTCAAAATGGGTGGTAAATTTCATCTAAAGCTAAATATGGGCCAGAGACCGATAGCGCACAAGTAGAGTGATCGAAAGATGAAAAGCACTTTGGAAAGAGAGTTAAACAGTACGTGAAATTGTTGAAAGGGAAGCGCTTGCACCCAGACTTGGGCGCTGCCGATCACCTTGAGGTTTCCTCGAGTGCACTCGACAGCGCACAGGCCAGCATCGGTTCGGGTGGCTGGATAAAGGCCGTAGGAACGTAGCTCTCTTCGGGCAGTGTTATAGCCTACGGTGCCATGCAGCCCAGCCGGACCGAGGACCGCGCCTTCGGGCTAGGATGCTGGCGTAATGGGTGTAAGCGACCCGTCTTGAAACACGGACCAAGG
>Erysiphe_rumicicola_ex_Rumex_acetosa_HMJAU_PM92240_China
CAGAGT-GCGAGGCTCAG-TCGTG---GCGTCTGCTGCGTGCTGGGCCGACCCTCCCACCCGTGTCGATTTGTATCTTGTTGCTTTGGCGGG-CCGGGCTACGTCGTCGCTGTCCGCAG-GGACACGCGTCGG---CCGCCCACCGGTTT-CGACTGGAGCGCGCCCGCCAAAGACCCAACC--AAAACTCATGTAGTCTGTGTCGTCTTAGCTTTATAA-T-GAAAATTGAT-AAAACTTTCAACAACGGATCTCTTGGCTCTGGCATCGATGAAGAACGCAGCGAAATGCGATAAGTAATGTGAATTGCAGAATTTAGTGAATCATCGAATCTTTGAACGCACATTGCGCCCCTTGGTATTCCGAGGGGCATGCCTGTTCGAGCGTCATAACA--CCCCCTCCAGCTACCGTTGTGTGGCTGCGGTGTTGGGGCTCGTCGCG--ACGCGGCGGCCCTTAAAGACAGTGGCGGTCCCGACGTGGGCTCTACGCGTAGTAACTT--GCTTCTCGCGACAGAGTGACGCCTGGTGGCTTGCCAGAACAA-CCCCAA-TTGGGTCCAGTC----ACAT--GGAT-CACAGGTTGACCTCGAATCAGGTAGGAATACCCGCTGAACTTAAGCATATCAATAAGCGGAGGAAAAGAAACCAACCGGGATTACCTCAGTAACGGCGAGTGAAGCGGTAACAGCTCAAATTTGAAATCTGGCTCCTCTGGAGTCCGAATTGTAATTTGTAGAAGATGCTTTGGGTTGTGGGTTCGGCCTAAGTTCCTTGGAACAGGACGTCATAGAGGGTGAGAATCCCGTATGTGGCCGAGGCCCGCGCCTATGTAAAGCTCTTTCAACGAGTCGAGTTGTTTGGGAATGCAGCTCAAAATGGGTGGTAAATTTCATCTAAAGCTAAATATGGGCCAGAGACCGATAGCGCACAAGTAGAGTGATCGAAAGATGAAAAGCACTTTGGAAAGAGAGTTAAACAGTACGTGAAATTGTTGAAAGGGAAGCGCTTGCACCCAGACTTGGGCGCTGCCGATCACCTTGAGGTCTCCTCGAGTGCACTCGACAGCGCACAGGCCAGCATCGGTTCGGGTGGCTGGATAAAGGCCGTAGGAACGTAGCTCTCTTCGGGGAGTGTTATAGCCTACGGTGCCATGCAGCCCAGCCGGACCGAGGACCGCGCCTTCGGGCTAGGATGCTGGCGTAATGGGTGTAAGCGACCCGTCTTGAAACACGGACCAAGG
>Erysiphe_rumicicola_ex_Rumex_acetosa_HMJAU_PM92242_China
CAGAGT-GCGAGGCTCAG-TCGTG---GCGTCTGCTGCGTGCTGGGCCGACCCTCCCACCCGTGTCGATTTGTATCTTGTTGCTTTGGCGGG-CCGGGCTACGTCGTCGCTGTCCGCAG-GGACACGCGTCGG---CCGCCCACCGGTTT-CGACTGGAGCGCGCCCGCCAAAGACCCAACC--AAAACTCATGTAGTCTGTGTCGTCTTAGCTTTATAA-T-GAAAATTGAT-AAAACTTTCAACAACGGATCTCTTGGCTCTGGCATCGATGAAGAACGCAGCGAAATGCGATAAGTAATGTGAATTGCAGAATTTAGTGAATCATCGAATCTTTGAACGCACATTGCGCCCCTTGGTATTCCGAGGGGCATGCCTGTTCGAGCGTCATAACA--CCCCCTCCAGCTACCGTTGTGTGGCTGCGGTGTTGGGGCTCGTCGCG--ACGCGGCGGCCCTTAAAGACAGTGGCGGTCCCGACGTGGGCTCTACGCGTAGTAACTT--GCTTCTCGCGACAGAGTGACGCCTGGTGGCTTGCCAGAACAA-CCCCAA-TTGGGTCCAGTC----ACAT--GGAT-CACAGGTTGACCTCGAATCAGGTAGGAATACCCGCTGAACTTAAGCATATCAATAAGCGGAGGAAAAGAAACCAACCGGGATTACCTCAGTAACGGCGAGTGAAGCGGTAACAGCTCAAATTTGAAATCTGGCTCCTCTGGAGTCCGAATTGTAATTTGTAGAAGATGCTTTGGGTTGTGGGTTCGGCCTAAGTTCCTTGGAACAGGACGTCATAGAGGGTGAGAATCCCGTATGTGGCCGAGGCCCGCGCCTATGTAAAGCTCTTTCAACGAGTCGAGTTGTTTGGGAATGCAGCTCAAAATGGGTGGTAAATTTCATCTAAAGCTAAATATGGGCCAGAGACCGATAGCGCACAAGTAGAGTGATCGAAAGATGAAAAGCACTTTGGAAAGAGAGTTAAACAGTACGTGAAATTGTTGAAAGGGAAGCGCTTGCACCCAGACTTGGGCGCTGCCGATCACCTTGAGGTCTCCTCGAGTGCACTCGACAGCGCACAGGCCAGCATCGGTTCGGGTGGCTGGATAAAGGCCGTAGGAACGTAGCTCTCTTCGGGGAGTGTTATAGCCTACGGTGCCATGCAGCCCAGCCGGACCGAGGACCGCGCCTTCGGGCTAGGATGCTGGCGTAATGGGTGTAAGCGACCCGTCTTGAAACACGGACCAAGG
>Erysiphe_rumicicola_ex_Rumex_acetosa_HMJAU_PM92243_China
CAGAGT-GCGAGGCTCAG-TCGTG---GCGTCTGCTGCGTGCTGGGCCGACCCTCCCACCCGTGTCGATTTGTATCTTGTTGCTTTGGCGGG-CCGGGCTACGTCGTCGCTGTCCGCAG-GGACACGCGTCGG---CCGCCCACCGGTTT-CGACTGGAGCGCGCCCGCCAAAGACCCAACC--AAAACTCATGTAGTCTGTGTCGTCTTAGCTTTATAA-T-GAAAATTGAT-AAAACTTTCAACAACGGATCTCTTGGCTCTGGCATCGATGAAGAACGCAGCGAAATGCGATAAGTAATGTGAATTGCAGAATTTAGTGAATCATCGAATCTTTGAACGCACATTGCGCCCCTTGGTATTCCGAGGGGCATGCCTGTTCGAGCGTCATAACA--CCCCCTCCAGCTACCGTTGTGTGGCTGCGGTGTTGGGGCTCGTCGCG--ACGCGGCGGCCCTTAAAGACAGTGGCGGTCCCGACGTGGGCTCTACGCGTAGTAACTT--GCTTCTCGCGACAGAGTGACGCCTGGTGGCTTGCCAGAACAA-CCCCAA-TTGGGTCCAGTC----ACAT--GGAT-CACAGGTTGACCTCGAATCAGGTAGGAATACCCGCTGAACTTAAGCATATCAATAAGCGGAGGAAAAGAAACCAACCGGGATTACCTCAGTAACGGCGAGTGAAGCGGTAACAGCTCAAATTTGAAATCTGGCTCCTCTGGAGTCCGAATTGTAATTTGTAGAAGATGCTTTGGGTTGTGGGTTCGGCCTAAGTTCCTTGGAACAGGACGTCATAGAGGGTGAGAATCCCGTATGTGGCCGAGGCCCGCGCCTATGTAAAGCTCTTTCAACGAGTCGAGTTGTTTGGGAATGCAGCTCAAAATGGGTGGTAAATTTCATCTAAAGCTAAATATGGGCCAGAGACCGATAGCGCACAAGTAGAGTGATCGAAAGATGAAAAGCACTTTGGAAAGAGAGTTAAACAGTACGTGAAATTGTTGAAAGGGAAGCGCTTGCACCCAGACTTGGGCGCTGCCGATCACCTTGAGGTCTCCTCGAGTGCACTCGACAGCGCACAGGCCAGCATCGGTTCGGGTGGCTGGATAAAGGCCGTAGGAACGTAGCTCTCTTCGGGGAGTGTTATAGCCTACGGTGCCATGCAGCCCAGCCGGACCGAGGACCGCGCCTTCGGGCTAGGATGCTGGCGTAATGGGTGTAAGCGACCCGTCTTGAAACACGGACCAAGG
>Erysiphe_rumicicola_ex_Rumex_acetosa_HMJAU_PM92512_China
CAGAGT-GCGAGGCTCAG-TCGTG---GCGTCTGCTGCGTGCTGGGCCGACCCTCCCACCCGTGTCGATTTGTATCTTGTTGCTTTGGCGGG-CCGGGCTACGTCGTCGCTGTCCGCAG-GGACACGCGTCGG---CCGCCCACCGGTTT-CGACTGGAGCGCGCCCGCCAAAGACCCAACC--AAAACTCATGTAGTCTGTGTCGTCTTAGCTTTATAA-T-GAAAATTGAT-AAAACTTTCAACAACGGATCTCTTGGCTCTGGCATCGATGAAGAACGCAGCGAAATGCGATAAGTAATGTGAATTGCAGAATTTAGTGAATCATCGAATCTTTGAACGCACATTGCGCCCCTTGGTATTCCGAGGGGCATGCCTGTTCGAGCGTCATAACA--CCCCCTCCAGCTACCGTTGTGTGGCTGCGGTGTTGGGGCTCGTCGCG--ACGCGGCGGCCCTTAAAGACAGTGGCGGTCCCGACGTGGGCTCTACGCGTAGTAACTT--GCTTCTCGCGACAGAGTGACGCCTGGTGGCTTGCCAGAACAA-CCCCAA-TTGGGTCCAGTC----ACAT--GGAT-CACAGGTTGACCTCGAATCAGGTAGGAATACCCGCTGAACTTAAGCATATCAATAAGCGGAGGAAAAGAAACCAACCGGGATTACCTCAGTAACGGCGAGTGAAGCGGTAACAGCTCAAATTTGAAATCTGGCTCCTCTGGAGTCCGAATTGTAATTTGTAGAAGATGCTTTGGGTTGTGGGTTCGGCCTAAGTTCCTTGGAACAGGACGTCATAGAGGGTGAGAATCCCGTATGTGGCCGAGGCCCGCGCCTATGTAAAGCTCTTTCAACGAGTCGAGTTGTTTGGGAATGCAGCTCAAAATGGGTGGTAAATTTCATCTAAAGCTAAATATGGGCCAGAGACCGATAGCGCACAAGTAGAGTGATCGAAAGATGAAAAGCACTTTGGAAAGAGAGTTAAACAGTACGTGAAATTGTTGAAAGGGAAGCGCTTGCACCCAGACTTGGGCGCTGCCGATCACCTTGAGGTCTCCTCGAGTGCACTCGACAGCGCACAGGCCAGCATCGGTTCGGGTGGCTGGATAAAGGCCGTAGGAACGTAGCTCTCTTCGGGGAGTGTTATAGCCTACGGTGCCATGCAGCCCAGCCGGACCGAGGACCGCGCCTTCGGGCTAGGATGCTGGCGTAATGGGTGTAAGCGACCCGTCTTGAAACACGGACCAAGG
>Erysiphe_rumicicola_ex_Rumex_acetosa_HMJAU_PM92513_China
CAGAGT-GCGAGGCTCAG-TCGTG---GCGTCTGCTGCGTGCTGGGCCGACCCTCCCACCCGTGTCGATTTGTATCTTGTTGCTTTGGCGGG-CCGGGCTACGTCGTCGCTGTCCGCAG-GGACACGCGTCGG---CCGCCCACCGGTTT-CGACTGGAGCGCGCCCGCCAAAGACCCAACC--AAAACTCATGTAGTCTGTGTCGTCTTAGCTTTATAA-T-GAAAATTGAT-AAAACTTTCAACAACGGATCTCTTGGCTCTGGCATCGATGAAGAACGCAGCGAAATGCGATAAGTAATGTGAATTGCAGAATTTAGTGAATCATCGAATCTTTGAACGCACATTGCGCCCCTTGGTATTCCGAGGGGCATGCCTGTTCGAGCGTCATAACA--CCCCCTCCAGCTACCGTTGTGTGGCTGCGGTGTTGGGGCTCGTCGCG--ACGCGGCGGCCCTTAAAGACAGTGGCGGTCCCGACGTGGGCTCTACGCGTAGTAACTT--GCTTCTCGCGACAGAGTGACGCCTGGTGGCTTGCCAGAACAA-CCCCAA-TTGGGTCCAGTC----ACAT--GGAT-CACAGGTTGACCTCGAATCAGGTAGGAATACCCGCTGAACTTAAGCATATCAATAAGCGGAGGAAAAGAAACCAACCGGGATTACCTCAGTAACGGCGAGTGAAGCGGTAACAGCTCAAATTTGAAATCTGGCTCCTCTGGAGTCCGAATTGTAATTTGTAGAAGATGCTTTGGGTTGTGGGTTCGGCCTAAGTTCCTTGGGACAGGACGTCATAGAGGGTGAGAATCCCGTATGTGGCCGAGGCCCGCGCCTATGTAAAGCTCTTTCAACGAGTCGAGTTGTTTGGGAATGCAGCTCAAAATGGGTGGTAAATTTCATCTAAAGCTAAATATGGGCCAGAGACCGATAGCGCACAAGTAGAGTGATCGAAAGATGAAAAGCACTTTGGAAAGAGAGTTAAACAGTACGTGAAATTGTTGAAAGGGAAGCGCTTGCACCCAGACTTGGGCGCTGCCGATCACCTTGAGGTCTCCTCGAGTGCACTCGACAGCGCACAGGCCAGCATCGGTTCGGGTGGCTGGATAAAGGCCGTAGGAACGTAGCTCTCTTCGGGGAGTGTTATAGCCTACGGTGCCATGCAGCCCAGCCGGACCGAGGACCGCGCCTTCGGGCTAGGATGCTGGCGTAATGGGTGTAAGCGACCCGTCTTGAAACACGGACCAAGG
>Erysiphe_rumicicola_ex_Rumex_acetosa_HMJAU_PM92241_China
CAGAGT-GCGAGGCTCAG-TCGTG---GCGTCTGCTGCGTGCTGGGCCGACCCTCCCACCCGTGTCGATTTGTATCTTGTTGCTTTGGCGGG-CCGGGCTACGTCGTCGCTGTCCGCAG-GGACACGCGTCGG---CCGCCCACCGGTTT-CGACTGGAGCGCGCCCGCCAAAGACCCAACC--AAAACTCATGTAGTCTGTGTCGTCTTAGCTTTATAA-T-GAAAATTGAT-AAAACTTTCAACAACGGATCTCTTGGCTCTGGCATCGATGAAGAACGCAGCGAAATGCGATAAGTAATGTGAATTGCAGAATTTAGTGAATCATCGAATCTTTGAACGCACATTGCGCCCCTTGGTATTCCGAGGGGCATGCCTGTTCGAGCGTCATAACA--CCCCCTCCAGCTACCGTTGTGTGGCTGCGGTGTTGGGGCTCGTCGCG--ACGCGGCGGCCCTTAAAGACAGTGGCGGTCCCGACGTGGGCTCTACGCGTAGTAACTT--GCTTCTCGCGACAGAGTGACGCCTGGTGGCTTGCCAGAACAA-CCCCAA-TTGGGTCCAGTC----ACAT--GGAT-CACAGGTTGACCTCGAATCAGGTAGGAATACCCGCTGAACTTAAGCATATCAATAAGCGGAGGAAAAGAAACCAACCGGGATTACCTCAGTAACGGCGAGTGAAGCGGTAACAGCTCAAATTTGAAATCTGGCTCCTCTGGAGTCCGAATTGTAATTTGTAGAAGATGCTTTGGGTTGTGGGTTCGGCCTAAGTTCCTTGGAACAGGACGTCATAGAGGGTGAGAATCCCGTATGTGGCCGAGGCCCGCGCCTATGTAAAGCTCTTTCAACGAGTCGAGTTGTTTGGGAATGCAGCTCAAAATGGGTGGTAAATTTCATCTAAAGCTAAATATGGGCCAGAGACCGATAGCGCACAAGTAGAGTGATCGAAAGATGAAAAGCACTTTGGAAAGAGAGTTAAACAGTACGTGAAATTGTTGAAAGGGAAGCGCTTGCACCCAGACTTGGGCGCTGCCGATCACCTTGAGGTCTCCTCGAGTGCACTCGACAGCGCACAGGCCAGCATCGGTTCGGGTGGCTGGATAAAGGCCGTAGGAACGTAGCTCTCTTCGGGGAGTGTTATAGCCTACGGTGCCATGCAGCCCAGCCGGACCGAGGACCGCGCCTTCGGGCTAGGATGCTGGCGTAATGGGTGTAAGCGACCCGTCTTGAAACACGGACCAAGG
>Erysiphe_rumicicola_ex_Rumex_obtusifolius_LC009892
CAGAGT-GCGAGGCTCAG-TCGTG---GCGTCTGCTGCGTGCTGGGCCGACCCTCCCACCCGTGTCGATTTGTATCTTGTTGCTTTGGCGGG-CCGGGCTACGTCGTCGCTGTCCGCAG-GGACACGCGTCGG---CCGCCCACCGGTTT-CGACTGGAGCGCGCGCGCCAAAGACCCAACC--AAAACTCATGTAGTCTGTGTCGTCTTAGCTTTATAA-T-GAAAATTGAT-AAAACTTTCAACAACGGATCTCTTGGCTCTGGCATCGATGAAGAACGCAGCGAAATGCGATAAGTAATGTGAATTGCAGAATTTAGTGAATCATCGAATCTTTGAACGCACATTGCGCCCCTTGGTATTCCGAGGGGCATGCCTGTTCGAGCGTCATAACA--CCCCCTCCAGCTACCGTTGTGTGGCTGCGGTGTTGGGGCTCGTCGCG--ACGCGGCGGCCCTTAAAGACAGTGGCGGTCCCGACGTGGGCTCTACGCGTAGTAACTT--GCTTCTCGCGACAGAGTGACGCCTGGTGGCTTGCCAGAACAA-CCCCAA-TTGGGTCCAGTC----ACAT--GGAT-CACA--------------------------------------------------------------------------------------------------------------------------------------------------------------------------------------------------------------------------------------------------------------------------------------------------------------------------------------------------------------------------------------------------------------------------------------------------------------------------------------------------------------------------------------------------------------------------------------------------------------------------------------------------------------------------------------
>Erysiphe_rumicicola_ex_Rumex_japonicus_MT361081
CAGAGT-GCGAGGCTCAG-TCGTG---GCGTCTGCTGCGTGCTGGGCCGACCCTCCCACCCGTGTCGATTTGTATCTTGTTGCTTTGGCGGG-CCGGGCTACGTCGTCGCTGTCCGCAG-GGACACGCGTCGG---CCGCCCACCGGTTT-CGACTGGAGCGCGCGCGCCAAAGACCCAACC--AAAACTCATGTAGTCTGTGTCGTCTTAGCTTTATAA-T-GAAAATTGAT-AAAACTTTCAACAACGGATCTCTTGGCTCTGGCATCGATGAAGAACGCAGCGAAATGCGATAAGTAATGTGAATTGCAGAATTTAGTGAATCATCGAATCTTTGAACGCACATTGCGCCCCTTGGTATTCCGAGGGGCATGCCTGTTCGAGCGTCATAACA--CCCCCTCCAGCTACCGTTGTGTGGCTGCGGTGTTGGGGCTCGTCGCG--ACGCGGCGGCCCTTAAAGACAGTGGCGGTCCCGACGTGGGCTCTACGCGTAGTAACTT--GCTTCTC----------------------------------------------------------------------------------------------------------------------------------------------------------------------------------------------------------------------------------------------------------------------------------------------------------------------------------------------------------------------------------------------------------------------------------------------------------------------------------------------------------------------------------------------------------------------------------------------------------------------------------------------------------------------------------------------------------------------------------------------------------------
>Erysiphe_rumicicola_ex_Rumex_japonicus_MT361079
CAGAGT-GCGAGGCTCAG-TCGTG---GCGTCTGCTGCGTGCTGGGCCGACCCTCCCACCCGTGTCGATTTGTATCTTGTTGCTTTGGCGGG-CCGGGCTACGTCGTCGCTGTCCGCAG-GGACACGCGTCGG---CCGCCCACCGGTTT-CGACTGGAGCGCGCGCGCCAAAGACCCAACC--AAAACTCATGTAGTCTGTGTCGTCTTAGCTTTATAA-T-GAAAATTGAT-AAAACTTTCAACAACGGATCTCTTGGCTCTGGCATCGATGAAGAACGCAGCGAAATGCGATAAGTAATGTGAATTGCAGAATTTAGTGAATCATCGAATCTTTGAACGCACATTGCGCCCCTTGGTATTCCGAGGGGCATGCCTGTTCGAGCGTCATAACA--CCCCCTCCAGCTACCGTTGTGTGGCTGCGGTGTTGGGGCTCGTCGCG--ACGCGGCGGCCCTTAAAGACAGTGGCGGTCCCGACGTGGGCTCTACGCGTAGTAACTT--GCTTCT-----------------------------------------------------------------------------------------------------------------------------------------------------------------------------------------------------------------------------------------------------------------------------------------------------------------------------------------------------------------------------------------------------------------------------------------------------------------------------------------------------------------------------------------------------------------------------------------------------------------------------------------------------------------------------------------------------------------------------------------------------------------
>Erysiphe_rumicicola_ex_Rumex_obtusifolius_MK305942
--------------------------------------------------CCCTCCCACCCGTGTCGATTTGTATCTTGTTGCTTTGGCGGG-CCGGGCTACGTCGTCGCTGTCCGCAG-GGACACGCGTCGG---CCGCCCACCGGTTT-CGACTGGAGCGCGCGCGCCAAAGACCCAACC--AAAACTCATGTAGTCTGTGTCGTCTTAGCTTTATAA-T-GAAAATTGAT-AAAACTTTCAACAACGGATCTCTTGGCTCTGGCATCGATGAAGAACGCAGCGAAATGCGATAAGTAATGTGAATTGCAGAATTTAGTGAATCATCGAATCTTTGAACGCACATTGCGCCCCTTGGTATTCCGAGGGGCATGCCTGTTCGAGCGTCATAACA--CCCCCTCCAGCTACCGTTGTGTGGCTGCGGTGTTGGGGCTCGTCGCG--ACGCGGCGGCCCTTAAAGACAGTGGCGGTCCCGACGTGGGCTCTACGCGTAGTAACTT--GCTTCTCGCGACAGAGTGACGCCTGGTGGCTTGCCAGAACAA-CCCCAA-TTGGGT---------------------------------------------------------------------------------------------------------------------------------------------------------------------------------------------------------------------------------------------------------------------------------------------------------------------------------------------------------------------------------------------------------------------------------------------------------------------------------------------------------------------------------------------------------------------------------------------------------------------------------------------------------------------------------------------------------------
>Erysiphe_rumicicola_ex_Rumex_obtusifolius_MK305941
--------------------------------------------------CCCTCCCACCCGTGTCGATTTGTATCTTGTTGCTTTGGCGGG-CCGGGCTACGTCGTCGCTGTCCGCAG-GGACACGCGTCGG---CCGCCCACCGGTTT-CGACTGGAGCGCGCGCGCCAAAGACCCAACC--AAAACTCATGTAGTCTGTGTCGTCTTAGCTTTATAA-T-GAAAATTGAT-AAAACTTTCAACAACGGATCTCTTGGCTCTGGCATCGATGAAGAACGCAGCGAAATGCGATAAGTAATGTGAATTGCAGAATTTAGTGAATCATCGAATCTTTGAACGCACATTGCGCCCCTTGGTATTCCGAGGGGCATGCCTGTTCGAGCGTCATAACA--CCCCCTCCAGCTACCGTTGTGTGGCTGCGGTGTTGGGGCTCGTCGCG--ACGCGGCGGCCCTTAAAGACAGTGGCGGTCCCGACGTGGGCTCTACGCGTAGTAACTT--GCTTCTCGCGACAGAGTGACGCCTGGTGGCTTGCCAGAACAA-CCCCAA-TTGGGTCCAGTC----ACAT--GGAT-CACA--------------------------------------------------------------------------------------------------------------------------------------------------------------------------------------------------------------------------------------------------------------------------------------------------------------------------------------------------------------------------------------------------------------------------------------------------------------------------------------------------------------------------------------------------------------------------------------------------------------------------------------------------------------------------------------
>Erysiphe_rumicicola_ex_Rheum_rhabarbarum_KT984287
-------------------TCGTG---GCGTCTGCTGCGTGCTGGGCCGACCCTCCCACCCGTGTCGATTTGTATCTTGTTGCTTTGGCGGG-CCGGGCTACGTCGTCGCTGTCCGCAG-GGACACGCGTCGG---CCGCCCACCGGTTT-CGACTGGAGCGCGCGCGCCAAAGACCCAACC--AAAACTCATGTAGTCTGTGTCGTCTTAGCTTTATAA-T-GAAAATTGAT-AAAACTTTCAACAACGGATCTCTTGGCTCTGGCATCGATGAAGAACGCAGCGAAATGCGATAAGTAATGTGAATTGCAGAATTTAGTGAATCATCGAATCTTTGAACGCACATTGCGCCCCTTGGTATTCCGAGGGGCATGCCTGTTCGAGCGTCATAACA--CCCCCTCCAGCTACCGTTGTGTGGCTGCGGTGTTGGGGCTCGTCGCG--ACGCGGCGGCCCTTAAAGACAGTGGCGGTCCCGACGTGGGCTCTACGCGTAGTAACTT--GCTTCTCGCGACAGAGTGACGCCTGGTGGCTTGCCAGAACAA-CCCCAA-TTGGGTCCAGTC----ACAT--GGAT-CACA--------------------------------------------------------------------------------------------------------------------------------------------------------------------------------------------------------------------------------------------------------------------------------------------------------------------------------------------------------------------------------------------------------------------------------------------------------------------------------------------------------------------------------------------------------------------------------------------------------------------------------------------------------------------------------------
>Erysiphe_rumicicola_ex_Rumex_crispus_AF011308
CAGAGT-GCGAGGCTCAG-TCGTG---GCGTCTGCTGCGTGCTGGGCCGACCCTCCCACCCGTGTCGATTTGTATCTTGTTGCTTTGGCGGG-CCGGGCTACGTCGTCGCTGTCCGCAG-GGACACGCGTCGG---CCGCCCACCGGTTT-CGACTGGAGCGCGCGCGCCAAAGACCCAACC--AAAACTCATGTAGTCTGTGTCGTCTTAGCTTTATAA-T-GAAAATTGAT-AAAACTTTCAACAACGGATCTCTTGGCTCTGGCATCGATGAAGAACGCAGCGAAATGCGATAAGTAATGTGAATTGCAGAATTTAGTGAATCATCGAATCTTTGAACGCACATTGCGCCCCTTGGTATTCCGAGGGGCATGCCTGTTCGAGCGTCATAACA--CCCCCTCCAGCTACCGTTGTGTGGCTGCGGTGTTGGGGCTCGTCGCG--ACGCGGCGGCCCTTAAAGACAGTGGCGGTCCCGACGTGGGCTCTACGCGTAGTAACTT--GCTTCTCGCGACAGAGTGACGCCTGGTGGCTTGCCAGAACAA-CCCCAA-TTGGGTCCAGTC----ACAT--GGAT-CACA--------------------------------------------------------------------------------------------------------------------------------------------------------------------------------------------------------------------------------------------------------------------------------------------------------------------------------------------------------------------------------------------------------------------------------------------------------------------------------------------------------------------------------------------------------------------------------------------------------------------------------------------------------------------------------------
>Erysiphe_rumicicola_ex_Rumex_crispus_OP326701
CAGAGT-GCGAGGCTCAG-TCGTG---GCGTCTGCTGCGTGCTGGGCCGACCCTCCCACCCGTGTCGATTTGTATCTTGTTGCTTTGGCGGG-CCGGGCTACGTCGTCGCTGTCCGCAG-GGACACGCGTCGG---CCGCCCACCGGTTT-CGACTGGAGCGCGCCCGCCAAAGACCCAACC--AAAACTCATGTAGTCTGTGTCGTCTTAGCTTTATAA-T-GAAAATTGAT-AAAACTTTCAACAACGGATCTCTTGGCTCTGGCATCGATGAAGAACGCAGCGAAATGCGATAAGTAATGTGAATTGCAGAATTTAGTGAATCATCGAATCTTTGAACGCACATTGCGCCCCTTGGTATTCCGAGGGGCATGCCTGTTCGAGCGTCATAACA--CCCCCTCCAGCTACCGTTGTGTGGCTGCGGTGTTGGGGCTCGTCGCG--ACGCGGCGGCCCTTAAAGACAGTGGCGGTCCCGACGTGGGCTCTACGCGTAGTAACTT--GCTTCTCGCGACAGAGTGACGCCTGGTGGCTTGCCAGAACAA-CCCCAA-TTGGGTCCAGTC----ACAT--GGAT-CACA--------------------------------------------------------------------------------------------------------------------------------------------------------------------------------------------------------------------------------------------------------------------------------------------------------------------------------------------------------------------------------------------------------------------------------------------------------------------------------------------------------------------------------------------------------------------------------------------------------------------------------------------------------------------------------------
>Erysiphe_rumicicola_ex_Rumex_obtusifoliu_OP035592
CAGAGT-GCGAGGCTCAG-TCGTG---GCGTCTGCTGCGTGCTGGGCCGACCCTCCCACCCGTGTCGATTTGTATCTTGTTGCTTTGGCGGG-CCGGGCTACGTCGTCGCTGTCCGCAG-GGACACGCGTCGG---CCGCCCACCGGTTT-CGACTGGAGCGCGCCCGCCAAAGACCCAACC--AAAACTCATGTAGTCTGTGTCGTCTTAGCTTTATAA-T-GAAAATTGAT-AAAACTTTCAACAACGGATCTCTTGGCTCTGGCATCGATGAAGAACGCAGCGAAATGCGATAAGTAATGTGAATTGCAGAATTTAGTGAATCATCGAATCTTTGAACGCACATTGCGCCCCTTGGTATTCCGAGGGGCATGCCTGTTCGAGCGTCATAACA--CCCCCTCCAGCTACCGTTGTGTGGCTGCGGTGTTGGGGCTCGTCGCG--ACGCGGCGGCCCTTAAAGACAGTGGCGGTCCCGACGTGGGCTCTACGCGTAGTAACTT--GCTTCTCGCGACAGAGTGACGCCTGGTGGCTTGCCAGAACAA-CCCCAA-TTGGGTCCAGTC----ACAT--GGAT-CACA--------------------------------------------------------------------------------------------------------------------------------------------------------------------------------------------------------------------------------------------------------------------------------------------------------------------------------------------------------------------------------------------------------------------------------------------------------------------------------------------------------------------------------------------------------------------------------------------------------------------------------------------------------------------------------------
>Erysiphe_rumicicola_ex_Rumex_acetosa_MG647828
CAGAGT-GCGAGGCTCAG-TCGTG---GCGTCTGCTGCGTGCTGGGCCGACCCTCCCACCCGTGTCGATTTGTATCTTGTTGCTTTGGCGGG-CCGGGCTACGTCGTCGCTGTCCGCAG-GGACACGCGTCGG---CCGCCCACCGGTTT-CGACTGGAGCGCGCCCGCCAAAGACCCAACC--AAAACTCATGTAGTCTGTGTCGTCTTAGCTTTATAA-T-GAAAATTGAT-AAAACTTTCAACAACGGATCTCTTGGCTCTGGCATCGATGAAGAACGCAGCGAAATGCGATAAGTAATGTGAATTGCAGAATTTAGTGAATCATCGAATCTTTGAACGCACATTGCGCCCCTTGGTATTCCGAGGGGCATGCCTGTTCGAGCGTCATAACA--CCCCCTCCAGCTACCGTTGTGTGGCTGCGGTGTTGGGGCTCGTCGCG--ACGCGGCGGCCCTTAAAGACAGTGGCGGTCCCGACGTGGGCTCTACGCGTAGTAACTT--GCTTCTCGCGACAGAGTGACGCCTGGTGGCTTGCCAGAACAA-CCCCAAATTGGGTCCAGTC----ACA--------------------------------------------------------------------------------------------------------------------------------------------------------------------------------------------------------------------------------------------------------------------------------------------------------------------------------------------------------------------------------------------------------------------------------------------------------------------------------------------------------------------------------------------------------------------------------------------------------------------------------------------------------------------------------------------------
>Erysiphe_rumicicola_ex_Rumex_crispus_OP326702
CAGAGT-GCGAGGCTCAG-TCGTG---GCGTCTGCTGCGTGCTGGGCCGACCCTCCCACCCGTGTCGATTTGTATCTTGTTGCTTTGGCGGG-CCGGGCTACGTCGTCGCTGTCCGCAG-GGACACGCGTCGG---CCGCCCACCGGTTT-CGACTGGAGCGCGCCCGCCAAAGACCCAACC--AAAACTCATGTAGTCTGTGTCGTCTTAGCTTTATAA-T-GAAAATTGAT-AAAACTTTCAACAACGGATCTCTTGGCTCTGGCATCGATGAAGAACGCAGCGAAATGCGATAAGTAATGTGAATTGCAGAATTTAGTGAATCATCGAATCTTTGAACGCACATTGCGCCCCTTGGTATTCCGAGGGGCATGCCTGTTCGAGCGTCATAACA--CCCCCTCCAGCTACCGTTGTGTGGCTGCGGTGTTGGGGCTCGTCGCG--ACGCGGCGGCCCTTAAAGACAGTGGCGGTCCCGACGTGGGCTCTACGCGTAGTAACTT--GCTTCTCGCGACAGAGTGACGCCTGGTGGCTTGCCAGAACAA-CCCCAA-TTGGGTCCAGTC----ACAT--GGAT-CACA--------------------------------------------------------------------------------------------------------------------------------------------------------------------------------------------------------------------------------------------------------------------------------------------------------------------------------------------------------------------------------------------------------------------------------------------------------------------------------------------------------------------------------------------------------------------------------------------------------------------------------------------------------------------------------------
>Erysiphe_polygoni_ex_Fagopyrum_esculentum_KP076437
CAGAGT-GCGAGGCTCAG-TCGTG---GCGTCTGCTGCGTGCTGGGCCGACCCTCCCACCCGTGTCGATTTGTATCTTGTTGCTTTGGCGGG-CCGGGCTACGTCGTCGCTGTCCGCAG-GGACACGCGTCGG---CCGCCCACCGGTTT-CGACTGGAGCGCGCCCGCCAAAGACCCAACC--AAAACTCATGTAGTCTGTGTCGTCTTAGCTTTATAA-T-GAAAATTGAT-AAAACTTTCAACAACGGATCTCTTGGCTCTGGCATCGATGAAGAACGCAGCGAAATGCGATAAGTAATGTGAATTGCAGAATTTAGTGAATCATCGAATCTTTGAACGCACATTGCGCCCCTTGGTATTCCGAGGGGCATGCCTGTTCGAGCGTCATAACA--CCCCCTCCAGCTACCGTTGTGTGGCTGCGGTGTTGGGGCTCGTCGCG--ACGCGGCGGCCCTTAAAGACAGTGGCGGTCCCGACGTGGGCTCTACGCGTAGTAACTT--GCTTCTCGCGACAGAGTGACGCCTGGTGGCTTGCCAGAACAA-CCCCAA-TTGGGTCCAGTC----ACAT--GGAT-CACA--------------------------------------------------------------------------------------------------------------------------------------------------------------------------------------------------------------------------------------------------------------------------------------------------------------------------------------------------------------------------------------------------------------------------------------------------------------------------------------------------------------------------------------------------------------------------------------------------------------------------------------------------------------------------------------
>Erysiphe_polygoni_ex_Fagopyrum_tataricum_MW494930
CAGAGT-GCGAGGCTCAG-TCGTG---GCGTCTGCTGCGTGCTGGGCCGACCCTCCCACCCGTGTCGATTTGTATCTTGTTGCTTTGGCGGG-CCGGGCTACGTCGTCGCTGTCCGCAG-GGACACGCGTCGG---CCGCCCACCGGTTT-CGACTGGAGCGCGCCCGCCAAAGACCCAACC--AAAACTCATGTAGTCTGTGTCGTCTTAGCTTTATAA-T-GAAAATTGAT-AAAACTTTCAACAACGGATCTCTTGGCTCTGGCATCGATGAAGAACGCAGCGAAATGCGATAAGTAATGTGAATTGCAGAATTTAGTGAATCATCGAATCTTTGAACGCACATTGCGCCCCTTGGTATTCCGAGGGGCATGCCTGTTCGAGCGTCATAACA--CCCCCTCCAGCTACCGTTGTGTGGCTGCGGTGTTGGGGCTCGTCGCG--ACGCGGCGGCCCTTAAAGACAGTGGCGGTCCCGACGTGGGCTCTACGCGTAGTAACTT--GCTTCTCGCGACAGAGTGACGCCTGGTGGCTTGCCAGAACAA-CCCCAA-TTGGGTCCAGTC----ACAT--GGAT-CACA--------------------------------------------------------------------------------------------------------------------------------------------------------------------------------------------------------------------------------------------------------------------------------------------------------------------------------------------------------------------------------------------------------------------------------------------------------------------------------------------------------------------------------------------------------------------------------------------------------------------------------------------------------------------------------------
>Erysiphe_polygoni_ex_Muehlenbeckia_platyclada_LC163911
CAGAGT-GCGAGGCTCAG-TCGTG---GCGTCTGCTGCGTGCTGGGCCGACCCTCCCACCCGTGTCGATTTGTATCTTGTTGCTTTGGCGGG-CCGGGCTACGTCGTCGCTGTCCGCAG-GGACACGCGTCGG---CCGCCCACCGGTTT-CGACTGGAGCGCGCCCGCCAAAGACCCAACC--AAAACTCATGTTGTCTGTGTCGTCTTAGCTTTATAA-T-GAAAATTGAT-AAAACTTTCAACAACGGATCTCTTGGCTCTGGCATCGATGAAGAACGCAGCGAAATGCGATAAGTAATGTGAATTGCAGAATTTAGTGAATCATCGAATCTTTGAACGCACATTGCGCCCCCCGGCATTCCGAGGGGCATGCCTGTTCGAGCGTCAGAACA--CCCCCTCCAGCTGCCGTTGTGTGGCTGCGGTGTTGGGGCTCGTCGCG--AAGCGGCGGCCCTTAAAGACAGTGGCGGTCCCGACGTGGGCTCTACGCGTAGTAACTT--GCTTCTCGCGACAGAGTGACGCCTGGTGGCTTGCCAGAACAA-CCCCAA-TTGGGTCCAGTC----ACAT--GGAT-CACA--------------------------------------------------------------------------------------------------------------------------------------------------------------------------------------------------------------------------------------------------------------------------------------------------------------------------------------------------------------------------------------------------------------------------------------------------------------------------------------------------------------------------------------------------------------------------------------------------------------------------------------------------------------------------------------
>Erysiphe_polygoni_ex_Homalocladium_platycladum_KX098506
CAGAGT-GCGAGGCTCAG-TCGTG---GCGTCTGCGGCGTGCTGGGCCGACCCTCCCACCCGTGTCGATTTGTATCTTGTTGCTTTGGCGGG-CCGGGCTACGTCGTCGCTGTCCGCAG-GGACACGCGTCGG---CCGCCCACCGGTTT-CGACTGGAGCGCGCCCGCCAAAGACCCAACC--AAAACTCATGTTGTCTGTGTCGTCTTAGCTTTATAA-T-GAAAATTGAT-AAAACTTTCAACAACGGATCTCTTGGCTCTGGCATCGATGAAGAACGCAGCGAAATGCGATAAGTAATGTGAATTGCAGAATTTAGTGAATCATCGAATCTTTGAACGCACATTGCGCCCCTTGGTATTCCGAGGGGCATGCCTGTTCGAGCGTCATAACA--CCCCCTCCAGCTGCCGTTGTGTGGCTGCGGTGTTGGGGCTCGTCGCG--AAGCGGCGGCCCTTAAAGACAGTGGCGGTCCCGACGTGGGCTCTACGCGTAGTAACTT--GCTTCTCGCGACAGAGTGACGCCTGGTGGCTTGCCAGAACAA-CCCCTA-TTGGGTCCAGTC----ACAT--GGAT-CACA--------------------------------------------------------------------------------------------------------------------------------------------------------------------------------------------------------------------------------------------------------------------------------------------------------------------------------------------------------------------------------------------------------------------------------------------------------------------------------------------------------------------------------------------------------------------------------------------------------------------------------------------------------------------------------------
>Erysiphe_polygoni_ex_Antigonon_leptopus_LC163917
CAGAGT-GCGAGGCTCAG-TCGTG---GCGTCTGCGGCGTGCTGGGCCGACCCTCCCACCCGTGTCGATTTGTATCTTGTTGCTTTGGCGGG-CCGGGCTACGTCGTCGCTGTCCGCAG-GGACACGCGTCGG---CCGCCCACCGGTTT-CGACTGGAGCGCGCCCGCCAAAGACCCAACC--AAAACTCATGTTGTCTGTGTCGTCTTAGCTTTATAA-T-GAAAATTGAT-AAAACTTTCAACAACGGATCTCTTGGCTCTGGCATCGATGAAGAACGCAGCGAAATGCGATAAGTAATGTGAATTGCAGAATTTAGTGAATCATCGAATCTTTGAACGCACATTGCGCCCCTTGGTATTCCGAGGGGCATGCCTGTTCGAGCGTCATAACA--CCCCCTCCAGCTGCCGTTGTGTGGCTGCGGTGTTGGGGCTCGTCGCG--AAGCGGCGGCCCTTAAAGACAGTGGCGGTCCCGACGTGGGCTCTACGCGTAGTAACTT--GCTTCTCGCGACAGAGTGACGTCTGGTGGCTTGCCAGAACAA-CCCCTA-TTGGGTCCAGTC----ACAT--GGAT-CACA--------------------------------------------------------------------------------------------------------------------------------------------------------------------------------------------------------------------------------------------------------------------------------------------------------------------------------------------------------------------------------------------------------------------------------------------------------------------------------------------------------------------------------------------------------------------------------------------------------------------------------------------------------------------------------------
>Erysiphe_polygoni_ex_Antigonon_leptopus_MK685172
CAGAGT-GCGAGGCTCAG-TCGTG---GCGTCTGCGGCGTGCTGGGCCGACCCTCCCACCCGTGTCGATTTGTATCTTGTTGCTTTGGCGGG-CCGGGCTACGCCGTCGCTGTCCGCAG-GGACACGCGTCGG---CCGCCCACCGGTTT-CGACTGGAGCGCGCCCGCCAAAGACCCAACC--AAAACTCATGTTGTCTGTGTCGTCTTAGCTTTATAA-T-GAAAATTGAT-AAAACTTTCAACAACGGATCTCTTGGCTCTGGCATCGATGAAGAACGCAGCGAAATGCGATAAGTAATGTGAATTGCAGAATTTAGTGAATCATCGAATCTTTGAACGCACATTGCGCCCCTTGGTATTCCGAGGGGCATGCCTGTTCGAGCGTCATAACA--CCCCCTCCAGCTGCCGTTGTGTGGCTGCGGTGTTGGGGCTCGTCGCG--AAGCGGCGGCCCTTAAAGACAGTGGCGGTCCCGACGTGGGCTCTACGCGTAGTAACTT--GCTTCTCGCGACAGAGTGACGCCTGGTGGCTTGCCAGAACAA-CCCCTA-TTGGGTCCAGTC----ACAT--GGAT-CACA--------------------------------------------------------------------------------------------------------------------------------------------------------------------------------------------------------------------------------------------------------------------------------------------------------------------------------------------------------------------------------------------------------------------------------------------------------------------------------------------------------------------------------------------------------------------------------------------------------------------------------------------------------------------------------------
>Erysiphe_polygoni_ex_Polygonum_aviculare_LC328323
CAGAGT-GCGAGGCTCAG-TCGTG---GCGTCTGCTGCGTGCTGGGCCGACCCTCCCACCCGTGTCGATTTGTATCTTGTTGCTTTGGCGGG-CCGGGCTACGTCGTCGCTGTCCGCAG-GGACACGCGTCGG---CCGCCCACCGGTTT-CGACTGGAGCGCGCCCGCCAAAGACCCAACC--AAAACTCATGTTGTCTGTGTCGTCTTAGCTTTATAA-T-GAAAATTGAT-AAAACTTTCAACAACGGATCTCTTGGCTCTGGCATCGATGAAGAACGCAGCGAAATGCGATAAGTAATGTGAATTGCAGAATTTAGTGAATCATCGAATCTTTGAACGCACATTGCGCCCCTTGGTATTCCGAGGGGCATGCCTGTTCGAGCGTCATAACA--CCCCCTCCAGCTGCCGTTGTGTGGCTGCGGTGTTGGGGCTCGTCGCG--AAGCGGCGGCCCTTAAAGACAGTGGCGGTCCCGACGTGGGCTCTACGCGTAGTAACTT--GCTTCTCGCGACAGAGTGACGCCTGGTGGCTTGCCAGAACAA-CCCCTA-TTGGGTCCAGTC----ACAT--GGAT-CACA--------------------------------------------------------------------------------------------------------------------------------------------------------------------------------------------------------------------------------------------------------------------------------------------------------------------------------------------------------------------------------------------------------------------------------------------------------------------------------------------------------------------------------------------------------------------------------------------------------------------------------------------------------------------------------------
>Erysiphe_polygoni_ex_Polygonum_aviculare_LC328322
CAGAGT-GCGAGGCTCAG-TCGTG---GCGTCTGCTGCGTGCTGGGCCGACCCTCCCACCCGTGTCGATTTGTATCTTGTTGCTTTGGCGGG-CCGGGCTACGTCGTCGCTGTCCGCAG-GGACACGCGTCGG---CCGCCCACCGGTTT-CGACTGGAGCGCGCCCGCCAAAGACCCAACC--AAAACTCATGTTGTCTGTGTCGTCTTAGCTTTATAA-T-GAAAATTGAT-AAAACTTTCAACAACGGATCTCTTGGCTCTGGCATCGATGAAGAACGCAGCGAAATGCGATAAGTAATGTGAATTGCAGAATTTAGTGAATCATCGAATCTTTGAACGCACATTGCGCCCCTTGGTATTCCGAGGGGCATGCCTGTTCGAGCGTCATAACA--CCCCCTCCAGCTGCCGTTGTGTGGCTGCGGTGTTGGGGCTCGTCGCG--AAGCGGCGGCCCTTAAAGACAGTGGCGGTCCCGACGTGGGCTCTACGCGTAGTAACTT--GCTTCTCGCGACAGAGTGACGCCTGGTGGCTTGCCAGAACAA-CCCCTA-TTGGGTCCAGTC----ACAT--GGAT-CACA--------------------------------------------------------------------------------------------------------------------------------------------------------------------------------------------------------------------------------------------------------------------------------------------------------------------------------------------------------------------------------------------------------------------------------------------------------------------------------------------------------------------------------------------------------------------------------------------------------------------------------------------------------------------------------------
>Erysiphe_polygoni_ex_Polygonum_sp._LC010013
CAGAGT-GCGAGGCTCAG-TCGTG---GCGTCTGCTGCGTGCTGGGCCGACCCTCCCACCCGTGTCGATTTGTATCTTGTTGCTTTGGCGGG-CCGGGCTACGTCGTCGCTGTCCGCAG-GGACACGCGTCGG---CCGCCCACCGGTTT-CGACTGGAGCGCGCCCGCCAAAGACCCAACC--AAAACTCATGTTGTCTGTGTCGTCTTAGCTTTATAA-T-GAAAATTGAT-AAAACTTTCAACAACGGATCTCTTGGCTCTGGCATCGATGAAGAACGCAGCGAAATGCGATAAGTAATGTGAATTGCAGAATTTAGTGAATCATCGAATCTTTGAACGCACATTGCGCCCCTTGGTATTCCGAGGGGCATGCCTGTTCGAGCGTCATAACA--CCCCCTCCAGCTGCCGTTGTGTGGCTGCGGTGTTGGGGCTCGTCGCG--AAGCGGCGGCCCTTAAAGACAGTGGCGGTCCCGACGTGGGCTCTACGCGTAGTAACTT--GCTTCTCGCGACAGAGTGACGCCTGGTGGCTTGCCAGAACAA-CCCCTA-TTGGGTCCAGTC----ACAT--GGAT-CACA--------------------------------------------------------------------------------------------------------------------------------------------------------------------------------------------------------------------------------------------------------------------------------------------------------------------------------------------------------------------------------------------------------------------------------------------------------------------------------------------------------------------------------------------------------------------------------------------------------------------------------------------------------------------------------------
>Erysiphe_polygoni_ex_Polygonum_aviculare_MW169023
CAGAGT-GCGAGGCTCAG-TCGTG---GCGTCTGCTGCGTGCTGGGCCGACCCTCCCACCCGTGTCGATTTGTATCTTGTTGCTTTGGCGGG-CCGGGCTACGTCGTCGCTGTCCGCAG-GGACACGCGTCGG---CCGCCCACCGGTTT-CGACTGGAGCGCGCCCGCCAAAGACCCAACC--AAAACTCATGTTGTCTGTGTCGTCTTAGCTTTATAA-T-GAAAATTGAT-AAAACTTTCAACAACGGATCTCTTGGCTCTGGCATCGATGAAGAACGCAGCGAAATGCGATAAGTAATGTGAATTGCAGAATTTAGTGAATCATCGAATCTTTGAACGCACATTGCGCCCCTTGGTATTCCGAGGGGCATGCCTGTTCGAGCGTCATAACA--CCCCCTCCAGCTGCCGTTGTGTGGCTGCGGTGTTGGGGCTCGTCGCG--AAGCGGCGGCCCTTAAAGACAGTGGCGGTCCCGACGTGGGCTCTACGCGTAGTAACTT--GCTTCTCGCGACAGAGTGACGCCTGGTGGCTTGCCAGAACAA-CCCCTA-TTGGGTCCAGTC----ACAT--GGAT-CACA--------------------------------------------------------------------------------------------------------------------------------------------------------------------------------------------------------------------------------------------------------------------------------------------------------------------------------------------------------------------------------------------------------------------------------------------------------------------------------------------------------------------------------------------------------------------------------------------------------------------------------------------------------------------------------------
>Erysiphe_polygoni_ex_Polygonum_aviculare_KY661154
CAGAGT-GCGAGGCTCAG-TCGTG---GCGTCTGCTGCGTGCTGGGCCGACCCTCCCACCCGTGTCGATTTGTATCTTGTTGCTTTGGCGGG-CCGGGCTACGTCGTCGCTGTCCGCAG-GGACACGCGTCGG---CCGCCCACCGGTTT-CGACTGGAGCGCGCCCGCCAAAGACCCAACC--AAAACTCATGTTGTCTGTGTCGTCTTAGCTTTATAA-T-GAAAATTGAT-AAAACTTTCAACAACGGATCTCTTGGCTCTGGCATCGATGAAGAACGCAGCGAAATGCGATAAGTAATGTGAATTGCAGAATTTAGTGAATCATCGAATCTTTGAACGCACATTGCGCCCCTTGGTATTCCGAGGGGCATGCCTGTTCGAGCGTCATAACA--CCCCCTCCAGCTGCCGTTGTGTGGCTGCGGTGTTGGGGCTCGTCGCG--AAGCGGCGGCCCTTAAAGACAGTGGCGGTCCCGACGTGGGCTCTACGCGTAGTAACTT--GCTTCTCGCGACAGAGTGACGCCTGGTGGCTTGCCAGAACAA-CCCCTA-TTGGGTCCAGTC----ACAT--GGAT-CACA--------------------------------------------------------------------------------------------------------------------------------------------------------------------------------------------------------------------------------------------------------------------------------------------------------------------------------------------------------------------------------------------------------------------------------------------------------------------------------------------------------------------------------------------------------------------------------------------------------------------------------------------------------------------------------------
>Erysiphe_polygoni_ex_Polygonum_aviculare_KY660918
CAGAGT-GCGAGGCTCAG-TCGTG---GCGTCTGCTGCGTGCTGGGCCGACCCTCCCACCCGTGTCGATTTGTATCTTGTTGCTTTGGCGGG-CCGGGCTACGTCGTCGCTGTCCGCAG-GGACACGCGTCGG---CCGCCCACCGGTTT-CGACTGGAGCGCGCCCGCCAAAGACCCAACC--AAAACTCATGTTGTCTGTGTCGTCTTAGCTTTATAA-T-GAAAATTGAT-AAAACTTTCAACAACGGATCTCTTGGCTCTGGCATCGATGAAGAACGCAGCGAAATGCGATAAGTAATGTGAATTGCAGAATTTAGTGAATCATCGAATCTTTGAACGCACATTGCGCCCCTTGGTATTCCGAGGGGCATGCCTGTTCGAGCGTCATAACA--CCCCCTCCAGCTGCCGTTGTGTGGCTGCGGTGTTGGGGCTCGTCGCG--AAGCGGCGGCCCTTAAAGACAGTGGCGGTCCCGACGTGGGCTCTACGCGTAGTAACTT--GCTTCTCGCGACAGAGTGACGCCTGGTGGCTTGCCAGAACAA-CCCCTA-TTGGGTCCAGTC----ACAT--GGAT-CACA--------------------------------------------------------------------------------------------------------------------------------------------------------------------------------------------------------------------------------------------------------------------------------------------------------------------------------------------------------------------------------------------------------------------------------------------------------------------------------------------------------------------------------------------------------------------------------------------------------------------------------------------------------------------------------------
>Erysiphe_polygoni_ex_Polygonum_aviculare_KY660829
CAGAGT-GCGAGGCTCAG-TCGTG---GCGTCTGCTGCGTGCTGGGCCGACCCTCCCACCCGTGTCGATTTGTATCTTGTTGCTTTGGCGGG-CCGGGCTACGTCGTCGCTGTCCGCAG-GGACACGCGTCGG---CCGCCCACCGGTTT-CGACTGGAGCGCGCCCGCCAAAGACCCAACC--AAAACTCATGTTGTCTGTGTCGTCTTAGCTTTATAA-T-GAAAATTGAT-AAAACTTTCAACAACGGATCTCTTGGCTCTGGCATCGATGAAGAACGCAGCGAAATGCGATAAGTAATGTGAATTGCAGAATTTAGTGAATCATCGAATCTTTGAACGCACATTGCGCCCCTTGGTATTCCGAGGGGCATGCCTGTTCGAGCGTCATAACA--CCCCCTCCAGCTGCCGTTGTGTGGCTGCGGTGTTG-------------------------------------------------------------------------------------------------------------------------------------------------------------------------------------------------------------------------------------------------------------------------------------------------------------------------------------------------------------------------------------------------------------------------------------------------------------------------------------------------------------------------------------------------------------------------------------------------------------------------------------------------------------------------------------------------------------------------------------------------------------------------------------------------------------------------------------------------
>Erysiphe_polygoni_ex_Polygonum_aviculare_OP349645
CAGAGT-GCGAGGCTCAG-TCGTG---GCGTCTGCTGCGTGCTGGGCCGACCCTCCCACCCGTGTCGATTTGTATCTTGTTGCTTTGGCGGG-CCGGGCTACGTCGTCGCTGTCCGCAG-GGACACGCGTCGG---CCGCCCACCGGTTT-CGACTGGAGCGCGCCCGCCAAAGACCCAACC--AAAACTCATGTTGTCTGTGTCGTCTTAGCTTTATAA-T-GAAAATTGAT-AAAACTTTCAACAACGGATCTCTTGGCTCTGGCATCGATGAAGAACGCAGCGAAATGCGATAAGTAATGTGAATTGCAGAATTTAGTGAATCATCGAATCTTTGAACGCACATTGCGCCCCTTGGTATTCCGAGGGGCATGCCTGTTCGAGCGTCATAACA--CCCCCTCCAGCTGCCGTTGTGTGGCTGCGGTGTTGGGGCTCGTCGCG--AAGCGGCGGCCCTTAAAGACAGTGGCGGTCCCGACGTGGGCTCTACGCGTAGTAACTT--GCTTCTCGCGACAGAGTGACGCCTGGTGGCTTGCCAGAACAA-CCCCTA-TTGGGTCCAGTC----ACAT--GGAT-CACA--------------------------------------------------------------------------------------------------------------------------------------------------------------------------------------------------------------------------------------------------------------------------------------------------------------------------------------------------------------------------------------------------------------------------------------------------------------------------------------------------------------------------------------------------------------------------------------------------------------------------------------------------------------------------------------
>Erysiphe_polygoni_ex_Polygonum_sp._KY660828
CAGAGT-GCGAGGCTCAG-TCGTG---GCGTCTGCTGCGTGCTGGGCCGACCCTCCCACCCGTGTCGATTTGTATCTTGTTGCTTTGGCGGG-CCGGGCTACGTCGTCGCTGTCCGCAG-GGACACGCGTCGG---CCGCCCACCGGTTT-CGACTGGAGCGCGCCCGCCAAAGACCCAACC--AAAACTCATGTTGTCTGTGTCGTCTTAGCTTTATAA-T-GAAAATTGAT-AAAACTTTCAACAACGGATCTCTTGGCTCTGGCATCGATGAAGAACGCAGCGAAATGCGATAAGTAATGTGAATTGCAGAATTTAGTGAATCATCGAATCTTTGAACGCACATTGCGCCCCTTGGTATTCCGAGGGGCATGCCTGTTCGAGCGTCATAACA--CCCCCTCCAGCTGCCGTTGTGTGGCTGCGGTGTTGGGGCTCGTCGCG--AAGCGGCGGCCCTTAAAGACAGTGGCGGTCCCGACGTGGGCTCTACGCGTAGTAACTT--GCTTCTCGCGACAGAGTGACGCCTGGTGGCTTGCCAGAACAA-CCCCTA-TTGGGTCCAGTC----ACAT--GGAT-CACA--------------------------------------------------------------------------------------------------------------------------------------------------------------------------------------------------------------------------------------------------------------------------------------------------------------------------------------------------------------------------------------------------------------------------------------------------------------------------------------------------------------------------------------------------------------------------------------------------------------------------------------------------------------------------------------
>Erysiphe_polygoni_ex_Polygonum_aviculare_KY660827
CAGAGT-GCGAGGCTCAG-TCGTG---GCGTCTGCTGCGTGCTGGGCCGACCCTCCCACCCGTGTCGATTTGTATCTTGTTGCTTTGGCGGG-CCGGGCTACGTCGTCGCTGTCCGCAG-GGACACGCGTCGG---CCGCCCACCGGTTT-CGACTGGAGCGCGCCCGCCAAAGACCCAACC--AAAACTCATGTTGTCTGTGTCGTCTTAGCTTTATAA-T-GAAAATTGAT-AAAACTTTCAACAACGGATCTCTTGGCTCTGGCATCGATGAAGAACGCAGCGAAATGCGATAAGTAATGTGAATTGCAGAATTTAGTGAATCATCGAATCTTTGAACGCACATTGCGCCCCTTGGTATTCCGAGGGGCATGCCTGTTCGAGCGTCATAACA--CCCCCTCCAGCTGCCGTTGTGTGGCTGCGGTGTTGGGGCTCGTCGCG--AAGCGGCGGCCCTTAAAGACAGTGGCGGTCCCGACGTGGGCTCTACGCGTAGTAACTT--GCTTCTCGCGACAGAGTGACGCCTGGTGGCTTGCCAGAACAA-CCCCTA-TTGGGTCCAGTC----ACAT--GGAT-CACA--------------------------------------------------------------------------------------------------------------------------------------------------------------------------------------------------------------------------------------------------------------------------------------------------------------------------------------------------------------------------------------------------------------------------------------------------------------------------------------------------------------------------------------------------------------------------------------------------------------------------------------------------------------------------------------
>Erysiphe_polygoni_ex_Polygonum_aviculare_KY660768
CAGAGT-GCGAGGCTCAG-TCGTG---GCGTCTGCTGCGTGCTGGGCCGACCCTCCCACCCGTGTCGATTTGTATCTTGTTGCTTTGGCGGG-CCGGGCTACGTCGTCGCTGTCCGCAG-GGACACGCGTCGG---CCGCCCACCGGTTT-CGACTGGAGCGCGCCCGCCAAAGACCCAACC--AAAACTCATGTTGTCTGTGTCGTCTTAGCTTTATAA-T-GAAAATTGAT-AAAACTTTCAACAACGGATCTCTTGGCTCTGGCATCGATGAAGAACGCAGCGAAATGCGATAAGTAATGTGAATTGCAGAATTTAGTGAATCATCGAATCTTTGAACGCACATTGCGCCCCTTGGTATTCCGAGGGGCATGCCTGTTCGAGCGTCATAACA--CCCCCTCCAGCTGCCGTTGTGTGGCTGCGGT-----------------------------------------------------------------------------------------------------------------------------------------------------------------------------------------------------------------------------------------------------------------------------------------------------------------------------------------------------------------------------------------------------------------------------------------------------------------------------------------------------------------------------------------------------------------------------------------------------------------------------------------------------------------------------------------------------------------------------------------------------------------------------------------------------------------------------------------------------
>Erysiphe_polygoni_ex_Polygonum_arenastrum_AF011307
CAGAGT-GCGAGGCTCAG-TCGTG---GCGTCTGCTGCGTGCTGGGCCGACCCTCCCACCCGTGTCGATTTGTATCTTGTTGCTTTGGCGGG-CCGGGCTACGTCGTCGCTGTCCGCAG-GGACACGCGTCGG---CCGCCCACCGGTTT-CGACTGGAGCGCGCCCGCCAAAGACCCAACC--AAAACTCATGTTGTCTGTGTCGTCTTAGCTTTATAA-T-GAAAATTGAT-AAAACTTTCAACAACGGATCTCTTGGCTCTGGCATCGATGAAGAACGCAGCGAAATGCGATAAGTAATGTGAATTGCAGAATTTAGTGAATCATCGAATCTTTGAACGCACATTGCGCCCCTTGGTATTCCGAGGGGCATGCCTGTTCGAGCGTCATAACA--CCCCCTCCAGCTGCCGTTGTGTGGCTGCGGTGTTGGGGCTCGTCGCG--AAGCGGCGGCCCTTAAAGACAGTGGCGGTCCCGACGTGGGCTCTACGCGTAGTAACTT--GCTTCTCGCGACAGAATGACGCCTGGTGGCTTGCCAGAACAA-CCCCTA-TTGGGTCCAGTC----ACAT--GGAT-CACA--------------------------------------------------------------------------------------------------------------------------------------------------------------------------------------------------------------------------------------------------------------------------------------------------------------------------------------------------------------------------------------------------------------------------------------------------------------------------------------------------------------------------------------------------------------------------------------------------------------------------------------------------------------------------------------
>Erysiphe_polygoni_ex_Polygonum_aviculare_KR048074
CAGAGT-GCGAGGCTCAG-TCGTG---GCGTCTGCTGCGTGCTGGGCCGACCCTCCCACCCGTGTCGATTTGTATCTTGTTGCTTTGGCGGG-CCGGGCTACGTCGTCGCTGTCCGCAG-GGACACGCGTCGG---CCGCCCACCGGTTT-CGACTGGAGCGCGCCCGCCAAAGACCCAACC--AAAACTCATGTTGTCTGTGTCGTCTTAGCTTTATAA-T-GAAAATTGAT-AAAACTTTCAACAACGGATCTCTTGGCTCTGGCATCGATGAAGAACGCAGCGAAATGCGATAAGTAATGTGAATTGCAGAATTTAGTGAATCATCGAATCTTTGAACGCACATTGCGCCCCTTGGTATTCCGAGGGGCATGCCTGTTCGATCGTCATAACA--CCCCCTCCAGCTGCCGTTGTGTGGCTGCGGTGTTGGGGCTCGTCGCG--AAGCGGCGGCCCTTAAAGACAGTGGCGGTCCCGACGTGGGCTCTACGCGTAGTAACTT--GCTTCTCGCGACAGAGTGACGCCTGGTGGCTTGCCAGAACAA-CCCCTA-TTGGGTCCAGTC----ACAT--GGAT-CACA--------------------------------------------------------------------------------------------------------------------------------------------------------------------------------------------------------------------------------------------------------------------------------------------------------------------------------------------------------------------------------------------------------------------------------------------------------------------------------------------------------------------------------------------------------------------------------------------------------------------------------------------------------------------------------------
>Erysiphe_polygoni_ex_Polygonum_sp._AB104522
CAGAGT-GCGAGGCTCAG-TCGTG---GCGTCTGCTGCGTGCTGGGCCGACCCTCCCACCCGTGTCGATTTGTATCTTGTTGCTTTGGCGGG-CCGGGCTACGTCGTCGCTGTCCGCAG-GGACACGCGTCGG---CCGCCCACCGGTTT-CGACTGGAGCGCGCCCGCCAAAGACCCAACC--AAAACTCATGTTGTCTGTGTCGTCTTAGCTTTATAA-T-GAAAATTGAT-AAAACTTTCAACAACGGATCTCTTGGCTCTGGCATCGATGAAGAACGCAGCGAAATGCGATAAGTAATGTGAATTGCAGAATTTAGTGAATCATCGAATCTTTGAACGCACATTGCGCCCCTTGGTATTCCGAGGGGCATGCCTGTTCGATCGTCATAACA--CCCCCTCCAGCTGCCGTTGTGTGGCTGCGGTGTTGGGGCTCGTCGCG--AAGCGGCGGCCCTTAAAGACAGTGGCGGTCCCGACGTGGGCTCTACGCGTAGTAACTT--GCTTCTCGCGACAGAGTGACGCCTGGTGGCTTGCCAGAACAA-CCCCTA-TTGGGTCCAGTC----ACAT--GGAT-CACA--------------------------------------------------------------------------------------------------------------------------------------------------------------------------------------------------------------------------------------------------------------------------------------------------------------------------------------------------------------------------------------------------------------------------------------------------------------------------------------------------------------------------------------------------------------------------------------------------------------------------------------------------------------------------------------
>Erysiphe_polygoni_ex_Muehlenbeckia_platyclada_FH01122104
-------GCGAGGCTCAG-TCGTG---GCGTCTGCTGCGTGCTGGGCCGACCCTCCCACCCGTGTCGATTTGTATCTTGTTGCTTTGGCGGG-CCGGGCTACGTCGTCGCTGTCCGCAG-GGACACGCGTCGG---CCGCCCACCGGTTT-CGACTGGAGCGCGCCCGCCAAAGACCCAACC--AAAACTCATGTTGTCTGTGTCGTCTTAGCTTTATAA-T-GAAAATTGAT-AAAACTTTCAACAACGGATCTCTTGGCTCTGGCATCGATGAAGAACGCAGCGAAATGCGATAAGTAATGTGAATTGCAGAATTTAGTGAATCATCGAATCTTTGAACGCACATTGCGCCCCTTGGTATTCCGAGGGGCATGCCTGTTCGAGCGTCATAACA--CCCCCTCCAGCTGCCGTTGTGTGGCTGCGGTGTTGGGGCTCGTCGCG--AAGCGGCGGCCCTTAAAGACAGTGGCGGTCCCGACGTGGGCTCTACGCGTAGTAACTT--GCTTCTCGCGACAGAGTGACGCCTGGTGGCTTGCCAGAACAA-CCCCTA-TTGGGTCCAGTC----ACAT--GGAT-CACAGGTTGACCTCGAATCAGGTAGGAATACCCGCTGAACTTAAGCATATCAATAAGCGGAGGAAAAGAAACCAACCGGGATTACCTCAGTAACGGCGAGTGAAGCGGTAACAGCTCAAATTTGAAATCTGGCTCCTCTGGAGTCCGAATTGTAATTTGTAGAAGATGCTTTGGGTTGTGGGTTCGGCCTAAGTTCCTTGGAACAGGACGTCATAGAGGGTGAGAATCCCGTATGTGGCCGAGGCCCGCGCCTATGTAAAGCTCTTTCAACGAGTCGAGTTGTTTGGGAATGCAGCTCAAAATGGGTGGTAAATTTCATCTAAAGCTAAATATGGGCCAGAGACCGATAGCGCACAAGTAGAGTGATCGAAAGATGAAAAGCACTTTGGAAAGAGAGTTAAACAGTACGTGAAATTGTTGAAAGGGAAGCGCTTGCACCCAGACTTGGGCGCTGCCGATCACCTTGAGGTCTCCTCGAGTGCACTCGACAGCGCACAGGCCAGCATCGGTTCGGGTGGCTGGATAAAGGCCGTAGGAACGTAGCTCTCTTCGGGGAGTGTTATAGCCTACGGTGCCATGCAGCCCAGCCGGACCGAGGACCGCGCCTTCGGGCTAGGAT-----------------------------------------------
>Erysiphe_acetosae_ex_Rumex_acetosa_HAL_3542_F
CAGAGT-GCGAGGCTCAG-TCGTG---GCGTCTGCTGCGTGCTGGGCCGACCCTCCCACCCGTGTCGATTTGTATCTTGTTGCTTTGGCGGG-CCGGGCTGCGTCGTCGCTGTCCGCAG-GGACACGCGTCGG---CCGCCCACCGGTTT-CGACTGGAGCGTGCCCGCCAAAGACCCAACC--AAAACTCATGTTGTCTGTGTCGTCTTAGCTTTATAA-T-GAAAATTGAT-AAAACTTTCAACAACGGATCTCTTGGCTCTGGCATCGATGAAGAACGCAGCGAAATGCGATAAGTAATGTGAATTGCAGAATTTAGTGAATCATCGAATCTTTGAACGCACATTGCGCCCCTTGGTATTCCGAGGGGCATGCCTGTTCGAGCGTCATAACA--CCCCCTCGAGCCACCGTTGTGTGGCTGCGGTGTTGGGGCGCGTCGCG--ATGCGGCGGCCCTTAAAGACAGTGGCGGTCCTGGCGTGGGCTCTACGCGTAGTAACTT--GCTTCTCGCGACAGAGTGACGCCCGGTGGCTTGCCAGAACAA-CCCCTTATTGGGTCCAGTC----ACAT--GGAT-CACAGGTTGACCTCGAATCAGGTAGGAATACCCGCTGAACTTAAGCATATCAATAAGCGGAGGAAAAGAAACCAACCGGGATTACCTCAGTAACGGCGAGTGAAGCGGTAACAGCTCAAATTTGAAATCTGGCTCCTCTGGAGTCCGAATTGTAATTTGTAGAAGATGCTTTGGGTTGTGGGTTCGGCCTAAGTTCCTTGGAACAGGACGTCATAGAGGGTGAGAATCCCGTATGTGGCCGAGGCCCGCGCCTATGTAAAGCTCTTTCAACGAGTCGAGTTGTTTGGGAATGCAGCTCAAAATGGGTGGTAAATTTCATCTAAAGCTAAATATGGGCCAGAGACCGATAGCGCACAAGTAGAGTGATCGAAAGATGAAAAGCACTTTGGAAAGAGAGTTAAACAGTACGTGAAATTGTTGAAAGGGAAGCGCTTGCACCCAGACTTGGGCGCTGCCGATCACCTTGAGTTCTCCTCGAGTGCACTCGACAGCGCACAGGCC---------------------------------------------------------------------------------------------------------------------------------------------------------------------
>Erysiphe_acetosae_ex_Rumex_acetosella_OP349642
CAGAGT-GCGAGGCTCAG-TCGTG---GCGTCTGCTGCGTGCTGGGCCGACCCTCCCACCCGTGTCGATTTGTATCTTGTTGCTTTGGCGGG-CCGGGCTGCGTCGTCGCTGTCCGCAG-GGACACGCGTCGG---CCGCCCACCGGTTT-CGACTGGAGCGTGCCCGCCAAAGACCGAACC--AAAACTCATGTTGTCTGTGTCGTCTTAGCTTTATAA-T-GAAAATTGAT-AAAACTTTCAACAACGGATCTCTTGGCTCTGGCATCGATGAAGAACGCAGCGAAATGCGATAAGTAATGTGAATTGCAGAATTTAGTGAATCATCGAATCTTTGAACGCACATTGCGCCCCTTGGTATTCCGAGGGGCATGCCTGTTCGAGCGTCATAACA--CCCCCTCGAGCTACCGTTGTGTGGCTGCGGTGTTGGGGCTCGTCGCG--ATGCGGCGGCCCTTAAAGACAGTGGCGGTCCTGGCGTGGGCTCTACGCGTAGTAACTT--GCTTCTCGCGACAGAGTGACGCCCGGTGGCTTGCCAGAACAA-CCCCTTATTGGGTCCAGTC----ACAT--GGAT-CACA--------------------------------------------------------------------------------------------------------------------------------------------------------------------------------------------------------------------------------------------------------------------------------------------------------------------------------------------------------------------------------------------------------------------------------------------------------------------------------------------------------------------------------------------------------------------------------------------------------------------------------------------------------------------------------------
>Erysiphe_acetosae_ex_Rumex_thyrsiflorus_OP349644
CAGAGT-GCGAGGCTCAG-TCGTG---GCGTCTGCTGCGTGCTGGGCCGACCCTCCCACCCGTGTCGATTTGTATCTTGTTGCTTTGGCGGG-CCGGGCTGCGTCGTCGCTGTCCGCAG-GGACACGCGTCGG---CCGCCCACCGGTTT-CGACTGGAGCGTGCCCGCCAAAGACCCAACC--AAAACTCATGTTGTCTGTGTCGTCTTAGCTTTATAA-T-GAAAATTGAT-AAAACTTTCAACAACGGATCTCTTGGCTCTGGCATCGATGAAGAACGCAGCGAAATGCGATAAGTAATGTGAATTGCAGAATTTAGTGAATCATCGAATCTTTGAACGCACATTGCGCCCCTTGGTATTCCGAGGGGCATGCCTGTTCGAGCGTCATAACA--CCCCCTCGAGCCACCGTTGTGTGGCTGCGGTGTTGGGGCGCGTCGCG--ATGCGGCGGCCCTTAAAGACAGTGGCGGTCCTGGCGTGGGCTCTACGCGTAGTAACTT--GCTTCTCGCGACAGAGTGACGCCCGGTGGCTTGCCAGAACAA-CCCCTTATTGGGTCCAGTC----ACAT--GGAT-CACA--------------------------------------------------------------------------------------------------------------------------------------------------------------------------------------------------------------------------------------------------------------------------------------------------------------------------------------------------------------------------------------------------------------------------------------------------------------------------------------------------------------------------------------------------------------------------------------------------------------------------------------------------------------------------------------
>Erysiphe_paeoniae_suffruticosae_ex_Paeonia_suffruticosa_HMJAU_PM92254_China
CAGAGC-GTGAGGTTCAG-TCGTG---GCGTCTGCCGCGTGCTGGGCCGACCCTCCCACCCGTGTCGATATGTATCTTGTTGCTTTGGCGGG-CCGGGCCGTGTCGTCGCTGCCCGCAA-GGACATGCGTCGC---CCGCCCACCGGTTT-CGGCTGGAGCGCGTCCGCCAAAGACCTAATC--AAAACTCATGTTGTCTATGTAGTCTCAGCTTTATTA-TT--AAATTGAT-AAAACTTTCAACAACGGATCTCTTGGCTCTGGCATCGATGAAGAACGCAGCGAAATGCGATAAGTAATGTGAATTGCAGAATTTAGTGAATCATCGAATCTTTGAACGCACATTGCGCCCCTTGGTATTCCGAGGGGCATGCCTGTTCGAGCGTCATAACA--CCCCCTCCAGCTGCCTTTGTGTGGTTGCGGTGTTGGGGCACGTCGCA--GTGCGGCGGCTCTTAAAAATAGTGGCGGTCTCGGCGTGGGCTCTACGCGTAGTAACTT--GCTTCTCGCGACAGAGTGACGAC-GGTGGCTTGCCAAAA----CCTCTATTT-GTTCCAGTC----ACAT--GGAT-CACAGGTTGACCTCGAATCAGGTAGGAATACCCGCTGAACTTAAGCATATCAATAAGCGGAGGAAAAGAAACCAACCGGGATTACCTCAGTAACGGCGAGTGAAGCGGTAACAGCTCAAATTTGAAATCTGGCTCCTTTGGAGTCCGAGTTGTAATTTGTAGAAGATGCTTTGGGTTGTGGGTTCGGCCTAAGTTCCTTGGAATAGGACGTCATAGAGGGTGAGAATCCCGTATGTGGCCGAGGCCTGCGCCTGTGTAAAGCTCTTTCGACGAGTCGAGTTGTTTGGGAATGCAGCTCAAAATGGGTGGTAAATTTCATCTAAAGCTAAATATGGGCCAGAGACCGATAGCGCACAAGTAGAGTGATCGAAAGATGAAAAGCACTTTGGAAAGAGAGTTAAACAGTACGTGAAATTGTTGAAAGGGAAGCGTTTGCAACCAGACTTGGGCACTGCCGATCACCCTGAGTTCT-CTCAGGTGCACTCGACAGCGCACAGGCCAGCATCGGTTCGGGTGGCTGGATAAAGGCCGTAGGAACGTAGCTCCCCTCGGGGAGTGTTATAGCCTACGGTGCCATGCAGCCCAGCCGGACCGAGGACCGCGCCTTCGGGCTAGGATGCTGGCGTAATGGTTGTAAGCGACCCGTCTTGAAACACGGACCAAGG
>Erysiphe_paeoniae_suffruticosae_ex_Paeonia_suffruticosa_KT626444
CAGAGC-GTGAGGTTCAG-TCGTG---GCGTCTGCCGCGTGCTGGGCCGACCCTCCCACCCGTGTCGATATGTATCTTGTTGCTTTGGCGGG-CCGGGCCGTGTCGTCGCTGCCCGCAA-GGACATGCGTCGC---CCGCCCACCGGTTT-CGGCTGGAGCGCGTCCGCCAAAGACCTAATC--AAAACTCATGTTGTCTATGTAGTCTCAGCTTTATTA-TT--AAATTGAT-AAAACTTTCAACAACGGATCTCTTGGCTCTGGCATCGATGAAGAACGCAGCGAAATGCGATAAGTAATGTGAATTGCAGAATTTAGTGAATCATCGAATCTTTGAACGCACATTGCGCCCCTTGGTATTCCGAGGGGCATGCCTGTTCGAGCGTCATAACA--CCCCCTCCAGCTGCCTTTGTGTGGTTGCGGTGTTGGGGCACGTCGCA--GTGCGGCGGCTCTTAAAAATAGTGGCGGTCTCGGCGTGGGCTCTACGCGTAGTAACTT--GCTTCTCGCGACAGAGTGACGAC-GGTGGCTTGCCAAAA----CCTCTATTT-GTTCCAGTC----ACAT--GGAT-CACA--------------------------------------------------------------------------------------------------------------------------------------------------------------------------------------------------------------------------------------------------------------------------------------------------------------------------------------------------------------------------------------------------------------------------------------------------------------------------------------------------------------------------------------------------------------------------------------------------------------------------------------------------------------------------------------
>Erysiphe_paeoniae_suffruticosae_ex_Paeonia_suffruticosa_KT626443
CAGAGC-GTGAGGTTCAG-TCGTG---GCGTCTGCCGCGTGCTGGGCCGACCCTCCCACCCGTGTCGATATGTATCTTGTTGCTTTGGCGGG-CCGGGCCGTGTCGTCGCTGCCCGCAA-GGACATGCGTCGC---CCGCCCACCGGTTT-CGGCTGGAGCGCGTCCGCCAAAGACCTAATC--AAAACTCATGTTGTCTATGTAGTCTCAGCTTTATTA-TT--AAATTGAT-AAAACTTTCAACAACGGATCTCTTGGCTCTGGCATCGATGAAGAACGCAGCGAAATGCGATAAGTAATGTGAATTGCAGAATTTAGTGAATCATCGAATCTTTGAACGCACATTGCGCCCCTTGGTATTCCGAGGGGCATGCCTGTTCGAGCGTCATAACA--CCCCCTCCAGCTGCCTTTGTGTGGTTGCGGTGTTGGGGCACGTCGCA--GTGCGGCGGCTCTTAAAAATAGTGGCGGTCTCGGCGTGGGCTCTACGCGTAGTAACTT--GCTTCTCGCGACAGAGTGACGAC-GGTGGCTTGCCAAAA----CCTCTATTT-GTTCCAGTC----ACAT--GGAT-CACA--------------------------------------------------------------------------------------------------------------------------------------------------------------------------------------------------------------------------------------------------------------------------------------------------------------------------------------------------------------------------------------------------------------------------------------------------------------------------------------------------------------------------------------------------------------------------------------------------------------------------------------------------------------------------------------
>Erysiphe_paeoniae_suffruticosae_ex_Paeonia_suffruticosa_HMJAU_PM92257_China
CAGAGC-GTGAGGTTCAG-TCGTG---GCGTCTGCCGCGTGCTGGGCCGACCCTCCCACCCGTGTCGATATGTATCTTGTTGCTTTGGCGGG-CCGGGCCGTGTCGTCGCTGCCCGCAA-GGACATGCGTCGC---CCGCCCACCGGTTT-CGGCTGGAGCGCGTCCGCCAAAGACCTAATC--AAAACTCATGTTGTCTATGTAGTCTCAGCTTTATTA-TT--AAATTGAT-AAAACTTTCAACAACGGATCTCTTGGCTCTGGCATCGATGAAGAACGCAGCGAAATGCGATAAGTAATGTGAATTGCAGAATTTAGTGAATCATCGAATCTTTGAACGCACATTGCGCCCCTTGGTATTCCGAGGGGCATGCCTGTTCGAGCGTCATAACA--CCCCCTCCAGCTGCCTTTGTGTGGTTGCGGTGTTGGGGCACGTCGCA--GTGCGGCGGCTCTTAAAAATAGTGGCGGTCTCGGCGTGGGCTCTACGCGTAGTAACTT--GCTTCTCGCGACAGAGTGACGAC-GGTGGCTTGCCAAAA----CCTCTATTT-GTTCCAGTC----ACAT--GGAT-CACAGGTTGACCTCGAATCAGGTAGGAATACCCGCTGAACTTAAGCATATCAATAAGCGGAGGAAAAGAAACCAACCGGGATTACCTCAGTAACGGCGAGTGAAGCGGTAACAGCTCAAATTTGAAATCTGGCTCCTTTGGAGTCCGAGTTGTAATTTGTAGAAGATGCTTTGGGTTGTGGGTTCGGCCTAAGTTCCTTGGAATAGGACGTCATAGAGGGTGAGAATCCCGTATGTGGCCGAGGCCTGCGCCTGTGTAAAGCTCTTTCGACGAGTCGAGTTGTTTGGGAATGCAGCTCAAAATGGGTGGTAAATTTCATCTAAAGCTAAATATGGGCCAGAGACCGATAGCGCACAAGTAGAGTGATCGAAAGATGAAAAGCACTTTGGAAAGAGAGTTAAACAGTACGTGAAATTGTTGAAAGGGAAGCGTTTGCAACCAGACTTGGGCACTGCCGATCACCCTGAGTTCT-CTCAGGTGCACTCGACAGCGCACAGGCCAGCATCGGTTCGGGTGGCTGGATAAAGGCCGTAGGAACGTAGCTCCCCTCGGGGAGTGTTATAGCCTACGGTGCCATGCAGCCCAGCCGGACCGAGGACCGCGCCTTCGGGCTAGGATGCTGGCGTAATGGTTGTAAGCGACCCGTCTTGAAACACGGACCAAGG
>Erysiphe_paeoniae_suffruticosae_ex_Paeonia_suffruticosa_HMJAU_PM92255_China_HT
CAGAGC-GTGAGGTTCAG-TCGTG---GCGTCTGCCGCGTGCTGGGCCGACCCTCCCACCCGTGTCGATATGTATCTTGTTGCTTTGGCGGG-CCGGGCCGTGTCGTCGCTGCCCGCAA-GGACATGCGTCGC---CCGCCCACCGGTTT-CGGCTGGAGCGCGTCCGCCAAAGACCTAATC--AAAACTCATGTTGTCTATGTAGTCTCAGCTTTATTA-TT--AAATTGAT-AAAACTTTCAACAACGGATCTCTTGGCTCTGGCATCGATGAAGAACGCAGCGAAATGCGATAAGTAATGTGAATTGCAGAATTTAGTGAATCATCGAATCTTTGAACGCACATTGCGCCCCTTGGTATTCCGAGGGGCATGCCTGTTCGAGCGTCATAACA--CCCCCTCCAGCTGCCTTTGTGTGGTTGCGGTGTTGGGGCACGTCGCA--GTGCGGCGGCTCTTAAAAATAGTGGCGGTCTCGGCGTGGGCTCTACGCGTAGTAACTT--GCTTCTCGCGACAGAGTGACGAC-GGTGGCTTGCCAAAA----CCTCTATTT-GTTCCAGTC----ACAT--GGAT-CACAGGTTGACCTCGAATCAGGTAGGAATACCCGCTGAACTTAAGCATATCAATAAGCGGAGGAAAAGAAACCAACCGGGATTACCTCAGTAACGGCGAGTGAAGCGGTAACAGCTCAAATTTGAAATCTGGCTCCTTTGGAGTCCGAGTTGTAATTTGTAGAAGATGCTTTGGGTTGTGGGTTCGGCCTAAGTTCCTTGGAATAGGACGTCATAGAGGGTGAGAATCCCGTATGTGGCCGAGGCCTGCGCCTGTGTAAAGCTCTTTCGACGAGTCGAGTTGTTTGGGAATGCAGCTCAAAATGGGTGGTAAATTTCATCTAAAGCTAAATATGGGCCAGAGACCGATAGCGCACAAGTAGAGTGATCGAAAGATGAAAAGCACTTTGGAAAGAGAGTTAAACAGTACGTGAAATTGTTGAAAGGGAAGCGTTTGCAACCAGACTTGGGCACTGCCGATCACCCTGAGTTCT-CTCAGGTGCACTCGACAGCGCACAGGCCAGCATCGGTTCGGGTGGCTGGATAAAGGCCGTAGGAACGTAGCTCCCCTCGGGGAGTGTTATAGCCTACGGTGCCATGCAGCCCAGCCGGACCGAGGACCGCGCCTTCGGGCTAGGATGCTGGCGTAATGGTTGTAAGCGACCCGTCTTGAAACACGGACCAAGG
>Erysiphe_paeoniae_suffruticosae_ex_Paeonia_suffruticosa_HMJAU_PM92256_China
CAGAGC-GTGAGGTTCAG-TCGTG---GCGTCTGCCGCGTGCTGGGCCGACCCTCCCACCCGTGTCGATATGTATCTTGTTGCTTTGGCGGG-CCGGGCCGTGTCGTCGCTGCCCGCAA-GGACATGCGTCGC---CCGCCCACCGGTTT-CGGCTGGAGCGCGTCCGCCAAAGACCTAATC--AAAACTCATGTTGTCTATGTAGTCTCAGCTTTATTA-TT--AAATTGAT-AAAACTTTCAACAACGGATCTCTTGGCTCTGGCATCGATGAAGAACGCAGCGAAATGCGATAAGTAATGTGAATTGCAGAATTTAGTGAATCATCGAATCTTTGAACGCACATTGCGCCCCTTGGTATTCCGAGGGGCATGCCTGTTCGAGCGTCATAACA--CCCCCTCCAGCTGCCTTTGTGTGGTTGCGGTGTTGGGGCACGTCGCA--GTGCGGCGGCTCTTAAAAATAGTGGCGGTCTCGGCGTGGGCTCTACGCGTAGTAACTT--GCTTCTCGCGACAGAGTGACGAC-GGTGGCTTGCCAAAA----CCTCTATTT-GTTCCAGTC----ACAT--GGAT-CACAGGTTGACCTCGAATCAGGTAGGAATACCCGCTGAACTTAAGCATATCAATAAGCGGAGGAAAAGAAACCAACCGGGATTACCTCAGTAACGGCGAGTGAAGCGGTAACAGCTCAAATTTGAAATCTGGCTCCTTTGGAGTCCGAGTTGTAATTTGTAGAAGATGCTTTGGGTTGTGGGTTCGGCCTAAGTTCCTTGGAATAGGACGTCATAGAGGGTGAGAATCCCGTATGTGGCCGAGGCCTGCGCCTGTGTAAAGCTCTTTCGACGAGTCGAGTTGTTTGGGAATGCAGCTCAAAATGGGTGGTAAATTTCATCTAAAGCTAAATATGGGCCAGAGACCGATAGCGCACAAGTAGAGTGATCGAAAGATGAAAAGCACTTTGGAAAGAGAGTTAAACAGTACGTGAAATTGTTGAAAGGGAAGCGTTTGCAACCAGACTTGGGCACTGCCGATCACCCTGAGTTCT-CTCAGGTGCACTCGACAGCGCACAGGCCAGCATCGGTTCGGGTGGCTGGATAAAGGCCGTAGGAACGTAGCTCCCCTCGGGGAGTGTTATAGCCTACGGTGCCATGCAGCCCAGCCGGACCGAGGACCGCGCCTTCGGGCTAGGATGCTGGCGTAATGGTTGTAAGCGACCCGTCTTGAAACACGGACCAAGG
>Erysiphe_paeoniae_ex_Paeonia_lactiflora_AB257438
CAGAGC-GTGAGGTCCAG-TCGTG---GCGTCTGCCGCGTGCTGGGCCGACCCTCCCACCCGTGTCGATATGTATCTTGTTGCTTTGGCGGG-CCGGGCTGTGTCGTCGCTGCCCGCAA-GGACATGCGTCGT---CCGCCCACCGGTTT-CGGCTGGAGCGCGTCCGCCAAAGACCTAATC--AAAACTCATGTTGTCTATGTAGTCTCAGCTTTATTA-TT--AAATTGAT-AAAACTTTCAACAACGGATCTCTTGGCTCTGGCATCGATGAAGAACGCAGCGAAATGCGATAAGTAATGTGAATTGCAGAATTTAGTGAATCATCGAATCTTTGAACGCACATTGCGCCCCTTGGTATTCCGAGGGGCATGCCTGTTCGAGCGTCATAACA--CCCCCTCCAGCTGCCTTTGTGTGGTTGCGGTGTTGGGGCACGTCGCA--GTGCGGCGGCTCTTAAAAATAGTGGCGGTCTCGGCGTGGGCTCTACGCGTAGTAACTT--GCTTCTCGCGACAGAGTGACGAC-GGTGGCTTGCCAAAA----CCTCTATTT-GTTCCAGTC----ACAT--GGAT-CACAGGTTGACCTCGAATCAGGTAGGAATACCCGCTGAACTTAAGCATATCAATAAGCGGAGGAAAAGAAACCAACCGGGATTACCTCAGTAACGGCGAGTGAAGCGGTAACAGCTCAAATTTGAAATCTGGCTCCTTTGGAGTCCGAGTTGTAATTTGTAGAAGATGCTTTGGGTTGTGGGTTCGGCCTAAGTTCCTTGGAATAGGACGTCATAGAGGGTGAGAATCCCGTATGTGGCCGAGGCCTGCGCCTGTGTAAAGCTCTTTCGACGAGTCGAGTTGTTTGGGAATGCAGCTCAAAATGGGTGGTAAATTTCATCTAAAGCTAAATATGGGCCAGAGACCGATAGCGCACAAGTAGAGTGATCGAAAGATGAAAAGCACTTTGGAAAGAGAGTTAAACAGTACGTGAAATTGTTGAAAGGGAAGCGTTTGCAACCAGACTTGGGCACTGCCGATCACCCTGAGTTCT-CTCAGGTGCACTCGACAGCGCACAGGCCAGCATCGGTTCGGGTGGCTGGATAAAGGCCGTAGGAACGTAGCTCCCCTCGGGGAGTGTTATA------------------------------------------------------------------------------------------------------
>Erysiphe_paeoniae_ex_Paeonia_lactiflora_FH01131083
CAGAGC-GTGAGGTCCAG-TCGTG---GCGTCTGCCGCGTGCTGGGCCGACCCTCCCACCCGTGTCGATATGTATCTTGTTGCTTTGGCGGG-CCGGGCTGTGTCGTCGCTGCCCGCAA-GGACATGCGTCGT---CCGCCCACCGGTTT-CGGCTGGAGCGCGTCCGCCAAAGACCTAATC--AAAACTCATGTTGTCTATGTAGTCTCAGCTTTATTA-TT--AAATTGAT-AAAACTTTCAACAACGGATCTCTTGGCTCTGGCATCGATGAAGAACGCAGCGAAATGCGATAAGTAATGTGAATTGCAGAATTTAGTGAATCATCGAATCTTTGAACGCACATTGCGCCCCTTGGTATTCCGAGGGGCATGCCTGTTCGAGCGTCATAACA--CCCCCTCCAGCTGCCTTTGTGTGGTTGCGGTGTTGGGGCACGTCGCA--GTGCGGCGGCTCTTAAAAATAGTGGCGGTCTCGGCGTGGGCTCTACGCGTAGTAACTT--GCTTCTCGCGACAGAGTGACGAC-GGTGGCTTGCCAAAA----CCTCTATTT-GTTCCAGTC----ACAT--GGAT-CACAGGTTGACCTCGAATCAGGTAGGAATACCCGCTGAACTTAAGCATATCAATAAGCGGAGGAAAAGAAACCAACCGGGATTACCTCAGTAACGGCGAGTGAAGCGGTAACAGCTCAAATTTGAAATCTGGCTCCTTTGGAGTCCGAGTTGTAATTTGTAGAAGATGCTTTGGGTTGTGGGTTCGGCCTAAGTTCCTTGGAATAGGACGTCATAGAGGGTGAGAATCCCGTATGTGGCCGAGGCCTGCGCCTGTGTAAAGCTCTTTCGACGAGTCGAGTTGTTTGGGAATGCAGCTCAAAATGGGTGGTAAATTTCATCTAAAGCTAAATATGGGCCAGAGACCGATAGCGCACAAGTAGAGTGATCGAAAGATGAAAAGCACTTTGGAAAGAGAGTTAAACAGTACGTGAAATTGTTGAAAGGGAAGCGTTTGCAACCAGACTTGGGCACTGCCGATCACCCTGAGTTCT-CTCAGGTGCACTCGACAGCGCACAGGCCAGCATCGGTTCGGGTGGCTGGATAAAGGCCGTAGGAACGTAGCTCCCCTCGGGGAGTGTTATA------------------------------------------------------------------------------------------------------
>Erysiphe_paeoniae_ex_Paeonia_lactiflora_HMJAU_PM92258
CAGAGC-GTGAGGTCCAG-TCGTG---GCGTCTGCCGCGTGCTGGGCCGACCCTCCCACCCGTGTCGATATGTATCTTGTTGCTTTGGCGGG-CCGGGCTGTGTCGTCGCTGCCCGCAA-GGACATGCGTCGT---CCGCCCACCGGTTT-CGGCTGGAGCGCGTCCGCCAAAGACCCAATC--AAAACTCATGTTGTCTATGTAGTCTCAGCTTTATTA-TT--AAATTGAT-AAAACTTTCAACAACGGATCTCTTGGCTCTGGCATCGATGAAGAACGCAGCGAAATGCGATAAGTAATGTGAATTGCAGAATTTAGTGAATCATCGAATCTTTGAACGCACATTGCGCCCCTTGGTATTCCGAGGGGCATGCCTGTTCGAGCGTCATAACA--CCCCCTCCAGCTGCCTTTGTGTGGTTGCGGTGTTGGGGCACGTCGCA--GTGCGGCGGCTCTTAAAAATAGTGGCGGTCTCGGCGTGGGCTCTACGCGTAGTAACTT--GCTTCTCGCGACAGAGTGACGAC-GGTGGCTTGCCAAAA----CCTCTATTT-GTTCCAGTC----ACAT--GGAT-CACAGGTTGACCTCGAATCAGGTAGGAATACCCGCTGAACTTAAGCATATCAATAAGCGGAGGAAAAGAAACCAACCGGGATTACCTCAGTAACGGCGAGTGAAGCGGTAACAGCTCAAATTTGAAATCTGGCTCCTTTGGAGTCCGAGTTGTAATTTGTAGAAGATGCTTTGGGTTGTGGGTTCGGCCTAAGTTCCTTGGAATAGGACGTCATAGAGGGTGAGAATCCCGTATGTGGCCGAGGCCTGCGCCTGTGTAAAGCTCTTTCGACGAGTCGAGTTGTTTGGGAATGCAGCTCAAAATGGGTGGTAAATTTCATCTAAAGCTAAATATGGGCCAGAGACCGATAGCGCACAAGTAGAGTGATCGAAAGATGAAAAGCACTTTGGAAAGAGAGTTAAACAGTACGTGAAATTGTTGAAAGGGAAGCGTTTGCAACCAGACTTGGGCACTGCCGATCACCCTGAGTTCT-CTCAGGTGCACTCGACAGCGCACAGGCCAGCATCGGTTCGGGTGGCTGGATAAAGGCCGTAGGAACGTAGCTCCCCTCGGGGAGTGTTATAGCCTACGGTGCCATGCAGCCCAGCCGGACCGAGGACCGCGCCTTCGGGCTAGGATGCTGGCGTAATGGTTGTAAGCGACCCGTCTTGAAACACGGACCAAGG
>Erysiphe_paeoniae_ex_Paeonia_lactiflora_HMJAU_PM92259
CAGAGC-GTGAGGTCCAG-TCGTG---GCGTCTGCCGCGTGCTGGGCCGACCCTCCCACCCGTGTCGATATGTATCTTGTTGCTTTGGCGGG-CCGGGCTGTGTCGTCGCTGCCCGCAA-GGACATGCGTCGT---CCGCCCACCGGTTT-CGGCTGGAGCGCGTCCGCCAAAGACCCAATC--AAAACTCATGTTGTCTATGTAGTCTCAGCTTTATTA-TT--AAATTGAT-AAAACTTTCAACAACGGATCTCTTGGCTCTGGCATCGATGAAGAACGCAGCGAAATGCGATAAGTAATGTGAATTGCAGAATTTAGTGAATCATCGAATCTTTGAACGCACATTGCGCCCCTTGGTATTCCGAGGGGCATGCCTGTTCGAGCGTCATAACA--CCCCCTCCAGCTGCCTTTGTGTGGTTGCGGTGTTGGGGCACGTCGCA--GTGCGGCGGCTCTTAAAAATAGTGGCGGTCTCGGCGTGGGCTCTACGCGTAGTAACTT--GCTTCTCGCGACAGAGTGACGAC-GGTGGCTTGCCAAAA----CCTCTATTT-GTTCCAGTC----ACAT--GGAT-CACAGGTTGACCTCGAATCAGGTAGGAATACCCGCTGAACTTAAGCATATCAATAAGCGGAGGAAAAGAAACCAACCGGGATTACCTCAGTAACGGCGAGTGAAGCGGTAACAGCTCAAATTTGAAATCTGGCTCCTTTGGAGTCCGAGTTGTAATTTGTAGAAGATGCTTTGGGTTGTGGGTTCGGCCTAAGTTCCTTGGAATAGGACGTCATAGAGGGTGAGAATCCCGTATGTGGCCGAGGCCTGCGCCTGTGTAAAGCTCTTTCGACGAGTCGAGTTGTTTGGGAATGCAGCTCAAAATGGGTGGTAAATTTCATCTAAAGCTAAATATGGGCCAGAGACCGATAGCGCACAAGTAGAGTGATCGAAAGATGAAAAGCACTTTGGAAAGAGAGTTAAACAGTACGTGAAATTGTTGAAAGGGAAGCGTTTGCAACCAGACTTGGGCACTGCCGATCACCCTGAGTTCT-CTCAGGTGCACTCGACAGCGCACAGGCCAGCATCGGTTCGGGTGGCTGGATAAAGGCCGTAGGAACGTAGCTCCCCTCGGGGAGTGTTATAGCCTACGGTGCCATGCAGCCCAGCCGGACCGAGGACCGCGCCTTCGGGCTAGGATGCTGGCGTAATGGTTGTAAGCGACCCGTCTTGAAACACGGACCAAGG
>Erysiphe_paeoniae_ex_Paeonia_lactiflora_HMJAU_PM92262
CAGAGC-GTGAGGTCCAG-TCGTG---GCGTCTGCCGCGTGCTGGGCCGACCCTCCCACCCGTGTCGATATGTATCTTGTTGCTTTGGCGGG-CCGGGCTGTGTCGTCGCTGCCCGCAA-GGACATGCGTCGT---CCGCCCACCGGTTT-CGGCTGGAGCGCGTCCGCCAAAGACCCAATC--AAAACTCATGTTGTCTATGTAGTCTCAGCTTTATTA-TT--AAATTGAT-AAAACTTTCAACAACGGATCTCTTGGCTCTGGCATCGATGAAGAACGCAGCGAAATGCGATAAGTAATGTGAATTGCAGAATTTAGTGAATCATCGAATCTTTGAACGCACATTGCGCCCCTTGGTATTCCGAGGGGCATGCCTGTTCGAGCGTCATAACA--CCCCCTCCAGCTGCCTTTGTGTGGTTGCGGTGTTGGGGCACGTCGCA--GTGCGGCGGCTCTTAAAAATAGTGGCGGTCTCGGCGTGGGCTCTACGCGTAGTAACTT--GCTTCTCGCGACAGAGTGACGAC-GGTGGCTTGCCAAAA----CCTCTATTT-GTTCCAGTC----ACAT--GGAT-CACAGGTTGACCTCGAATCAGGTAGGAATACCCGCTGAACTTAAGCATATCAATAAGCGGAGGAAAAGAAACCAACCGGGATTACCTCAGTAACGGCGAGTGAAGCGGTAACAGCTCAAATTTGAAATCTGGCTCCTTTGGAGTCCGAGTTGTAATTTGTAGAAGATGCTTTGGGTTGTGGGTTCGGCCTAAGTTCCTTGGAATAGGACGTCATAGAGGGTGAGAATCCCGTATGTGGCCGAGGCCTGCGCCTGTGTAAAGCTCTTTCGACGAGTCGAGTTGTTTGGGAATGCAGCTCAAAATGGGTGGTAAATTTCATCTAAAGCTAAATATGGGCCAGAGACCGATAGCGCACAAGTAGAGTGATCGAAAGATGAAAAGCACTTTGGAAAGAGAGTTAAACAGTACGTGAAATTGTTGAAAGGGAAGCGTTTGCAACCAGACTTGGGCACTGCCGATCACCCTGAGTTCT-CTCAGGTGCACTCGACAGCGCACAGGCCAGCATCGGTTCGGGTGGCTGGATAAAGGCCGTAGGAACGTAGCTCCCCTCGGGGAGTGTTATAGCCTACGGTGCCATGCAGCCCAGCCGGACCGAGGACCGCGCCTTCGGGCTAGGATGCTGGCGTAATGGTTGTAAGCGACCCGTCTTGAAACACGGACCAAGG
>Erysiphe_paeoniae_ex_Paeonia_lactiflora_HMJAU_PM92260
CAGAGC-GTGAGGTCCAG-TCGTG---GCGTCTGCCGCGTGCTGGGCCGACCCTCCCACCCGTGTCGATATGTATCTTGTTGCTTTGGCGGG-CCGGGCTGTGTCGTCGCTGCCCGCAA-GGACATGCGTCGT---CCGCCCACCGGTTT-CGGCTGGAGCGCGTCCGCCAAAGACCCAATC--AAAACTCATGTTGTCTATGTAGTCTCAGCTTTATTA-TT--AAATTGAT-AAAACTTTCAACAACGGATCTCTTGGCTCTGGCATCGATGAAGAACGCAGCGAAATGCGATAAGTAATGTGAATTGCAGAATTTAGTGAATCATCGAATCTTTGAACGCACATTGCGCCCCTTGGTATTCCGAGGGGCATGCCTGTTCGAGCGTCATAACA--CCCCCTCCAGCTGCCTTTGTGTGGTTGCGGTGTTGGGGCACGTCGCA--GTGCGGCGGCTCTTAAAAATAGTGGCGGTCTCGGCGTGGGCTCTACGCGTAGTAACTT--GCTTCTCGCGACAGAGTGACGAC-GGTGGCTTGCCAAAA----CCTCTATTT-GTTCCAGTC----ACAT--GGAT-CACAGGTTGACCTCGAATCAGGTAGGAATACCCGCTGAACTTAAGCATATCAATAAGCGGAGGAAAAGAAACCAACCGGGATTACCTCAGTAACGGCGAGTGAAGCGGTAACAGCTCAAATTTGAAATCTGGCTCCTTTGGAGTCCGAGTTGTAATTTGTAGAAGATGCTTTGGGTTGTGGGTTCGGCCTAAGTTCCTTGGAATAGGACGTCATAGAGGGTGAGAATCCCGTATGTGGCCGAGGCCTGCGCCTGTGTAAAGCTCTTTCGACGAGTCGAGTTGTTTGGGAATGCAGCTCAAAATGGGTGGTAAATTTCATCTAAAGCTAAATATGGGCCAGAGACCGATAGCGCACAAGTAGAGTGATCGAAAGATGAAAAGCACTTTGGAAAGAGAGTTAAACAGTACGTGAAATTGTTGAAAGGGAAGCGTTTGCAACCAGACTTGGGCACTGCCGATCACCCTGAGTTCT-CTCAGGTGCACTCGACAGCGCACAGGCCAGCATCGGTTCGGGTGGCTGGATAAAGGCCGTAGGAACGTAGCTCCCCTCGGGGAGTGTTATAGCCTACGGTGCCATGCAGCCCAGCCGGACCGAGGACCGCGCCTTCGGGCTAGGATGCTGGCGTAATGGTTGTAAGCGACCCGTCTTGAAACACGGACCAAGG
>Erysiphe_paeoniae_ex_Paeonia_lactiflora_HMJAU_PM92261
CAGAGC-GTGAGGTCCAG-TCGTG---GCGTCTGCCGCGTGCTGGGCCGACCCTCCCACCCGTGTCGATATGTATCTTGTTGCTTTGGCGGG-CCGGGCTGTGTCGTCGCTGCCCGCAA-GGACATGCGTCGT---CCGCCCACCGGTTT-CGGCTGGAGCGCGTCCGCCAAAGACCCAATC--AAAACTCATGTTGTCTATGTAGTCTCAGCTTTATTA-TT--AAATTGAT-AAAACTTTCAACAACGGATCTCTTGGCTCTGGCATCGATGAAGAACGCAGCGAAATGCGATAAGTAATGTGAATTGCAGAATTTAGTGAATCATCGAATCTTTGAACGCACATTGCGCCCCTTGGTATTCCGAGGGGCATGCCTGTTCGAGCGTCATAACA--CCCCCTCCAGCTGCCTTTGTGTGGTTGCGGTGTTGGGGCACGTCGCA--GTGCGGCGGCTCTTAAAAATAGTGGCGGTCTCGGCGTGGGCTCTACGCGTAGTAACTT--GCTTCTCGCGACAGAGTGACGAC-GGTGGCTTGCCAAAA----CCTCTATTT-GTTCCAGTC----ACAT--GGAT-CACAGGTTGACCTCGAATCAGGTAGGAATACCCGCTGAACTTAAGCATATCAATAAGCGGAGGAAAAGAAACCAACCGGGATTACCTCAGTAACGGCGAGTGAAGCGGTAACAGCTCAAATTTGAAATCTGGCTCCTTTGGAGTCCGAGTTGTAATTTGTAGAAGATGCTTTGGGTTGTGGGTTCGGCCTAAGTTCCTTGGAATAGGACGTCATAGAGGGTGAGAATCCCGTATGTGGCCGAGGCCTGCGCCTGTGTAAAGCTCTTTCGACGAGTCGAGTTGTTTGGGAATGCAGCTCAAAATGGGTGGTAAATTTCATCTAAAGCTAAATATGGGCCAGAGACCGATAGCGCACAAGTAGAGTGATCGAAAGATGAAAAGCACTTTGGAAAGAGAGTTAAACAGTACGTGAAATTGTTGAAAGGGAAGCGTTTGCAACCAGACTTGGGCACTGCCGATCACCCTGAGTTCT-CTCAGGTGCACTCGACAGCGCACAGGCCAGCATCGGTTCGGGTGGCTGGATAAAGGCCGTAGGAACGTAGCTCCCCTCGGGGAGTGTTATAGCCTACGGTGCCATGCAGCCCAGCCGGACCGAGGACCGCGCCTTCGGGCTAGGATGCTGGCGTAATGGTTGTAAGCGACCCGTCTTGAAACACGGACCAAGG
>Erysiphe_paeoniae_ex_Paeonia_sp._FH01131084
CAGAGC-GTGAGGTCCAG-TCGTG---GCGTCTGCCGCGTGCTGGGCCGACCCTCCCACCCGTGTCGATATGTATCTTGTTGCTTTGGCGGG-CCGGGCTGTGTCGTCGCTGCCCGCAA-GGACATGCGTCGT---CCGCCCACCGGTTT-CGGCTGGAGCGCGTCCGCCAAAGACCCAATC--AAAACTCATGTTGTCTATGTAGTCTCAGCTTTATTA-TT--AAATTGAT-AAAACTTTCAACAACGGATCTCTTGGCTCTGGCATCGATGAAGAACGCAGCGAAATGCGATAAGTAATGTGAATTGCAGAATTTAGTGAATCATCGAATCTTTGAACGCACATTGCGCCCCTTGGTATTCCGAGGGGCATGCCTGTTCGAGCGTCATAACA--CCCCCTCCAGCTGCCTTTGTGTGGTTGCGGTGTTGGGGCACGTCGCA--GTGCGGCGGCTCTTAAAAATAGTGGCGGTCTCGGCGTGGGCTCTACGCGTAGTAACTT--GCTTCTCGCGACAGAGTGACGAC-GGTGGCTTGCCAAAA----CCTCTATTT-GTTCCAGTC----ACAT--GGAT-CACAGGTTGACCTCGAATCAGGTAGGAATACCCGCTGAACTTAAGCATATCAATAAGCGGAGGAAAAGAAACCAACCGGGATTACCTCAGTAACGGCGAGTGAAGCGGTAACAGCTCAAATTTGAAATCTGGCTCCTTTGGAGTCCGAGTTGTAATTTGTAGAAGATGCTTTGGGTTGTGGGTTCGGCCTAAGTTCCTTGGAATAGGACGTCATAGAGGGTGAGAATCCCGTATGTGGCCGAGGCCTGCGCCTGTGTAAAGCTCTTTCGACGAGTCGAGTTGTTTGGGAATGCAGCTCAAAATGGGTGGTAAATTTCATCTAAAGCTAAATATGGGCCAGAGACCGATAGCGCACAAGTAGAGTGAT-----------------------------------------------------------------------------------------------------------------------------------------------------------------------------------------------------------------------------------------------------------------------------------------------------------
>Erysiphe_paeoniae_ex_Paeonia_sp._FH01131085
--------------------------------------------------------------------------------------------------------------------------------------------------------------------------AAAGACCCAATC--AAAACTCATGTTGTCTATGTAGTCTCAGCTTTATTA-TT--AAATTGAT-AAAACTTTCAACAACGGATCTCTTGGCTCTGGCATCGATGAAGAACGCAGCGAAATGCGATAAGTAATGTGAATTGCAGAATTTAGTGAATCATCGAATCTTTGAACGCACATTGCGCCCCTTGGTATTCCGAGGGGCATGCCTGTTCGAGCGTCATAACA--CCCCCTCCAGCTGCCTTTGTGTGGTTGCGGTGTTGGGGCACGTCGCA--GTGCGGCGGCTCTTAAAAATAGTGGCGGTCTCGGCGTGGGCTCTACGCGTAGTAACTT--GCTTCTCGCGACAGAGTGACGAC-GGTGGCTTGCCAAAA----CCTCTATTT-GTTCCAGTC----ACAT--GGAT-CACAGGTTGACCTCGAATCAGGTAGGAATACCCGCTGAACTTAAGCATATCAATAAGCGGAGGAAAAGAAACCAACCGGGATTACCTCAGTAACGGCGAGTGAAGCGGTAACAGCTCAAATTTGAAATCTGGCTCCTTTGGAGTCCGAGTTGTAATTTGTAGAAGATGCTTTGGGTTGTGGGTTCGGCCTAAGTTCCTTGGAATAGGACGTCATAGAGGGTGAGAATCCCGTATGTGGCCGAGGCCTGCGCCTGTGTAAAGCTCTTTCGACGAGTCGAGTTGTTTGGGAATGCAGCTCAAAATGGGTGGTAAATTTCATCTAAAGCTAAATATGGGCCAGAGACCGATAGCGCACAAGTAGAGTGATCGAAAGATGAAAAGCACTTTGGAAAGAGAGTTAAACAGTACGTGAAATTGTTGAAAGGGAAGCGTTTGCAACCAGACTTGGGCACTGCCGATCACCCTGAGTTCT-CTCAGGTGCACTCGACAGCGCACAGGCCAGCATCGKTTCGGGTGGCTGGATAAA-------------------------------------------------------------------------------------------------------------------------------------------
>Erysiphe_paeoniae_ex_Paeonia_coriacea_var._atlantica_AB257436
CAGAGC-GTGAGGTCCAG-TCGTG---GCGTCTGCCGCGTGCTGGGCCAACCCTCCCACCCGTGTCGATATGTATCTTGTTGCTTTGGCGGG-CCGGGTCGTGTCGTCGCTGCCCGCAA-GGACATGCGTCGC---CTGCCCACCGGTTT-CGGCTGGAGCGCGTCCGCCAAAGACCTAATC--AAAACTCATGTTGTCTATGTAGTCTCAGCTTTATTA-TT--GAATTGAT-AAAACTTTCAACAACGGATCTCTTGGCTCTGGCATCGATGAAGAACGCAGCGAAATGCGATAAGTAATGTGAATTGCAGAATTTAGTGAATCATCGAATCTTTGAACGCACATTGCGCCCCTTGGTATTCCGAGGGGCATGCCTGTTCGAGCGTCATAACA--CCCCCTCCAGCTGCCTTTGTGTGGTTGCGGTGTTGGGGCACGTCGCA--GTGCGGCGGCTCTTAAAAATAGTGGCGGTCTCGGCGTGGGCTCTACGCGTAGTAACTT--GCTTCTCGCGACAGAGTGACGAC-GGTGGCTTGCCAAAA----CCTCTAATT-GTTCCAGTC----ACAT--GGAT-CACAGG------------------------------------------------------------------------------------------------------------------------------------------------------------------------------------------------------------------------------------------------------------------------------------------------------------------------------------------------------------------------------------------------------------------------------------------------------------------------------------------------------------------------------------------------------------------------------------------------------------------------------------------------------------------------------------
>Erysiphe_paeoniae_Paeonia_wittmanniana_AB257437
CAGAGC-GTGAGGTCCAG-TCGTG---GCGTCTGCCGCGTGCTGGGCCAACCCTCCCACCCGTGTCGATATGTATCTTGTTGCTTTGGCGGG-CCGGGTCGTGTCGTCGCTGCCCGCAA-GGACATGCGTCGC---CTGCCCACCGGTTT-CGGCTGGAGCGCGTCCGCCAAAGACCTAATC--AAAACTCATGTTGTCTATGTAGTCTCAGCTTTATTA-TT--GAATTGAT-AAAACTTTCAACAACGGATCTCTTGGCTCTGGCATCGATGAAGAACGCAGCGAAATGCGATAAGTAATGTGAATTGCAGAATTTAGTGAATCATCGAATCTTTGAACGCACATTGCGCCCCTTGGTATTCCGAGGGGCATGCCTGTTCGAGCGTCATAACA--CCCCCTCCAGCTGCCTTTGTGTGGTTGCGGTGTTGGGGCACGTCGCA--GTGCGGCGGCTCTTAAAAATAGTGGCGGTCTCGGCGTGGGCTCTACGCGTAGTAACTT--GCTTCTCGCGACAGAGTGACGAC-GGTGGCTTGCCAAAA----CCTCTAATT-GTTCCAGTC----ACAT--GGAT-CACAGG------------------------------------------------------------------------------------------------------------------------------------------------------------------------------------------------------------------------------------------------------------------------------------------------------------------------------------------------------------------------------------------------------------------------------------------------------------------------------------------------------------------------------------------------------------------------------------------------------------------------------------------------------------------------------------
>Erysiphe_howeana_ex_Oenothera_biennis_FH01131063
CAGAGT-GCGAGGCTCAG-TCGTG---GCATCTGCCGCGTGCTGGGCCGACCCTCCCACCCGTGTCGATTTGTATCTTGTTGCTTTGGCGGG-CCGGGCTGCGCTGTCGCTGTCCGCAT-GGACATGCGTTGG---CCGCCCACCGGTTTTCAACTGGAGCGCGCCCGCCAAAGACCCAACC--AAAACTCATGTTGTTTGTGTCGTCTCAGCTTTATTA-T-GAAAATTGAT-AAAACTTTCAACAACGGATCTCTTGGCTCTGGCATCGATGAAGAACGCAGCGAAATGCGATAAGTAATGTGAATTGCAGAATTTAGTGAATCATCGAATCTTTGAACGCACATTGCGCCCCTTGGTATTCCGAGGGGCATGCCTGTTCGAGCGTCATAACA-CCCCCCTCCAGCTGCCTTTGTGTGGCTGCGGTGTTGGGGCTCGTCGCG--ATGCGGCGGCCCTTAAAGATAGTGGCGGTCCCGGCGTGGGCTCTACGCGTAGTAACTT--GCTTCTCGCGACAGAGTGACGACCGGTGGCTTGCCAGAACAA-CCCTCATTT-GCTCCAGTC----ACAT--GGAT-CACAGGTTGACCTCGAATCAGGTAGGAATACCCGCTGAACTTAAGCATATCAATAAGCGGAGGAAAAGAAACCAACCGGGATTACCTCAGTAACGGCGAGTGAAGCGGTAACAGCTCAAATTTGAAATCTGGCTCCTCTGGAGTCCGAGTTGTAATTTGTAGAAGATGCTTTGGGTTGTGGGTTCGGCCTAAGTTCCTTGGAACAGGACGTCATAGAGGGTGAGAATCCCGTATGTGGCCGAGGCCCGCGCCTATGTAAAGCTCTTTCAACGAGTCGAGTTGTTTGGGAATGCAGCTCAAAATGGGTGGTAAATTTCATCTAAAGCTAAATATGGGCCAGAGACCGATAGCGCACAAGTAGAGTGATCGAAAGATGAAAAGCACTTTGGAAAGAGAGTTAAACAGTACGTGAAATTGTTGAAAGGGAAGCGCTTGCACCCAGACTTGGGCGCTGCCGATCACCTTGCGGTCTCCGCGAGTGCACTCGACAGCGCACAGGCCAGCATCGGTTCGGGTGGCTGGATAAAGGCCGTAGGAACGTAGCTCTCTTCGGGGAGTGTTATAGCCTA-------------------------------------------------------------------------------------------------
>Erysiphe_howeana_ex_Oenothera_biennis_FH01131064
CAGAGT-GCGAGGCTCAG-TCGTG---GCATCTGCCGCGTGCTGGGCCGACCCTCCCACCCGTGTCGATTTGTATCTTGTTGCTTTGGCGGG-CCGGGCTGCGCTGTCGCTGTCCGCAT-GGACATGCGTTGG---CCGCCCACCGGTTTTCAACTGGAGCGCGCCCGCCAAAGACCCAACC--AAAACTCATGTTGTTTGTGTCGTCTCAGCTTTATTA-T-GAAAATTGAT-AAAACTTTCAACAACGGATCTCTTGGCTCTGGCATCGATGAAGAACGCAGCGAAATGCGATAAGTAATGTGAATTGCAGAATTTAGTGAATCATCGAATCTTTGAACGCACATTGCGCCCCTTGGTATTCCGAGGGGCATGCCTGTTCGAGCGTCATAACA-CCCCCCTCCAGCTGCCTTTGTGTGGCTGCGGTGTTGGGGCTCGTCGCG--ATGCGGCGGCCCTTAAAGATAGTGGCGGTCCCGGCGTGGGCTCTACGCGTAGTAACTT--GCTTCTCGCGACAGAGTGACGACCGGTGGCTTGCCAGAACAA-CCCTCATTT-GCTCCAGTC----ACAT--GGAT-CACAGGTTGACCTCGAATCAGGTAGGAATACCCGCTGAACTTAAGCATATCAATAAGCGGAGGAAAAGAAACCAACCGGGATTACCTCAGTAACGGCGAGTGAAGCGGTAACAGCTCAAATTTGAAATCTGGCTCCTCTGGAGTCCGAGTTGTAATTTGTAGAAGATGCTTTGGGTTGTGGGTTCGGCCTAAGTTCCTTGGAACAGGACGTCATAGAGGGTGAGAATCCCGTATGTGGCCGAGGCCCGCGCCTATGTAAAGCTCTTTCAACGAGTCGAGTTGTTTGGGAATGCAGCTCAAAATGGGTGGTAAATTTCATCTAAAGCTAAATATGGGCCAGAGACCGATAGCGCACAAGTAGAGTGATCGAAAGATGAAAAGCACTTTGGAAAGAGAGTTAAACAGTACGTGAAATTGTTGAAAGGGAAGCGCTTGCACCCAGACTTGGGCGCTGCCGATCACCTTGCGGTCTCCGCGAGTGCACTCGACAGCGCACAGGCCAGCATCGGTTCGGGTGGCTGGATAAAGGCCGTAGGAACGTAGCTCTCTTCGGGGAGTGTTATAGCCTACGGTGCCATGCAGCCCAGCCGGACCGAGGACCGCGCCTTCGGGCTAGGATGCTGGCGTAATGGGTGTAAGCGACCCGTCTTGAAACACGGACC----
>Erysiphe_howeana_ex_Oenothera_amoena_LC010043
CAGAGT-GCGAGGCTCAG-TCGTG---GCATCTGCCGCGTGCTGGGCCGACCCTCCCACCCGTGTCGATTTGTATCTTGTTGCTTTGGCGGG-CCGGGCTGCGCTGTCGCTGTCCGCAT-GGACATGCGTTGG---CCGCCCACCGGTTTTCAACTGGAGCGCGCCCGCCAAAGACCCAACC--AAAACTCATGTTGTTTGTGTCGTCTCAGCTTTATTA-T-GAAAATTGAT-AAAACTTTCAACAACGGATCTCTTGGCTCTGGCATCGATGAAGAACGCAGCGAAATGCGATAAGTAATGTGAATTGCAGAATTTAGTGAATCATCGAATCTTTGAACGCACATTGCGCCCCTTGGTATTCCGAGGGGCATGCCTGTTCGAGCGTCATAACA-CCCCCCTCCAGCTGCCTTTGTGTGGCTGCGGTGTTGGGGCTCGTCGCG--ATGCGGCGGCCCTTAAAGATAGTGGCGGTCCCGGCGTGGGCTCTACGCGTAGTAACTT--GCTTCTCGCGACAGAGTGACGACCGGTGGCTTGCCAGAACAA-CCCTCATTT-GCTCCAGTC----ACAT--GGAT-CACAGGTTGACCTCGAATCAGGTAGGAATACCCGCTGAACTTAAGCATATCAATAAGCGGAGGAAAAGAAACCAACCGGGATTACCTCAGTAACGGCGAGTGAAGCGGTAACAGCTCAAATTTGAAATCTGGCTCCTCTGGAGTCCGAGTTGTAATTTGTAGAAGATGCTTTGGGTTGTGGGTTCGGCCTAAGTTCCTTGGAACAGGACGTCATAGAGGGTGAGAATCCCGTATGTGGCCGAGGCCCGCGCCTATGTAAAGCTCTTTCAACGAGTCGAGTTGTTTGGGAATGCAGCTCAAAATGGGTGGTAAATTTCATCTAAAGCTAAATATGGGCCAGAGACCGATAGCGCACAAGTAGAGTGATCGAAAGATGAAAAGCACTTTGGAAAGAGAGTTAAACAGTACGTGAAATTGTTGAAAGGGAAGCGCTTGCACCCAGACTTGGGCGCTGCCGATCACCTTGCGGTCTCCGCGAGTGCACTCGACAGCGCACAGGCCAGCATCGGTTCGGGTGGCTGGATAAAGGCCGTAGGAACGTAGCTCTCTTCGGGGAGTGTTATAGCCTACGGTGCCATGCAGCCCAGCCGGACCGAGGACCGCGCCTTCGGGCTAGGATGCTGGCGTAATGGGTGTAAGCGACCCGTCTTGAAACACGGACCAAGG
>Erysiphe_howeana_ex_Oenothera_biennis_MZ265157
----GT-GCGAGGCTCAG-TCGTG---GCATCTGCCGCGTGCTGGGCCGACCCTCCCACCCGTGTCGATTTGTATCTTGTTGCTTTGGCGGG-CCGGGCTGCGCTGTCGCTGTCCGCAT-GGACATGCGTTGG---CCGCCCACCGGTTTTCAACTGGAGCGCGCCCGCCAAAGACCCAACC--AAAACTCATGTTGTTTGTGTCGTCTCAGCTTTATTA-T-GAAAATTGAT-AAAACTTTCAACAACGGATCTCTTGGCTCTGGCATCGATGAAGAACGCAGCGAAATGCGATAAGTAATGTGAATTGCAGAATTTAGTGAATCATCGAATCTTTGAACGCACATTGCGCCCCTTGGTATTCCGAGGGGCATGCCTGTTCGAGCGTCATAACACCCCCCCTCCAGCTGCCTTTGTGTGGCTGCGGTGTTGGGGCTCGTCGCG--ATGCGGCGGCCCTTAAAGATAGTGGCGGTCCCGGCGTGGGCTCTACGCGTAGTAACTT--GCTTCTCGCGACAGAGTGACGACCGGTGGCTTGCCAGAACAA-CCCTCATTT-GCTCCAGTC----ACAT--GGAT-CACAGG------------------------------------------------------------------------------------------------------------------------------------------------------------------------------------------------------------------------------------------------------------------------------------------------------------------------------------------------------------------------------------------------------------------------------------------------------------------------------------------------------------------------------------------------------------------------------------------------------------------------------------------------------------------------------------
>Erysiphe_diervillae_var._diervillae_ex_Weigela_florida_CFSZ_50033
CAGAGC-GTGAGGCTCAGGGCGTA---GCATCTGCTGCGTGCTGGGCCAATCCTCCCACCCGTGTCGATTTGTATCTTGTTGCTTTGGCGGG-CCGGGTTACGCCGTCGCTGGCCGCAA-GGACATGCGTAGGCTGCCGCCCACTGGCTT-CGGCTGGAGCGCGCCCGCCAAAGACCTAACC--AAAACTCATGTTGTCTTTGTAGTCTCAGTTATATTA-TT--GAATTGAT-AAAACTTTCAACAACGGATCTCTTGGCTCTGGCATCGATGAAGAACGCAGCGAAATGCGATAAGTAATGTGAATTGCAGAATTTAGTGAATCATCGAATCTTTGAACGCACATTGCGCCCCTTGGTATTCCGAGGGGCATGCCTGTTCGAGCGTCATAACA--CCCCCTCCAGCTACCTTTGAGTGGCTGCGGTGTTGGGGCACGTCGCG--GTGCGGCGGCTCTAAAAGACAGTGGCGGTCCCGGCGTGGGCTCTACGCGCAGTAACTT--GCTTCTCGCGACAGAGTGACGAC-GGTGGCTTGCCAAAAA---GCC-TATTT-GTTCCAGTC----ACAT--GGAT-CACAGGTTGACCTCGAATCAGGTAGGAATACCCGCTGAACTTAAGCATATCAATAAGCGGAGGAAAAGAAACCAACCGGGATTACCTCAGTAACGGCGAGTGAAGCGGTAACAGCTCAAATTTGAAATCTGGCTCCTTCGGAGTCCGAGTTGTAATTTGTAGAAGATGCTTTGGGTGTCGGGTTCGGCTTAAGTTCCTTGGAACAGGACGTCATAGAGGGTGAGAATCCCGTATGTGGCCACAGCCCGCGCCTATGTAAAGCTCTTTCGACGAGTCGAGTTGTTTGGGAATGCAGCTCAAAATGGGTGGTAAATTTCATCTAAAGCTAAATATGGGCCAGAGACCGATAGCGCACAAGTAGAGTGATCGAAAGATGAAAAGCACTTTGGAAAGAGAGTTAAACAGTACGTGAAATTGTTGAAAGGGAAGCGCTTGCAACCAGACTTGGGCGCTGCCGATCACCCCGAGTTTT-CTCTGGTGCACTCGACAGCGGACAGGCCAGCATCGGTTCGGGTGGCTGGATAAAGGCCGTAGGAATGTAGTTCCCTTCGGGGCGTGTTATAGCCTACGGTGTCATGCAGCCCAGCCGGACCGAGGACCGCGCCTTCGGGCTAGGATGCTGGCGTAATGGTTGTAAGCGACCCGTCTTGAAACACGGACCAAGG
>Erysiphe_diervillae_var._diervillae_ex_Weigela_florida_CFSZ_50307
CAGAGC-GTGAGGCTCAGGGCGTA---GCATCTGCTGCGTGCTGGGCCAATCCTCCCACCCGTGTCGATTTGTATCTTGTTGCTTTGGCGGG-CCGGGTTACGCCGTCGCTGGCCGCAA-GGACATGCGTAGGCTGCCGCCCACTGGCTT-CGGCTGGAGCGCGCCCGCCAAAGACCTAACC--AAAACTCATGTTGTCTTTGTAGTCTCAGTTATATTA-TT--GAATTGAT-AAAACTTTCAACAACGGATCTCTTGGCTCTGGCATCGATGAAGAACGCAGCGAAATGCGATAAGTAATGTGAATTGCAGAATTTAGTGAATCATCGAATCTTTGAACGCACATTGCGCCCCTTGGTATTCCGAGGGGCATGCCTGTTCGAGCGTCATAACA--CCCCCTCCAGCTACCTTTGAGTGGCTGCGGTGTTGGGGCACGTCGCG--GTGCGGCGGCTCTAAAAGACAGTGGCGGTCCCGGCGTGGGCTCTACGCGCAGTAACTT--GCTTCTCGCGACAGAGTGACGAC-GGTGGCTTGCCAAAAA---GCC-TATTT-GTTCCAGTC----ACAT--GGAT-CACAGGTTGACCTCGAATCAGGTAGGAATACCCGCTGAACTTAAGCATATCAATAAGCGGAGGAAAAGAAACCAACCGGGATTACCTCAGTAACGGCGAGTGAAGCGGTAACAGCTCAAATTTGAAATCTGGCTCCTTCGGAGTCCGAGTTGTAATTTGTAGAAGATGCTTTGGGTGTCGGGTTCGGCTTAAGTTCCTTGGAACAGGACGTCATAGAGGGTGAGAATCCCGTATGTGGCCACAGCCCGCGCCTATGTAAAGCTCTTTCGACGAGTCGAGTTGTTTGGGAATGCAGCTCAAAATGGGTGGTAAATTTCATCTAAAGCTAAATATGGGCCAGAGACCGATAGCGCACAAGTAGAGTGATCGAAAGATGAAAAGCACTTTGGAAAGAGAGTTAAACAGTACGTGAAATTGTTGAAAGGGAAGCGCTTGCAACCAGACTTGGGCGCTGCCGATCACCCCGAGTTTT-CTCTGGTGCACTCGACAGCGGACAGGCCAGCATCGGTTCGGGTGGCTGGATAAAGGCCGTAGGAATGTAGTTCCCTTCGGGGCGTGTTATAGCCTACGGTGTCATGCAGCCCAGCCGGACCGAGGACCGCGCCTTCGGGCTAGGATGCTGGCGTAATGGTTGTAAGCGACCCGTCTTGAAACACGGACCAAGG
>Erysiphe_glycines_ex_Glycine_soja_HMJAU_PM92270_China
CAGAGC-GTGAGGCTCAG-TCGCG---GCGTCTGCCATGTGCTGGGCCGACCCTCCCACCCGTGTCGATTTATTGATTGTTGCTTTGGCGGG-CCGGGACC-GTCCACGTCGCTCGCAG-TGACGTGTGCGAACTGCCCACC---GGCTT-TGGCTGGAGCGTGCCCGCCAAAGACCCATCCCCAAA-CTCATATTGTCC-TGCAGTCTAAGTGATATTA-T--ATAATTGAT-AAAACTTTCAACAACGGATCTCTTGGCTCTGGCATCGATGAAGAACGCAGCGAAATGCGATAAGTAATGTGAATTGCAGAATTTAGTGAATCATCGAATCTTTGAACGCACATTGCGCCCCTTGGTATTCCGAGGGGCATGCCTGTTCGAGCGTCATAACA--CCCCCTCGAGCTACAATTGTGTGGCTGTGGTGTTGGGGCTCGCCGCGCCTCGCGGTGGCTCTTAAAGACAGTGGCGGTCCCGGCGTGGGCTCTACGCGTAGTA-CTTTTGATTCTCGCGACAGAGTGACGAC-GAAGATCAGCCAAAACCC-CCCAACCTTTAATCAAGTCCGGTAAATACGGATTTACAGGTTGACCTCGAATCAGGTAGGAATACCCGCTGAACTTAAGCATATCAATAAGCGGAGGAAAAGAAACCAACCGGGATTACCTCAGTAACGGCGAGTGAAGCGGTAACAGCTCAAATTTGAAATCTGGCTCCGTCGGAGTCCGAGTTGTAATTTGTAGAAGATGCTTTGGGTGGCAGATTCAGCCTAAGTTCCTTGGAACAGGACGTCATAGAGGGTGAGAATCCCGTATGCGGCCGAGGTTTGCGCCCGTGTAAAGCTCTTTCGACGAGTCGAGTTGTTTGGGAATGCAGCTCAAAATGGGTGGTAAATTTCATCTAAAGCTAAATATAGGCCAGAGACCGATAGCGCACAAGTAGAGTGATCGAAAGATGAAAAGCACTTTGGAAAGAGAGTTAAACAGTACGTGAAATTGTTGAAAGGGAAGCGCTTGCAACCAGACTTGGGCACTGTTGATCATCCAGGGTTTT-CTCTGGTGCACTCGACAGCGCACAGGCTAGCATCGGTTCGGGTGGCTGGATAAAGGCCGTAGGAACGTAGCTCCTCTCGGGGAGTGTTATAGCTTACGGTGCCATGCAGCCCAGCCGGACCGAGGACCGCGCCTTCGGGCTAGGATGCTGGCGTAATGGTTGTAAGCGACCCGTCTTGAAACACGGACCAAGG
