# Supplementary material for: ﻿Discover hidden taxa of Erysiphe section Erysiphe fungi (Ascomycota, Erysiphaceae) based on morphology and multilocus phylogeny in China
Source: MycoKeys. 2025 Jun 4;118:119–46. doi: 10.3897/mycokeys.118.154217 (PMC12159665; doi:10.3897/mycokeys.118.154217)
Supplement: Supplementary material 4 — Alignment file for constructing the ITS+28S+IGS+RPB2+TUB phylogenetic tree [file mycokeys-118-119-s004.fas]

>Erysiphe_sedi_ex_Sedum_hybrid_FH01131089_USA
---AGCGTGAGGCTCA-GTCGTGGCGTCAGCTGCGTGCTGGGCCGACCCTCCCACCCGTGTCGATTTCTATCTTGTTGCTTTGGCGGG-CCGGGCTACGTCGTCGCTGCCCGT-ACGGACATGCGTCGG---CCGCCCACCGGTTT-CGACTGGAGCGCGTCCGCCAAAGACCTAACC--AAAACTCATGTTGTCTTTGTCGTCTCAGCTTTATTA-TTGAA--TTGAT-AAAACTTTCAACAACGGATCTCTTGGCTCTGGCATCGATGAAGAACGCAGCGAAATGCGATAAGTAATGTGAATTGCAGAATTTAGTGAATCATCGAATCTTTGAACGCACATTGCGCCCCTTGGTATTCCGAGGGGCATGCCTGTTCGAGCGTCATAACA-CCCCCTCCAGCTGCCTTTGTGTGGTTGCGGTGTTGGGGCCCGTCGCG--TTGCGGCAGCTCTTAAAGATAGTGGCGGTCCTGGCGTGGGCTCTACGCGTAGTAACTT--GCTTCTCGCGACAGAGTGACGAC-AGTGGCTTGCCAAAA---GCCCG-TTT-GTTCCAGTC----ACAT--GGAT-CACAGGTTGACCTCGAATCAGGTAGGAATACCCGCTGAACTTAAGCATATCAATAAGCGGAGGAAAAGAAACCAACCGGGATTACCTCAGTAACGGCGAGTGAAGCGGTAACAGCTCAAATTTGAAATCTGGCTCCTTCGGAGTCCGAGTTGTAATTTGTAGAAGATGCTTTGGGTTGTGGGCTCGGCCTAAGTTCCTTGGAACAGGACGTCATAGAGGGTGAGAATCCCGTATGTGGCCATGGCCCGCGCCTATGTAAAGCTCTTTCGACGAGTCGAGTTGTTTGGGAATGCAGCTCAAAATGGGTGGTAAATTTCATCTAAAGCTAAATATGGGCCAGAGACCGATAGCGCACAAGTAGAGTGATCGAAAGATGAAAAGCACTTTGGAAAGAGAGTTAAACAGTACGTGAAATTGTTGAAAGGGAAGCGCTTGCAACCAGACTTGGGCGCTGCCGATCACCCCGAGTTCT-CTCGGGTGCACTCGACAGCGCACAGGCCAGCATCGGTTCGGGTGGCTGGATAAAGGCCGTAGGAATGTAGCTCTCTTCGGGGAGTGTTATAGCCCACGGTGCCATGCAGCCCAGCCGGACCGAGGACCGCGCCTTCGGGCTAGGATGCTGGCGTAATGGTTGTAAGCGACCCGTCTTGAAACACGGACCAAGGAGTCTAACAT----------------------------------------------------------------------------------------------------------------------------------------------------------------------------------------------------------------------------------------------------------------------------------------------------------------------------------------------------------------------------------------------------------------------------------------------------------------AAAACCTAGCCCTCATGTGCTATGTGACGGTTGGCACACCTTGTGATCCTATTATTGAGTTTATGATACAAAGAAATATGGAAGTACTTGAGGAATATGAACCTCTCCGCTCACCCAATGCAACCAAAGTTTTTGTTAATGGTGTTTGGGTCGGTGTTCATCGAGATCCAGCTCATTTAGTCAAGACAGTTCAAAATTTACGTCGGTCTCATTTGATTTCACATGAAGTTTCCCTGATAAGAGATATTCGTGATAGGGAATTTAAGATATTTACAGATGCAGGTCGTGTGTGTAGACCACTTTTTGTTATTGATAATGATCCTGAAAGCCCAAATCAAGGAAATTTAGTTCTTAACAAAGAACATATTCGTAGGCTCGAAGACGATCAACATTTAAAAGATATGGACGTAGAGAGTAGAGCTGCTCATGGATACTTTGGTTTTCAAGGTTTGATTCATTCTGGTGT--TTGTTCCGTCACCAAAAGTCTCAGATACCGTGGTAGAGCCCTACAACGCAACCCTTTCTGTTCATCAACTTGTCGAAAACTCCGACGAGACTTTCTGTATTGACAATGAGGCACTCTATGAAATATGCATGAGAACTTTAAAGCTCTCAAATCCTTCTTATGGCGATCTCAATCATTTGGTATCTGCTGTTATGTCTGGTGTAACCACTTGTCTTCGCTTCCCAGGTCAACTCAACTCAGATCTTAGAAAACTAGCGGTCAA
>Erysiphe_sedi_ex_Sedum_sp._FH01131090_USA
---AGCGTGAGGCTCA-GTCGTGGCGTCAGCTGCGTGCTGGGCCGACCCTCCCACCCGTGTCGATTTCTATCTTGTTGCTTTGGCGGG-CCGGGCTACGTCGTCGCTGCCCGT-ACGGACATGCGTCGG---CCGCCCACCGGTTT-CGACTGGAGCGCGTCCGCCAAAGACCTAACC--AAAACTCATGTTGTCTTTGTCGTCTCAGCTTTATTA-TTGAA--TTGAT-AAAACTTTCAACAACGGATCTCTTGGCTCTGGCATCGATGAAGAACGCAGCGAAATGCGATAAGTAATGTGAATTGCAGAATTTAGTGAATCATCGAATCTTTGAACGCACATTGCGCCCCTTGGTATTCCGAGGGGCATGCCTGTTCGAGCGTCATAACA-CCCCCTCCAGCTGCCTTTGTGTGGTTGCGGTGTTGGGGCCCGTCGCG--TTGCGGCAGCTCTTAAAGATAGTGGCGGTCCTGGCGTGGGCTCTACGCGTAGTAACTT--GCTTCTCGCGACAGAGTGACGAC-AGTGGCTTGCCAAAA---GCCCG-TTT-GTTCCAGTC----ACAT--GGAT-CACAGGTTGACCTCGAATCAGGTAGGAATACCCGCTGAACTTAAGCATATCAATAAGCGGAGGAAAAGAAACCAACCGGGATTACCTCAGTAACGGCGAGTGAAGCGGTAACAGCTCAAATTTGAAATCTGGCTCCTTCGGAGTCCGAGTTGTAATTTGTAGAAGATGCTTTGGGTTGTGGGCTCGGCCTAAGTTCCTTGGAACAGGACGTCATAGAGGGTGAGAATCCCGTATGTGGCCATGGCCCGCGCCTATGTAAAGCTCTTTCGACGAGTCGAGTTGTTTGGGAATGCAGCTCAAAATGGGTGGTAAATTTCATCTAAAGCTAAATATGGGCCAGAGACCGATAGCGCACAAGTAGAGTGATCGAAAGATGAAAAGCACTTTGGAAAGAGAGTTAAACAGTACGTGAAATTGTTGAAAGGGAAGCGCTTGCAACCAGACTTGGGCGCTGCCGATCACCCCGAGTTCT-CTCGGGTGCACTCGACAGCGCACAGGCCAGCATCGGTTCGGGTGGCTGGATAAAGGCCGTAGGAATGTAGCTCTCTTCGGGGAGTGTTATAGCCCACGGTGCCATGCAGCCCAGCCGGACCGAGGACCGCGCCTTCGGGCTAGGAT----------------------------------------------------------------------------------------------------------------------------------------------------------------------------------------------------------------------------------------------------------------------------------------------------------------------------------------------------------------------------------------------------------------------------------------------------------------------------TCTGTCCAGCTGAAACGCCTGAAGGACAAGCATGTGGTCTTGTTAAAAACCTAGCCCTCATGTGCTATGTGACGGTTGGCACACCTTGTGATCCTATTATTGAGTTTATGATACAAAGAAATATGGAAGTACTTGAGGAATATGAACCTCTCCGCTCACCCAATGCAACCAAAGTTTTTGTTAATGGTGTTTGGGTCGGTGTTCATCGAGATCCAGCTCATTTAGTCAAGACAGTTCAAAATTTACGTCGGTCTCATTTGATTTCACATGAAGTTTCCCTGATAAGAGATATTCGTGATAGGGAATTTAAGATATTTACAGATGCAGGTCGTGTGTGTAGACCACTTTTTGTTATTGATAATGATCCTGAAAGCCCAAATCAAGGAAATTTAGTTCTTAACAAAGAACATATTCGTAGGCTCGAAGACGATCAACATTTAAAAGATATGGACGTAGAGAGTAGAGCTGCTCATGGATACTTTGGTTTTCAAGGTTTGATTCATTCTGGTGTGGTTGTTCCGTCACCAAAAGTCTCAGATACCGTGGTAGAGCCCTACAACGCAACCCTTTCTGTTCATCAACTTGTCGAAAACTCCGACGAGACTTTCTGTATTGACAATGAGGCACTCTATGAAATATGCATGAGAACTTTAAAGCTCTCAAATCCTTCTTATGGCGATCTCAATCATTTGGTATCTGCTGTTATGTCTGGTGTAACCACTTGTCTTCGCTTCCCAGGTCAACTCAACTCAGATCTTAGAAAACTAGCGGTCAA
>Erysiphe_sp._ex_Argemone_polyanthemos_FH00941255_USA
-AGAGCGTGAGGCTCA-GTCGTGGCGTCAGCTGCGTGCTGGGCCGACCCTCCCACCCGTGTCGATTTCTATCTTGTTGCTTTGGCGGG-CCGGGCTACGTCGTCGCTGCCCGT-ACGGACATGCGTCGG---CCGCCCACCGGTTT-CGACTGGAGCGCGTCCGCCAAAGACCTAACC--AAAACTCATGTTGTCTTTGTCGTCTCAGCTTTATTA-TTGAA--TTGAT-AAAACTTTCAACAACGGATCTCTTGGCTCTGGCATCGATGAAGAACGCAGCGAAATGCGATAAGTAATGTGAATTGCAGAATTTAGTGAATCATCGAATCTTTGAACGCACATTGCGCCCCTTGGTATTCCGAGGGGCATGCCTGTTCGAGCGTCATAACA-CCCCCTCCAGCTGCCTTTGTGTGGTTGCGGTGTTGGGGCCCGTCGCG--TTGCGGCAGCTCTTAAAGACAGTGGCGGTCCTGGCGTGGGCTCTACGCGTAGTAACTT--GCTTCTCGCGACAGAGTGACGAC-AGTGGCTTGCCAAAA---GCCCG-TTT-GTTCCAGTC----ACAT--GGAT-CACAGGTTGACCTCGAATCAGGTAGGAATACCCGCTGAACTTAAGCATATCAATAAGCGGAGGAAAAGAAACCAACCGGGATTACCTCAGTAACGGCGAGTGAAGCGGTAACAGCTCAAATTTGAAATCTGGCTCCTTCGGAGTCCGAGTTGTAATTTGTAGAAGATGCTTTGGGTTGTGGGCTCGGCCTAAGTTCCTTGGAACAGGACGTCATAGAGGGTGAGAATCCCGTATGTGGCCATGGCCCGCGCCTATGTAAAGCTCTTTCGACGAGTCGAGTTGTTTGGGAATGCAGCTCAAAATGGGTGGTAAATTTCATCTAAAGCTAAATATGGGCCAGAGACCGATAGCGCACAAGTAGAGTGATCGAAAGATGAAAAGCACTTTGGAAAGAGAGTTAAACAGTACGTGAAATTGTTGAAAGGGAAGCGCTTGCAACCAGACTTGGGCGCTGCCGATCACCCCGAGTTCT-CTCGGGTGCACTCGACAGCGCACAGGCCAGCATCGGTTCGGGTGGCTGGATAAAGGCCGTAGGAATGTAGCTCTCTTCGGAGAGTGTTATAGCCCACGGTGCCA----------------------------------------------------------------------------------------------------------------------------------------------------------------------------------------------------------------------------------------------------------------------------------------------------------------------------------------------------------------------------------------------------------------------------------------------------------------------------------------------------------------------TCTGTCCAGCTGAAACGCCTGAAGGACAAGCATGTGGTCTTGTTAAAAACCTAGCCCTCATGTGCTATGTGACGGTTGGCACACCTTGTGATCCTATTATTGAGTTTATGATACAAAGAAATATGGAAGTACTTGAGGAATATGAACCTCTCCGCTCACCCAATGCAACTAAAGTTTTTGTTAATGGTGTTTGGGTCGGTGTTCATCGAGACCCAGCTCATTTAGTCAAGACAGTTCAAAATTTACGTCGGTCTCATTTGATTTCACATGAAGTTTCCCTGATAAGAGATATTCGTGATAGGGAATTTAAGATATTTACAGATGCAGGTCGTGTGTGTAGACCACTTTTTGTTATTGATAATGATCCTGAAAGCCCAAATCAAGGAAATTTAGTTCTTAATAAAGAACATATTCGTAGGCTCGAAGACGATCAACATTTAAAAGATATGGACGTAGAGAGTAGAGCTGCTCATGGATACTTTGGCTTTCAAGGTTTGATTCATTCTGGTGT------------------------------------------CTACAACGCAACCCTTTCTGTTCATCAACTTGTCGAAAACTCCGACGAGACTTTCTGTATTGACAACGAGGCACTCTATGAAATATGCATGAGAACTTTAAAGCTCTCAAATCCTTCTTATGGCGATCTCAATCATTTGGTATCTGCTGTTATGTCTGGTGTAACCACTTGTCTTCGCTTCCCAGGTCAACTCAACTCAGATCTTAGAAAA-----------
>Erysiphe_sp._ex_Epimedium_sp._FH01131046_USA
---AGCGTGAGGCTCA-GTCGTGGCGTCAGCTGCGTGCTGGGCCGACCCTCCCACCCGTGTCGATTTCTATCTTGTTGCTTTGGCGGG-CCGGGCTACGTCGTCGCTGCCCGT-ACGGACATGCGTCGG---CCGCCCACCGGTTT-CGACTGGAGCGCGTCCGCCAAAGACCTAACC--AAAACTCATGTTGTCTTTGTCGTCTCAGCTTTATTA-TTGAA--TTGAT-AAAACTTTCAACAACGGATCTCTTGGCTCTGGCATCGATGAAGAACGCAGCGAAATGCGATAAGTAATGTGAATTGCAGAATTTAGTGAATCATCGAATCTTTGAACGCACATTGCGCCCCTTGGTATTCCGAGGGGCATGCCTGTTCGAGCGTCATAACA-CCCCCTCCAGCTGCCTTTGTGTGGTTGCGGTGTTGGGGCCCGTCGCG--TTGCGGCAGCTCTTAAAGACAGTGGCGGTCCTGGCGTGGGCTCTACGCGTAGTAACTT--GCTTCTCGCGACAGAGTGACGAC-AGTGGCTTGCCAAAA---GCCCG-TTT-GTTCCAGTC----ACAT--GGAT-CACAGGTTGACCTCGAATCAGGTAGGAATACCCGCTGAACTTAAGCATATCAATAAGCGGAGGAAAAGAAACCAACCGGGATTACCTCAGTAACGGCGAGTGAAGCGGTAACAGCTCAAATTTGAAATCTGGCTCCTTCGGAGTCCGAGTTGTAATTTGTAGAAGATGCTTTGGGTTGTGGGCTCGGCCTAAGTTCCTTGGAACAGGACGTCATAGAGGGTGAGAATCCCGTATGTGGCCATGGCCCGCGCCTATGTAAAGCTCTTTCGACGAGTCGAGTTGTTTGGGAATGCAGCTCAAAATGGGTGGTAAATTTCATCTAAAGCTAAATATGGGCCAGAGACCGATAGCGCACAAGTAGAGTGATCGAAAGATGAAAAGCACTTTGGAAAGAGAGTTAAACAGTACGTGAAATTGTTGAAAGGGAAGCGCTTGCAACCAGACTTGGGCGCTGCCGATCACCCCGAGTTCT-CTCGGGTGCACTCGACAGCGCACAGGCCAGCATCGGTTCGGGTGGCTGGATAAAGGCCGTAGGAATGTAGCTCTCTTCGGGGAGTGTTATAGCCCACGGTGCCATGCAGCCCAGCCGGACCGAGGACCGCGCCTTCGGGCTAGGATGCTGGCGTAATGGTTGTAAGCGACCCGTCTTGAAACACGGACCAAGGAGTCTAACA---------------------------------------------------------------------------------------------------------------------------------------------------------------------------------------------------------------------------------------------------------------------------------------------------------------------------------------------------------------------------------------------------------------------------------------------------------------------CCTAGCCCTCATGTGCTATGTGACGGTTGGCACACCTTGTGATCCTATTATTGAGTTTATGATACAAAGAAATATGGAAGTACTTGAGGAATATGAACCTCTCCGCTCACCCAATGCAACTAAAGTTTTTGTTAATGGTGTTTGGGTCGGTGTTCATCGAGATCCAGCTCATTTAGTCAAGACAGTTCAAAATTTACGTCGGTCTCATTTGATTTCACATGAAGTTTCCCTGATAAGAGATATTCGTGATAGGGAATTTAAGATATTTACAGATGCAGGTCGTGTGTGTAGACCACTTTTTGTTATTGATAATGATCCTGAAAGCCCAAATCAAGGAAATTTAGTTCTTAATAAAGAACATATTCGTAGGCTTGAAGACGATCAACATTTAAAAGATATGGACGTAGAGAGTAGAGCTGCTCATGGATACTTTGGCTTTCAAGGTTTGATTCATTCTGGTGT--------------------------------TGGTAGAGCCCTACAACGCAACCCTTTCTGTTCATCAACTTGTCGAAAACTCCGACGAGACTTTCTGTATTGACAACGAGGCACTCTATGAAATATGCATGAGAACTTTAAAGCTCTCAAATCCTTCTTATGGCGATCTCAATCATTTGGTATCTGCTGTTATGTCTGGTGTAACCACTTGTCTTCGCTTCCCAGGTCAACTCAACTCAGATCTTAGAAAACTAGCGGTCAA
>Erysiphe_sp._ex_Ranunculus_repens_FH01122083_USA
-AGAGCGTGAGGCTCA-GTCGTGGCGTCAGCTGCGTGCTGGGCCGACCCTCCCACCCGTGTCGATTTCTATCTTGTTGCTTTGGCGGG-CCGGGCTACGTCGTCGCTGCCCGT-ACGGACATGCGTCGG---CCGCCCACCGGTTT-CGACTGGAGCGCGTCCGCCAAAGACCTAACC--AAAACTCATGTTGTCTTTGTCGTCTCAGCTTTATTA-TTGAA--TTGAT-AAAACTTTCAACAACGGATCTCTTGGCTCTGGCATCGATGAAGAACGCAGCGAAATGCGATAAGTAATGTGAATTGCAGAATTTAGTGAATCATCGAATCTTTGAACGCACATTGCGCCCCTTGGTATTCCGAGGGGCATGCCTGTTCGAGCGTCATAACA-CCCCCTCCAGCTGCCTTTGTGTGGTTGCGGTGTTGGGGCCCGTCGCG--TTGCGGCAGCTCTTAAAGACAGTGGCGGTCCTGGCGTGGGCTCTACGCGTAGTAACTT--GCTTCTCGCGACAGAGTGACGAC-AGTGGCTTGCCAAAA---GCCCG-TTT-GTTCCAGTC----ACAT--GGAT-CACAGGTTGACCTCGAATCAGGTAGGAATACCCGCTGAACTTAAGCATATCAATAAGCGGAGGAAAAGAAACCAACCGGGATTACCTCAGTAACGGCGAGTGAAGCGGTAACAGCTCAAATTTGAAATCTGGCTCCTTCGGAGTCCGAGTTGTAATTTGTAGAAGATGCTTTGGGTTGTGGGCTCGGCCTAAGTTCCTTGGAACAGGACGTCATAGAGGGTGAGAATCCCGTATGTGGCCATGGCCCGCGCCTATGTAAAGCTCTTTCGACGAGTCGAGTTGTTTGGGAATGCAGCTCAAAATGGGTGGTAAATTTCATCTAAAGCTAAATATGGGCCAGAGACCGATAGCGCACAAGTAGAGTGATCGAAAGATGAAAAGCACTT--------------------------------------------------------------------------------------------------------------------------------------------------------------------------------------------------------------------------------------------------------------------------------------------------------------------------------------------------------------------------------------------------------------------------------------------------------------------------------------------------------------------------------------------------------------------------------------------------------------------------------------------------------------------------------------------------------------------------------------------------------GGTCTTGTTAAAAACCTAGCCCTCATGTGCTATGTGACGGTTGGCACACCTTGTGATCCTATTATTGAGTTTATGATACAAAGAAATATGGAAGTACTTGAGGAATATGAACCTCTCCGCTCACCCAATGCAACTAAAGTTTTTGTTAATGGTGTTTGGGTCGGTGTTCATCGAGATCCAGCTCATTTAGTCAAGACAGTTCAAAATTTACGTCGGTCTCATTTGATTTCACATGAAGTTTCCCTGATAAGAGATATTCGTGATAGGGAATTTAAGATATTTACAGATGCAGGTCGTGTGTGTAGACCACTTTTTGTTATTGATAATGATCCTGAAAGTCCAAATCAAGGAAATTTAGTTCTTAATAAAGAACATATTCGTAGGCTCGAAGACGATCAACATTTAAAAGATATGGACGTAGAGAGCAGAGCTGCTCATGGATACTTTGGCTTTCA----------------------GTTGTTCCGTCACCAAAAGTCTCAGATACCGTGGTAGAGCCCTACAACGCAACCCTTTCTGTTCATCAACTTGTCGAAAACTCCGACGAGACTTTCTGTATTGACAACGAGGCACTCTATGAAATATGCATGAGAACTTTAAAGCTCACAAATCCTTCTTATGGCGATCTCAATCATTTGGTATCTGCTGTTATGTCTGGTGTAACCACTTGTCTTCGCTTCCCAGGTCAACTCAACTCAGATCTTAGAAAACTAGCGGTCAA
>Pseudoidium_hortensiae_ex_Hydrangea_sp._FH01131025_USA
-------------TCA-GTCGTGGCGTCAGCTGCGTGCTGGGCCGACCCTCCCACCCGTGTCGATTTCTATCTTGTTGCTTTGGCGGG-CCGGGCTACGTCGTCGCTGCCCGT-ACGGACATGCGTCGG---CCGCCCACCGGTTT-CGACTGGAGCGCGTCCGCCAAAGACCTAACC--AAAACTCATGTTGTCTTTGTCGTCTCAGCTTTATTA-TTGAA--TTGAT-AAAACTTTCAACAACGGATCTCTTGGCTCTGGCATCGATGAAGAACGCAGCGAAATGCGATAAGTAATGTGAATTGCAGAATTTAGTGAATCATCGAATCTTTGAACGCACATTGCGCCCCTTGGTATTCCGAGGGGCATGCCTGTTCGAGCGTCATAACA-CCCCCTCCAGCTGCCTTTGTGTGGTTGCGGTGTTGGGGCCCGTCGCG--TTGCGGCAGCTCTTAAAGATAGTGGCGGTCCTGGCGTGGGCTCTACGCGTAGTAACTT--GCTTCTCGCGACAGAGTGACGAC-AGTGGCTTGCCAAAA---GCCCG-TTT-GTTCCAGTC----ACAT--GGAT-CACAGGTTGACCTCGAATCAGGTAGGAATACCCGCTGAACTTAAGCATATCAATAAGCGGAGGAAAAGAAACCAACCGGGATTACCTCAGTAACGGCGAGTGAAGCGGTAACAGCTCAAATTTGAAATCTGGCTCCTTCGGAGTCCGAGTTGTAATTTGTAGAAGATGCTTTGGGTTGTGGGCTCGGCCTAAGTTCCTTGGAACAGGACGTCATAGAGGGTGAGAATCCCGTATGTGGCCATGGCCCGCGCCTATGTAAAGCTCTTTCGACGAGTCGAGTTGTTTGGGAATGCAGCTCAAAATGGGTGGTAAATTTCATCTAAAGCTAAATATGGGCCAGAGACCGATAGCGCACAAGTAGAGTGATCGAAAGATGAAAAGCACTTTGGAAAGAGAGTTAAACAGTACGTGAAATTGTTGAAAGGGAAGCGCTTGCAACCAGACTTGGGCGCTGCCGATCACCCCGAGTTCT-CTCGGGTGCACTCGACAGCGCACAGGCCAGCATCGGTTCGGGTGGSTGGATAAAGGCCGTAGGAATGTAGCTCTCTTCGGGGAGTGTTATAGCCCACGGTGCCATGCAGCCCAGCCGGACCGAGGRCCGCGCCTTCGGGCTAGGATGCTGGCGTAATGGT--------------------------------------------------------------------------------------------------------------------------------------------------------------------------------------------------------------------------------------------------------------------------------------------------------------------------------------------------------------------------------------------------------------------------------------------------------------TCTGTCCAGCTGAAACGCCTGAAGGACAAGCATGTGGTCTTGTTAAAAACCTAGCCCTCATGTGCTATGTGACGGTTGGCACACCTTGTGATCCTATTATTGAGTTTATGATACAAAGAAATATGGAAGTACTTGAGGAATATGAACCTCTCCGCTCACCCAATGCAACCAAAGTTTTTGTTAATGGTGTTTGGGTCGGTGTTCATCGAGATCCAGCTCATTTAGTCAAGACAGTTCAAAATTTACGTCGGTCTCATTTGATTTCACATGAAGTTTCCCTGATAAGAGATATTCGTGATAGGGAATTTAAGATATTTACAGATGCAGGTCGTGTGTGTAGACCACTTTTTGTTATTGATAATGATCCTGAAAGCCCAAATCAAGGAAATTTAGTTCTTAACAAAGAACATATTCGTAGGCTCGAAGACGATCAACATTTAAAAGATATGGACGTAGAGAGTAGAGCTGCTCATGGATACTTTGGTTTTCAAGGTTTGATTCATTCTGGTGT---TGTTCCGTCACCAAAAGTCTCAGATACCGTGGTAGAGCCCTACAACGCAACCCTTTCTGTTCATCAACTTGTCGAAAACTCCGACGAGACTTTCTGTATTGACAATGAGGCACTCTATGAAATATGCATGAGAACTTTAAAGCTCTCAAATCCTTCTTATGGCGATCTCAATCATTTGGTATCTGCTGTTATGTCTGGTGTAACCACTTGTCTTCGCTTCCCAGGTCAACTCAACTCAGATCTTAGAAAACTAGCGGTCAA
>Pseudoidium_meliacearum_ex_Melia_azedarach_HAL_1872_F_Netherlands
---AGCGTGAGGCTCA-GTCGTGGCGTCAGCTGCGTGCTGGGCCGACCCTCCCACCCGTGTCGATTTCTATCTTGTTGCTTTGGCGGGCCCGGGCTACGTCGTCGCTGCCCGT-ACGGACATGCGTCGG---CCGCCCACCGGTTT-CGACTGGAGCGCGTCCGCCAAAGACCTAACC--AAAACTCATGTTGTCTTTGTCGTCTCAGCTTTATTA-TTGAA--TTGAT-AAAACTTTCAACAACGGATCTCTTGGCTCTGGCATCGATGAAGAACGCAGCGAAATGCGATAAGTAATGTGAATTGCAGAATTTAGTGAATCATCGAATCTTTGAACGCACATTGCGCCCCTTGGTATTCCGAGGGGCATGCCTGTTCGAGCGTCATAACA-CCCCCTCCAGCTGCCTTTGTGTGGTTGCGGTGTTGGGGCCCGTCGCG--TTGCGGCAGCTCTTAAAGACAGTGGCGGTCCTGGCGTGGGCTCTACGCGTAGTAACTT--GCTTCTCGCGACAGAGTGACGAC-AGTGGCTTGCCAAAA---GCCCG-TTT-GTTCCAGTC----ACAT--GGAT-CACAGGTTGACCTCGAATCAGGTAGGAATACCCGCTGAACTTAAGCATATCAATAAGCGGAGGAAAAGAAACCAACCGGGATTACCTCAGTAACGGCGAGTGAAGCGGTAACAGCTCAAATTTGAAATCTGGCTCCTTCGGAGTCCGAGTTGTAATTTGTAGAAGATGCTTTGGGTTGTGGGCTCGGCCTAAGTTCCTTGGAACAGGACGTCATAGAGGGTGAGAATCCCGTATGTGGCCATGGCCCGCGCCTATGTAAAGCTCTTTCGACGAGTCGAGTTGTTTGGGAATGCAGCTCAAAATGGGTGGTAAATTTCATCTAAAGCTAAATATGGGCCAGAGACCGATAGCGCACAAGTAGAGTGATCGAAAGATGAAAAGCACTTTGGAAAGAGAGTTAAACAGTACGTGAAATTGTTGAAAGGGAAGCGCTTGCAACCAGACTTGGGCGCTGCCGATCACCCCGAGTTCT-TTCGGGTGCACTCGACAGCGCACAGGCCAGCATCGGTTCGGGTGGCTGGATAAAGGCCGTAGGAATGTAGCTCTCTTCGGGGAGTGTTATAGCCCACGGTGCCATGCAGCCCAGCCGGACCGAGGACCGCGCCTTCGGGCTAGGATGCTGGCGTAATGGTTGTAAGCGACCCGTC-----------------------------------------------------------------------------------------------------------------------------------------------------------------------------------------------------------------------------------------------------------------------------------------------------------------------------------------------------------------------------------------------------------------------------------------------TCTGTCCAGCTGAAACGCCTGAAGGACAAGCATGTGGTCTTGTTAAAAACCTAGCCCTCATGTGCTATGTGACGGTTGGCACACCTTGTGATCCTATTATTGAGTTTATGATACAAAGAAATATGGAAGTACTTGAGGAATATGAACCTCTCCGCTCACCCAATGCAACTAAAGTTTTTGTTAATGGTGTTTGGGTCGGTGTTCATCGAGATCCAGCTCATTTAGTCAAGACAGTTCAAAATTTACGTCGGTCTCATTTGATTTCACATGAAGTTTCCCTGATAAGAGATATTCGTGATAGGGAATTTAAGATATTTACAGATGCAGGTCGTGTGTGTAGACCACTTTTTGTTATTGATAATGATCCTGAAAGCCCAAATCAAGGAAATTTAGTTCTTAATAAAGAACATATTCGTAGGCTCGAAGACGATCAACATTTAAAAGATATGGACGTAGAGAGTAGAGCTGCTCATGGATACTTTGGCTTTCAAGGTTTGATTCATTCTGGTGT-----------------AAGTCTCAGATACCGTGGTAGAGCCCTACAACGCAACCCTTTCTGTTCATCAACTTGTCGAAAACTCCGACGAGACTTTCTGTATTGACAACGAGGCACTCTATGAAATATGCATGAGAACTTTAAAGCTCTCAAATCCTTCTTATGGCGATCTTAATCATTTGGTATCTGCTGTTATGTCTGGTGTAACCACTTGTCTTCGCTTCCCAGGTCAACTCAACTCAGATCTTAGAAAACTAGCGGTCAA
>Erysiphe_aquilegiae_ex_Thalictrum_delavayi_FH01131052_USA
---AGCGTGAGGCTCA-GTCGTGGCGTCTGCTGCGTGCTGGGCCGACCCTCCCACCCGTGTCGATTTCTAT-TTGTTGCTTTGGCGGG-CCGGGCTCTGTCGTCGCTGCCCGT-ACGGACATGCGTCGG---CCGCCCACCGGTTT-CGACTGGAGCGCGTCCGCCAAAGACCTAACC--AAAACTCATGTTGTCTTTGTCGTCTCAGCTTTATTA-TTGAA--TTGAT-AAAACTTTCAACAACGGATCTCTTGGCTCTGGCATCGATGAAGAACGCAGCGAAATGCGATAAGTAATGTGAATTGCAGAATTTAGTGAATCATCGAATCTTTGAACGCACATTGCGCCCCTTGGTATTCCGAGGGGCATGCCTGTTCGAGCGTCATAACA-CCCCCTCCAGCTGCCTTTGTGTGGTTGTGGTGTTGGGGCGTGTCGCG--TTGCGGCAGCTCTTAAAGACAGTGGCGGTCCTGGCGTGGGCTCTACGCGTAGTAACTT--GCTTCTCGCGACAGAGTGACGAC-AGTGGCTTGCCAAAA---CCCCG-TTT-GTTCCAGTC----ACAT--GGAT-CACAGGTTGACCTCGAATCAGGTAGGAATACCCGCTGAACTTAAGCATATCAATAAGCGGAGGAAAAGAAACCAACCGGGATTACCTCAGTAACGGCGAGTGAAGCGGTAACAGCTCAAATTTGAAATCTGGCTCCTTCGGAGTCCGAGTTGTAATTTGTAGAAGATGCTTTGGGTTGTGGGCTCGGCCTAAGTTCCTTGGAACAGGACGTCATAGAGGGTGAGAATCCCGTATGTGGCCATGGCCCGCGCCTATGTAAAGCTCTTTCGACGAGTCGAGTTGTTTGGGAATGCAGCTCAAAATGGGTGGTAAATTTCATCTAAAGCTAAATATGGGCCAGAGACCGATAGCGCACAAGTAGAGTGATCGAAAGATGAAAAGCACTTTGGAAAGAGAGTTAAACAGTACGTGAAATTGTTGAAAGGGAAGCGCTTGCAACCAGACTTGGGCGCTGCCGATCACCCCGAGTTCT-CTCGGGTGCACTCGACAGCGCACAGGCCAGCATCGGTTCGGGTGGCTGGATAAAGGCCGTAGGAACGTAGCTCCCTTCGGGGAGTGTTATAGCCCACGGTGCCATGCAGCCCAGCCGGACCGAGGACCGCGCCTTCGGGCTAGGAT----------------------------------------------------------------------------------------------------------------------------------------------------------------------------------------------------------------------------------------------------------------------------------------------------------------------------------------------------------------------------------------------------------------------------------------------------------------------------TCTGTCCAGCTGAAACGCCTGAAGGACAAGCATGTGGTCTTGTTAAAAACCTAGCCCTCATGTGCTATGTGACGGTTGGCACACCTTGTGATCCTATTATTGAGTTTATGATACAAAGAAACATGGAAGTACTTGAGGAATATGAACCTCTCCGCTCACCCAATGCAACTAAAGTTTTTGTTAATGGTGTTTGGGTCGGTGTTCATCGGGATCCAGCTCATTTAGTCAAGACAGTTCAAAATTTACGTCGGTCTCATTTGATTTCACATGAAGTTTCCCTGATAAGAGATATTCGTGATAGGGAATTTAAGATATTTACAGATGCAGGTCGTGTTTGTAGACCACTTTTTGTTATTGATAATGATCCTGAAAGCCCAAATCAAGGAAATCTAGTTCTTAATAAAGAACATATTCGTAGGCTCGAAGACGATCAGCATTTAAAAGATATGGACGTAGAGAGTAGAACTGCTCATGGATACTTTGGCTTTCAAGGTTTGATTCATTCTGGTGTGGTTGTTCCGTCACCAAAAGTCTCAGATACCGTGGTAGAGCCCTACAACGCAACTCTCTCTGTTCATCAACTTGTCGAAAACTCCGATGAGACTTTCTGTATTGACAACGAGGCACTTTATGAAATATGCATGAGAACTTTAAAGCTCTCAAATCCTTCTTATGGCGATCTCAATCATTTGGTATCTGCTGTTATGTCTGGTGTAACCACTTGTCTTCGCTTCCCAGGTCAACTCAACTCAGATCTTAGAAAGCTAGCGGTCAA
>Erysiphe_aquilegiae_ex_Thalictrum_revolutum_FH01131051_USA
---AGCGTGAGGCTCA-GTCGTGGCGTCTGCTGCGTGCTGGGCCGACCCTCCCACCCGTGTCGATTTCTAT-TTGTTGCTTTGGCGGG-CCGGGCTCTGTCGTCGCTGCCCGT-ACGGACATGCGTCGG---CCGCCCACCGGTTT-CGACTGGAGCGCGTCCGCCAAAGACCTAACC--AAAACTCATGTTGTCTTTGTCGTCTCAGCTTTATTA-TTGAA--TTGAT-AAAACTTTCAACAACGGATCTCTTGGCTCTGGCATCGATGAAGAACGCAGCGAAATGCGATAAGTAATGTGAATTGCAGAATTTAGTGAATCATCGAATCTTTGAACGCACATTGCGCCCCTTGGTATTCCGAGGGGCATGCCTGTTCGAGCGTCATAACA-CCCCCTCCAGCTGCCTTTGTGTGGTTGTGGTGTTGGGGCGTGTCGCG--TTGCGGCAGCTCTTAAAGACAGTGGCGGTCCTGGCGTGGGCTCTACGCGTAGTAACTT--GCTTCTCGCGACAGAGTGACGAC-AGTGGCTTGCCAAAA---CCCCG-TTT-GTTCCAGTC----ACAT--GGAT-CACAGGTTGACCTCGAATCAGGTAGGAATACCCGCTGAACTTAAGCATATCAATAAGCGGAGGAAAAGAAACCAACCGGGATTACCTCAGTAACGGCGAGTGAAGCGGTAACAGCTCAAATTTGAAATCTGGCTCCTTCGGAGTCCGAGTTGTAATTTGTAGAAGATGCTTTGGGTTGTGGGCTCGGCCTAAGTTCCTTGGAACAGGACGTCATAGAGGGTGAGAATCCCGTATGTGGCCATGGCCCGCGCCTATGTAAAGCTCTTTCGACGAGTCGAGTTGTTTGGGAATGCAGCTCAAAATGGGTGGTAAATTTCATCTAAAGCTAAATATGGGCCAGAGACCGATAGCGCACAAGTAGAGTGATCGAAAGATGAAAAGCACTTTGGAAAGAGAGTTAAACAGTACGTGAAATTGTTGAAAGGGAAGCGCTTGCAACCAGACTTGGGCGCTGCCGATCACCCCGAGTTCT-CTCGGGTGCACTCGACAGCGCACAGGCCAGCATCGGTTCGGGTGGCTGGATAAAGGCCGTAGGAACGTAGCTCCCTTCGGGGAGTGTTATAGCCCACGGTGCCATGCAGCCCAGCCGGACCGAGGACCGCGCCTTCGGGC---------------------------------------------------------------------------------------------------------------------------------------------------------------------------------------------------------------------------------------------------------------------------------------------------------------------------------------------------------------------------------------------------------------------------------------------------------------------------------------------------------------GCATGTGGTCTTGTTAAAAACCTAGCCCTCATGTGCTATGTGACGGTTGGCACACCTTGTGATCCTATTATTGAGTTTATGATACAAAGAAACATGGAAGTACTTGAGGAATATGAACCTCTCCGCTCACCCAATGCAACTAAAGTTTTTGTTAATGGTGTTTGGGTCGGTGTTCATCGGGATCCAGCTCATTTAGTCAAGACAGTTCAAAATTTACGTCGGTCTCATTTGATTTCACATGAAGTTTCCCTGATAAGAGATATTCGTGATAGGGAATTTAAGATATTTACAGATGCAGGTCGTGTTTGTAGACCACTTTTTGTTATTGATAATGATCCTGAAAGCCCAAATCAAGGAAATCTAGTTCTTAATAAAGAACATATTCGTAGGCTCGAAGACGATCAGCATTTAAAAGATATGGACGTAGAGAGTA---------------------------------------------------TTGTTCCGTCACCAAAAGTCTCAGATACCGTGGTAGAGCCCTACAACGCAACTCTCTCTGTTCATCAACTTGTCGAAAACTCCGATGAGACTTTCTGTATTGACAACGAGGCACTTTATGAAATATGCATGAGAACTTTAAAGCTCTCAAATCCTTCTTATGGCGATCTCAATCATTTGGTATCTGCTGTTATGTCTGGTGTAACCACTTGTCTTCGCTTCCCAGGTCAACTCAACTCAGATCTTAGAAAGCTAGCGGTCAA
>Erysiphe_aquilegiae_ex_Aquilegia_coerulea_FH00941236_USA
-AGAGCGTGAGGCTCA-GTCGTGGCGTCTGCTGCGTGCTGGGCCGACCCTCCCACCCGTGTCGATTTCTATCTTGTTGCTTTGGCGGG-CCGGGCTACGTCGTCGCTGCCCGTGAGGGAGATGCGTCGG---CCGCCCACCGGTTT-CGGCTGGAGCGCGTCCGCCAAAGACCTATCC--AAAACTCATGTTGTCTTTGTCGTCTCAGCTTTATTA-TTGAA--TTGAT-AAAACTTTCAACAACGGATCTCTTGGCTCTGGCATCGATGAAGAACGCAGCGAAATGCGATAAGTAATGTGAATTGCAGAATTTAGTGAATCATCGAATCTTTGAACGCACATTGCGCCCCTTGGTATTCCGAGGGGCATGCCTGTTCGAGCGTCATAACA-CCCCCTCCAGCTGCCTTTGTGTGGTTGCGGTGTTGGGGCACGTCGCG--TTGCGGCAGCTCTTAAAGACAGTGGCGGTCCTGGCGTGGGCTCTACGCGTAGTAACTT--GCTTCTCGCGACAGAGTGACGAC-AGTGGCTTGCCAAAA---GCCCG-TTT-GTTCCAGTC----ATAT--GGATCCACAGGTTGACCTCGAATCAGGTAGGAATACCCGCTGAACTTAAGCATATCAATAAGCGGAGGAAAAGAAACCAACCGGGATTACCTCAGTAACGGCGAGTGAAGCGGTAACAGCTCAAATTTGAAATCTGGCTCCTTCGGAGTCCGAGTTGTAATTTGTAGAAGATGCTTTGGGTTGTGGGCTCGGCCTAAGTTCCTTGGAACAGGACGTCATAGAGGGTGAGAATCCCGTATGTGGCCATGGCCCGCGCCTATGTAAAGCTCTTTCAACGAGTCGAGTTGTTTGGGAATGCAGCTCAAAATGGGTGGTAAATTTCATCTAAAGCTAAATATGGGCCAGAGACCGATAGCGCACAAGTAGAGTGATCGAAAGATGAAAAGCACTTTGGAAAGAGAGTTAAACAGTACGTGAAATTGTTGAAAGGGAAGCGCTTGCAACCAGACTTGGGCGCTGCCGATCACCCCGAGTTTT-CTCAGGTGCACTCGACAGCGCACAGGCCAGCATCGGTTCGGGTGGCTGGATAAAGGCCGTAGGAACGTAGCTCCCTTCGGGGAGTGTTATAGCCCACGGTGCCATGCAGCCCAGCCGGACCGAGGACCGCGCCTTC--------------------------------------------------------------------------------------------------------------------------------------------------------------------------------------------------------------------------------------------------------------------------------------------------------------------------------------------------------------------------------------------------------------------------------------------------------------------------------------TCTGCCCAGCTGAAACGCCTGAAGGACAAGCATGTGGTCTTGTTAAAAACCTAGCGCTCATGTGCTATGTGACGGTCGGCACACCTTGTGATCCTATTATTGAGTTTATGATACAAAGAAATATGGAAGTACTTGAGGAATATGAACCTCTCCGCTCACCCAATGCAACTAAGGTTTTTGTTAATGGTGTCTGGGTCGGCGTTCATCGAGATCCAGCTCATTTAGTCAAGACAGTTCAAAATTTACGTCGATCTCATTTGATCTCACATGAAGTTTCCCTGATAAGAGATATTCGTGATAGGGAATTTAAAATATTTACAGATGCAGGTCGTGTGTGTAGACCACTTTTTGTTATTGACAATGATCCTGAAAGCCCTAATCAAGGTAATTTAGTTCTTAATAAAGAACATATTCGTAGGCTCGAGGACGATCAGCATTTAAAAGATATGGATGTAGAGACTAGAGCTGCCCATGGATACTTTGGCTTTCAAGGTTTGATTCATTCTGGTGTGGTTGTTCCATCACCTAAAGTCTCAGATACCGTGGTGGAGCCCTACAACGCAACCCTTTCTGTTCATCAACTTGTCGAAAATTCAGACGAGACCTTCTGTATTGACAACGAGGCACTCTATGAAATATGTATGAGAACTTTAAAGCTCTCGAATCCATCTTATGGCGATCTCAATCATTTGGTATCTGCTGTTATGTCGGGTGTAACCACTTGTCTTCGTTTCCCAGGTCAACTCAACTCAGATCTTAGAAAACTAGCGGTAAA
>Erysiphe_aquilegiae_ex_Aquilegia_sp._FH00941212_USA
AGTAGCGTGAGGCTCA-GTCGTGGCGTCAGCTGCGTGCTGGGCCGACCCTCCCACCCGTGTCGATTTCTATCTTGTTGCTTTGGCGGG-CCGGGCTACGTCGTCGCTGCCCGT-ACGGACATGCGTTGG---CCGCCCACCGGTTT-CGACTGGAGCGCGTCCGCCAAAGACCTAACC--AAAACTCATGTTGTCTTTGTCGTCTCAGCTTTATTA-TTGAA--TTGAT-AAAACTTTCAACAACGGATCTCTTGGCTCTGGCATCGATGAAGAACGCAGCGAAATGCGATAAGTAATGTGAATTGCAGAATTTAGTGAATCATCGAATCTTTGAACGCACATTGCGCCCCTTGGTATTCCGAGGGGCATGCCTGTTCGAGCGTCATAACA-CCCCCTCCAGCTGCCTTTGTGTGGTTGCGGTGTTGGGGCCCGTCGCG--TTGCGGCAGCTCTTAAAGACAGTGGCGGTCCTGGCGTGGGCTCTACGCGTAGTAACTT--GCTTCTCGCGACAGAGTGACGAC-AGTGGCTTGCCAAAA---GCCCG-TTT-GTTCCAGTC----ACAT--GGAT-CACAGGTTGACCTCGAATCAGGTAGGAATACCCGCTGAACTTAAGCATATCAATAAGCGGAGGAAAAGAAACCAACCGGGATTACCTCAGTAACGGCGAGTGAAGCGGTAACAGCTCAAATTTGAAATCTGGCTCCCTCGGAGTCCGAGTTGTAATTTGTAGAAGATGCTTTGGGTTGTGGGCTCGGCCTAAGTTCCTTGGAACAGGACGTCATAGAGGGTGAGAATCCCGTATGTGGCCATGGCCCGCGCCTATGTAAAGCTCTTTCGACGAGTCGAGTTGTTTGGGAATGCAGCTCAAAATGGGTGGTAAATTTCATCTAAAGCTAAATATGGGCCAGAGACCGATAGCGCACAAGTAGAGTGATCGAAAGATGAAAAGCACTTTGGAAAGAGAGTTAAACAGTACGTGAAATTGTTGAAAGGGAAGCGCTTGCAACCAGACTTGGGCGCTGCCGATCACCCCGAGTTCT-CTCGGGTGCACTCGACAGCGCACAGGCCAGCATCGGTTCGGGTGGCTGGATAAAGGCCGTAGGAATGTAGCTCTCTTCGGGGAGTGTTATAGCCCACGGTGCCATGCAGCCCAGCCGGACCGAGGACCGCGCCTTC--------------------------------------------------------------------------------------------------------------------------------------------------------------------------------------------------------------------------------------------------------------------------------------------------------------------------------------------------------------------------------------------------------------------------------------------------------------------------------------TCTGTCCAGCTGAAACGCCTGAAGGACAAGCATGTGGTCTTGTTAAAAACCTAGCCCTCATGTGCTATGTGACGGTTGGCACACCTTGTGATCCTATTATTGAGTTTATGATACAAAGAAATATGGAAGTACTTGAGGAATATGAACCTCTCCGCTCACCCAATGCAACTAAAGTTTTTGTTAATGGTGTTTGGGTCGGTGTTCATCGAGATCCAGCTCATTTAGTCAAGACAGTTCAAAATTTACGTCGGTCTCATTTGATTTCACATGAAGTTTCCCTGATAAGAGATATTCGTGATAGGGAATTTAAGATATTTACAGATGCAGGTCGTGTGTGTAGACCACTTTTTGTTATTGATAATGATCCTGAAAGCCCAAATCAAGGAAATTTAGTTCTTAATAAAGAACATATTCGTAGGCTCGAAGACGATCAACATTTAAAAGATATGGACGTAGAGAGTAGAGCTGCTCATGGATACTTTGGCTTTCAAGGTTTGATTCATTCTGGTGTGGTTGTTCCGTCACCAAAAGTCTCAGATACCGTGGTAGAGCCCTACAACGCAACCCTTTCTGTTCATCAACTTGTCGAAAACTCCGACGAGACTTTCTGTATTGACAACGAGGCACTCTATGAAATATGCATGAGAACTTTAAAGCTCTCAAATCCTTCTTATGGCGATCTCAATCATTTGGTATCTGCTGTTATGTCTGGTGTAACCACTTGTCTTCGCTTCCCAGGTCAACTCAACTCAGATCTTAGAAAACTAGCGGTCAA
>Erysiphe_lythri_ex_Lythrum_salicaria_HAL_401_F_Germany
-------------------------------------------------------------------------TGTTGCTTTGGCGGG-CCGGGCTACGTCGTCGCTGCCCGT-ACGGACATGCGTCGG---CCGCCCACCGGTTT-CGACTGGAGCGCGTCCGCCAAAGACCTAACC--AAAACTCATGTTGTCTTTGTCGTCTCAGCTTTATTA-TTGAA--TTGAT-AAAACTTTCAACAACGGATCTCTTGGCTCTGGCATCGATGAAGAACGCAGCGAAATGCGATAAGTAATGTGAATTGCAGAATTTAGTGAATCATCGAATCTTTGAACGCACATTGCGCCCCTTGGTATTCCGAGGGGCATGCCTGTTCGAGCGTCATAACA-CCCCCTCCAGCTGCCTTTGTGTGGTTGCGGTGTTGGGGCCCGTCGCG--TTGCGGCAGCTCTTAAAGACAGTGGCGGTCCTGGCGTGGGCTCTACGCGTAGTAACTT--GCTTCTCGCGACAGAGTGACGAC-AGTGGCTTGCCAAAA---GCCCG-TTT-GTTCCAGTC----ACAT--GGAT-CACAGGTTGACCTCGAATCAGGTAGGAATACCCGCTGAACTTAAGCATATCAATAAGCGGAGGAAAAGAAACCAACCGGGATTACCTCAGTAACGGCGAGTGAAGCGGTAACAGCTCAAATTTGAAATCTGGCTCCTTCGGAGTCCGAGTTGTAATTTGTAGAAGATGCTTTGGGTTGTGGGCTCGGCCTAAGTTCCTTGGAACAGGACGTCATAGAGGGTGAGAATCCCGTATGTGGCCATGGCCCGCGCCTATGTAAAGCTCTTTCGACGAGTCGAGTTGTTTGGGAATGCAGCTCAAAATGGGTGGTAAATTTCATCTAAAGCTAAATATGGGCCAGAGACCGATAGCGCACAAGTAGAGTGATCGAAAGATGAAAAGCACTTTGGAAAGAGAGTTAAACAGTACGTGAAATTGTTGAAAGGGAA---------------------------------------------------------------------------------------------------------------------------------------------------------------------------------------------------------------------------------------------------------------------------------------------------------------------------------------------------------------------------------------------------------------------------------------------------------------------------------------------------------------------------------------------------------------------------------------------------------------------------------------------------------------------------TCTGTCCAGCTGAAACGCCTGAAGGACAAGCATGTGGTCTTGTTAAAAACCTAGCCCTCATGTGCTATGTGACGGTTGGCACACCTTGTGATCCTATTATTGAGTTTATGATACAAAGAAATATGGAAGTACTTGAGGAATATGAACCTCTCCGCTCACCCAATGCAACTAAAGTTTTTGTTAATGGTGTTTGGGTCGGTGTTCATCGAGATCCAGCTCATTTAGTCAAGACAGTTCAAAATTTACGTCGGTCTCATTTGATTTCACATGAAGTTTCCCTGATAAGAGATATTCGTGATAGGGAATTTAAGATATTTACAGATGCAGGTCGTGTGTGTAGACCACTTTTTGTTATTGATAATGATCCTGAAAGCCCAAATCAAGGAAATTTAGTTCTTAATAAAGAACATATTCGTAGGCTCGAAGACGATCAACATTTAAAAGATATGGACGTAGAGAGTAGAGCTGCTCATGGATACTTTGGCTTTCAAGGTTTGATTCATTCTGGTGT----------------------------ACCGTGGTAGAGCCCTACAACGCAACCCTTTCTGTTCATCAACTTGTCGAAAACTCCGACGAGACTTTCTGTATTGACAACGAGGCACTCTATGAAATATGCATGAGAACTTTAAAGCTCTCAAATCCTTCTTATGGCGATCTCAATCATTTGGTATCTGCTGTTATGTCTGGTGTAACCACTTGTCTTCGCTTCCCAGGTCAACTCAACTCAGATCTTAGAAAACTAGCGGTTAA
>Erysiphe_caricae_ex_Vasconcellea_x_pentagona_HAL_3200_F_Switzerland
------------------------------------------------------------------------TTGTTGCTTTGGCGGG-CCGGGCTACGTCGTCGCTGCCCGT-ACGGACATGCGTCGG---CTGCCCACCGGTTT-CGACTGGAGCGCGTCCGCCAAAGACTTAACC--AAAACTCATGTTGTCTTTGTCGTCTCAGCTTTATTA-TTGAA--TTGAT-AAAACTTTCAACAACGGATCTCTTGGCTCTGGCATCGATGAAGAACGCAGCGAAATGCGATAAGTAATGTGAATTGCAGAATTTAGTGAATCATCGAATCTTTGAACGCACATTGCGCCCCTTGGTATTCCGAGGGGCATGCCTGTTCGAGCGTCATAACA-CCCCCTCCAGCTGCCTTTGTGTGGTTGCGGTGTTGGGGCCCGTCGCG--TTGCGGCAGCTCTTAAAGACAGTGGCGGTCCTGGCGTGGGCTCTACGCGTAGTAACTT--GCTTCTCGCGACAGAGTGACGAC-AGTGGCTTGCCAAAA---GCCCG-TTT-GTTCCAGTC----ACAT--GGAT-CACAGGTTGACCTCGAATCAGGTAGGAATACCCGCTGAACTTAAGCATATCAATAAGCGGAGGAAAAGAAACCAACCGGGATTACCTCAGTAACGGCGAGTGAAGCGGTAACAGCTCAAATTTGAAATCTGGCTCCTTCGGAGTCCGAGTTGTAATTTGTAGAAGATGCTTTGGGTTGTGGGCTCGGCCTAAGTTCCTTGGAACAGGACGTCATAGAGGGTGAGAATCCCGTATGTGGCCATGGCCCGCGCCTATGTAAAGCTCTTTCGACGAGTCGAGTTGTTTGGGAATGCAGCTCAAAATGGGTGGTAAATTTCATCTAAAGCTAAATA---------------------------------------------------------------------------------------------------------------------------------------------------------------------------------------------------------------------------------------------------------------------------------------------------------------------------------------------------------------------------------------------------------------------------------------------------------------------------------------------------------------------------------------------------------------------------------------------------------------------------------------------------------------------------------------------------------------------------------------------------------------------------TCTGTCCAGCTGAAACGCCTGAAGGACAAGCATGTGGTCTTGTTAAAAACCTAGCCCTCATGTGCTATGTGACGGTTGGCACACCTTGTGATCCTATTATTGAGTTTATGATACAAAGAAATATGGAAGTACTTGAGGAATATGAACCTCTCCGCTCACCCAATGCAACTAAAGTTTTTGTTAATGGTGTTTGGGTCGGTGTTCATCGAGATCCAGCTCATTTAGTCAAGACAGTTCAAAATTTACGTCGGTCTCATTTGATTTCACATGAAGTTTCCCTGATAAGAGATATTCGTGATAGGGAATTTAAGATATTTACAGATGCAGGTCGTGTGTGTAGACCACTTTTTGTTATTGATAATGATCCTGAAAGCCCAAATCAAGGAAATTTAGTTCTTAATAAAGAACATATTCGTAGGCTCGAAGACGATCAACATTTAAAAGATATGGACGTAGAGAGTAGAGCTGCTCATGGATACTTTGGCTTTCAAGGTTTGATTCATTCTGGTGT----------------------------ACCGTGGTAGAGCCCTACAACGCAACCCTTTCTGTTCATCAACTTGTCGAAAACTCCGACGAGACTTTCTGTATTGATAACGAGGCACTCTATGAAATATGCATGAGAACTTTAAAGCTCTCAAATCCTTCTTATGGCGATCTCAATCATTTGGTATCTGCAGTTATGTCTGGTGTAACCACTTGTCTTCGCTTCCCAGGTCAACTCAACTCAGATCTTAGAAAACTAGCGGTCAA
>Erysiphe_neolycopersici_ex_Solanum_lycopersicum_FH00941220_USA
---------------------------------------------------------------ATTTCTATCTTGTTGCTTTGGCGGG-CCGGGCTACGTCGTCGCTGCCCGT-ACGGACATGTGTCGG---CCGCCCACCGGTTT-CGACTGGAGCGCGTCCGCCAAAGACCTAACC--AAAACTCATGTTGTCTTTGTCGTCTCAGCTTTATTA-TTGAA--TTGAT-AAAACTTTCAACAACGGATCTCTTGGCTCTGGCATCGATGAAGAACGCAGCGAAATGCGATAAGTAATGTGAATTGCAGAATTTAGTGAATCATCGAATCTTTGAACGCACATTGCGCCCCTTGGTATTCCGAGGGGCATGCCTGTTCGAGCGTCATAACA-CCCCCTCCAGCTGCCTTTGTGTGGTTGCGGTGTTGGGGCCCGTCGCG--TTGCGGCAGCTCTTAAAGATAGTGGCGGTCCTGGCGTGGGCTCTACGCGTAGTAACTT--GCTTCTCGCGACAGAGTGACGAC-AGTGGCTTGCCAAAA---GCCCG-TTT-GTTCCAGTC----ACAT--GGAT-CACAGGTTGACCTCGAATCAGGTAGGAATACCCGCTGAACTTAAGCATATCAATAAGCGGAGGAAAAGAAACCAACCGGGATTACCTCAGTAACGGCGAGTGAAGCGGTAACAGCTCAAATTTGAAATCTGGCTCCTTCGGAGTCCGAGTTGTAATTTGTAGAAGATGCTTTGGGTTGTGGGCTCGGCCTAAGTTCCTTGGAACAGGACGTCATAGAGGGTGAGAATCCCGTATGTGGCCATGGCCCGCGCCTATGTAAAGCTCTTTCGACGAGTCGAGTTGTTTGGGAATGCAGCTCAAAATGGGTGGTAAATTTCATCTAAAGCTAAATATGGGCCAGAGACCGATAGCGCACAAGTAGAGTGATCGAAAGATGAAAAGCACTTTGGAAAGAGAGTTAAACAGTACGTGAAATTGTTGAAAGGGAAGCGCTTGCAACCAGACTTGGGCGCTGCCGATCACCCCGAGTTCT-CTCGGGTGCACTCGACAGCGCACAGGCCAGCATCGGTTCGGGTGGCTGGATAAAGGCCGTAGGAATGTAGCTCTCTTCGGGGAGTGTTATAGCCCACGGTGCCATGCAGCCCAGCCGGACCGAGGACCGCGCCTTC--------------------------------------------------------------------------------------------------------------------------------------------------------------------------------------------------------------------------------------------------------------------------------------------------------------------------------------------------------------------------------------------------------------------------------------------------------------------------------------TCTGTCCAGCTGAAACGCCTGAAGGACAAGCATGTGGTCTTGTTAAAAACCTAGCCCTCATGTGCTATGTGACGGTTGGCACACCTTGTGATCCTATTATTGAGTTTATGATACAAAGAAATATGGAAGTACTTGAGGAATATGAACCTCTCCGCTCACCCAATGCAACCAAAGTTTTTGTTAATGGTGTTTGGGTCGGTGTTCATCGAGATCCAGCTCATTTAGTCAAGACAGTTCAAAATTTACGTCGGTCTCATTTGATTTCACATGAAGTTTCCCTGATAAGAGATATTCGTGATAGGGAATTTAAGATATTTACAGATGCAGGTCGTGTGTGTAGACCACTTTTTGTTATTGATAATGATCCTGAAAGCCCAAATCAAGGAAATTTAGTTCTTAACAAAGAACATATTCGTAGGCTCGAAGACGATCAACATTTAAAAGATATGGACGTAGAGAGTAGAGCTGCTCATGGATACTTTGGTTTTCAAGGTTTGATTCATTCTGGTGTGGTTGTTCCGTCACCAAAAGTCTCAGATACCGTGGTAGAGCCCTACAACGCAACCCTTTCTGTTCATCAACTTGTCGAAAACTCCGACGAGACTTTCTGTATTGACAATGAGGCACTCTATGAAATATGCATGAGAACTTTAAAGCTCTCAAATCCTTCTTATGGCGATCTCAATCATTTGGTATCTGCTGTTATGTCTGGTGTAACCACTTGTCTTCGCTTCCCAGGTCAACTCAACTCAGATCTTAGAAAACTAGCGGTCAA
>Erysiphe_neolycopersici_ex_Solanum_lycopersicum_FH01131082_USA
-----------------------------------------------------ACCCGTGTCGATTTCTATCTTGTTGCTTTGGCGGG-CCGGGCTACGTCGTCGCTGCCCGT-ACGGACATGTGTCGG---CCGCCCACCGGTTT-CGACTGGAGCGCGTCCGCCAAAGACCTAACC--AAAACTCATGTTGTCTTTGTCGTCTCAGCTTTATTA-TTGAA--TTGAT-AAAACTTTCAACAACGGATCTCTTGGCTCTGGCATCGATGAAGAACGCAGCGAAATGCGATAAGTAATGTGAATTGCAGAATTTAGTGAATCATCGAATCTTTGAACGCACATTGCGCCCCTTGGTATTCCGAGGGGCATGCCTGTTCGAGCGTCATAACA-CCCCCTCCAGCTGCCTTTGTGTGGTTGCGGTGTTGGGGCCCGTCGCG--TTGCGGCAGCTCTTAAAGATAGTGGCGGTCCTGGCGTGGGCTCTACGCGTAGTAACTT--GCTTCTCGCGACAGAGTGACGAC-AGTGGCTTGCCAAAA---GCCCG-TTT-GTTCCAGTC----ACAT--GGAT-CACAGGTTGACCTCGAATCAGGTAGGAATACCCGCTGAACTTAAGCATATCAATAAGCGGAGGAAAAGAAACCAACCGGGATTACCTCAGTAACGGCGAG-------------------------------------------------------------------------------------------------------------------------------------------------------------------------------------------------------------------------------------------------------------------------------------------------------------------------------------------------------------------------------------------------------------------------------------------------------------------------------------------------------------------------------------------------------------------------------------------------------------------------------------------------------------------------------------------------------------------------------------------------------------------------------------------------------------------------------------------------------------------------------------------------------------------------------------------------------------------------------------------------------------------TCTGTCCAGCTGAAACGCCTGAAGGACAAGCATGTGGTCTTGTTAAAAACCTAGCCCTCATGTGCTATGTGACGGTTGGCACACCTTGTGATCCTATTATTGAGTTTATGATACAAAGAAATATGGAAGTACTTGAGGAATATGAACCTCTCCGCTCACCCAATGCAACCAAAGTTTTTGTTAATGGTGTTTGGGTCGGTGTTCATCGAGATCCAGCTCATTTAGTCAAGACAGTTCAAAATTTACGTCGGTCTCATTTGATTTCACATGAAGTTTCCCTGATAAGAGATATTCGTGATAGGGAATTTAAGATATTTACAGATGCAGGTCGTGTGTGTAGACCACTTTTTGTTATTGATAATGATCCTGAAAGCCCAAATCAAGGAAATTTAGTTCTTAACAAAGAACATATTCGTAGGCTCGAAGACGATCAACATTTAAAAGATATGGACGTAGAGAGTAGAGCTGCTCATGGATACAT-------------------------------GTTGTTCCGTCACCAAAAGTCTCAGATACCGTGGTAGAGCCCTACAACGCAACCCTTTCTGTTCATCAACTTGTCGAAAACTCCGACGAGACTTTCTGTATTGACAATGAGGCACTCTATGAAATATGCATGAGAACTTTAAAGCTCTCAAATCCTTCTTATGGCGATCTCAATCATTTGGTATCTGCTGTTATGTCTGGTGTAACCACTTGTCTTCGCTTCCCAGGTCAACTCAACTCAGATCTTAGAAAACTAGCGGTCAA
>Erysiphe_punicae_ex_Punica_granatum_HMJAU_PM92219_China
CAGAGCGTGAGGCTCA-GTCGTGGCGTCAGCTGCGTGCTGGGCCGACCCTCCCACCCGTGTCGATTTCTATCTTGTTGCTTTGGCGGG-CCGGGCTACGGCGTCGCTGCCCGT-ACGGACATGCGTCGG---CCGCCCACCGGTTT-CGACTGGAGCGCGTCCGCCAAAGACCTAACC--AAAACTCATGTTGTCTTTGTCGTCTCAGCTTTATTA-TTGAA--TTGAT-AAAACTTTCAACAACGGATCTCTTGGCTCTGGCATCGATGAAGAACGCAGCGAAATGCGATAAGTAATGTGAATTGCAGAATTTAGTGAATCATCGAATCTTTGAACGCACATTGCGCCCCTTGGTATTCCGAGGGGCATGCCTGTTCGAGCGTCATAACA-CCCCCTCCAGCTGCCTTTGTGTGGTTGCGGTGTTGGGGCCCGTCGCG--TTGCGGCAGCTCTTAAAGACAGTGGCGGTCCTGGCGTGGGCTCTACGCGTAGTAACTT--GCTTCTCGCGACAGAGTGACGAC-AGTGGCTTGCCAAAA---GCCCG-TTT-GTTCCAGTC----ACAT--GGAT-CACAGGTTGACCTCGAATCAGGTAGGAATACCCGCTGAACTTAAGCATATCAATAAGCGGAGGAAAAGAAACCAACCGGGATTACCTCAGTAACGGCGAGTGAAGCGGTAACAGCTCAAATTTGAAATCTGGCTCCTTCGGAGTCCGAGTTGTAATTTGTAGAAGATGCTTTGGGTTGTGGGCTCGGCCTAAGTTCCTTGGAACAGGACGTCATAGAGGGTGAGAATCCCGTATGTGGCCATGGCCCGCGCTTATGTAAAGCTCTTTCGACGAGTCGAGTTGTTTGGGAATGCAGCTCAAAATGGGTGGTAAATTTCATCTAAAGCTAAATATGGGCCAGAGACCGATAGCGCACAAGTAGAGTGATCGAAAGATGAAAAGCACTTTGGAAAGAGAGTTAAACAGTACGTGAAATTGTTGAAAGGGAAGCGCTTGCAACCAGACTTGGGCGCTGCCGATCACCCCGAGTTCT-CTCGGGTGCACTCGACAGCGCACAGGCCAGCATCGGTTCGGGTGGCTGGATAAAGGCCGTAGGAATGTAGCTCTCTTCGGGGAGTGTTATAGCCCACGGTGCCATGCAGCCCAGCCGGACCGAGGACCGCGCCTTCGGGCTAGGATGCTGGCGTAATGGTTGTAAGCGACCCGTCTTGAAACACGGACCAAGGAGTCTGTGGATTAGTGGCCGATGGCTACCCTGACCATAAGACACTTGGGGGAAAGCTACTGCTGGTAGCCGCCGTCAGGCGTGATCCAGTGGATAGTCTCCTCCTCTTGCGGGGCGCATGGCACATGCGAGA--TCCGGCCCCTC----CAGGC-TGGAA-CTTGCGATGTGGCGGACCGTCCTGTGGGGA----ACTCAGTGGGGGCAATTGGATAGT--AGGTGTGAGTT-TGG--TGAGGCCCT-CGTGGCAGCGC----ACTCC--G-CATCTGCTGTGCTAGGCCGCTC--G-CGGTCTGGCGCCGTCCAGTATCATATTCGGCCTCGTTCGCGGGGTGGCGAGGGAGCCTGCTCTCTCGACACGATAGATACCTGGTTGATTCTGCCAGTAGTCATATGCTTGTCTCTCTGTCCAGCTGAAACGCCTGAAGGACAAGCATGTGGTCTTGTTAAAAACCTAGCCCTCATGTGCTATGTGACGGTTGGCACACCTTGTGATCCTATTATTGAGTTTATGATACAAAGAAATATGGAAGTACTTGAGGAATATGAACCTCTCCGCTCACCCAATGCAACCAAAGTTTTTGTTAATGGTGTTTGGGTCGGTGTTCATCGAGATCCAGCTCATTTAGTCAAGACAGTTCAAAATTTACGTCGGTCTCATTTGATTTCACATGAAGTTTCCCTGATAAGAGATATTCGTGATAGGGAATTTAAGATATTTACAGATGCAGGTCGTGTGTGTAGACCACTTTTTGTTATTGATAATGATCCTGAAAGCCCAAATCAAGGAAATTTAGTTCTTAACAAAGAACATATTCGTAGGCTCGAAGACGATCAACATTTAAAAGATATGGACGTAGAGAGTAGAGCTGCTCATGGATACTTTGGTTTTCAAGGTTTGATTCATTCTGGTGTGGTTGTTCCGTCACCAAAAGTCTCAGATACCGTGGTAGAGCCCTACAACGCAACCCTTTCTGTTCATCAACTTGTCGAAAACTCCGACGAGACTTTCTGTATTGACAACGAGGCACTCTATGAAATATGCATGAGAACTTTAAAGCTCTCAAATCCTTCTTATGGCGATCTCAATCATTTGGTATCTGCTGTTATGTCTGGTGTAACCACTTGTCTTCGCTTCCCAGGTCAACTCAACTCAGATCTTAGAAAACTAGCGGTTAA
>Erysiphe_punicae_ex_Punica_granatum_HMJAU_PM92220_China
CAGAGCGTGAGGCTCA-GTCGTGGCGTCAGCTGCGTGCTGGGCCGACCCTCCCACCCGTGTCGATTTCTATCTTGTTGCTTTGGCGGG-CCGGGCTACGGCGTCGCTGCCCGT-ACGGACATGCGTCGG---CCGCCCACCGGTTT-CGACTGGAGCGCGTCCGCCAAAGACCTAACC--AAAACTCATGTTGTCTTTGTCGTCTCAGCTTTATTA-TTGAA--TTGAT-AAAACTTTCAACAACGGATCTCTTGGCTCTGGCATCGATGAAGAACGCAGCGAAATGCGATAAGTAATGTGAATTGCAGAATTTAGTGAATCATCGAATCTTTGAACGCACATTGCGCCCCTTGGTATTCCGAGGGGCATGCCTGTTCGAGCGTCATAACA-CCCCCTCCAGCTGCCTTTGTGTGGTTGCGGTGTTGGGGCCCGTCGCG--TTGCGGCAGCTCTTAAAGACAGTGGCGGTCCTGGCGTGGGCTCTACGCGTAGTAACTT--GCTTCTCGCGACAGAGTGACGAC-AGTGGCTTGCCAAAA---GCCCG-TTT-GTTCCAGTC----ACAT--GGAT-CACAGGTTGACCTCGAATCAGGTAGGAATACCCGCTGAACTTAAGCATATCAATAAGCGGAGGAAAAGAAACCAACCGGGATTACCTCAGTAACGGCGAGTGAAGCGGTAACAGCTCAAATTTGAAATCTGGCTCCTTCGGAGTCCGAGTTGTAATTTGTAGAAGATGCTTTGGGTTGTGGGCTCGGCCTAAGTTCCTTGGAACAGGACGTCATAGAGGGTGAGAATCCCGTATGTGGCCATGGCCCGCGCTTATGTAAAGCTCTTTCGACGAGTCGAGTTGTTTGGGAATGCAGCTCAAAATGGGTGGTAAATTTCATCTAAAGCTAAATATGGGCCAGAGACCGATAGCGCACAAGTAGAGTGATCGAAAGATGAAAAGCACTTTGGAAAGAGAGTTAAACAGTACGTGAAATTGTTGAAAGGGAAGCGCTTGCAACCAGACTTGGGCGCTGCCGATCACCCCGAGTTCT-CTCGGGTGCACTCGACAGCGCACAGGCCAGCATCGGTTCGGGTGGCTGGATAAAGGCCGTAGGAATGTAGCTCTCTTCGGGGAGTGTTATAGCCCACGGTGCCATGCAGCCCAGCCGGACCGAGGACCGCGCCTTCGGGCTAGGATGCTGGCGTAATGGTTGTAAGCGACCCGTCTTGAAACACGGACCAAGGAGTCTGTGGATTAGTGGCCGATGGCTACCCTGACCATAAGACACTTGGGGGAAAGCTACTGCTGGTAGCCGCCGTCAGGCGTGATCCAGTGGATAGTCTCCTCCTCTTGCGGGGCGCATGGCACATGCGAGA--TCCGGCCCCTC----CAGGC-TGGAA-CTTGCGATGTGGCGGACCGTCCTGTGGGGA----ACTCAGTGGGGGCAATTGGATAGT--AGGTGTGAGTT-TGG--TGAGGCCCT-CGTGGCAGCGC----ACTCC--G-CATCTGCTGTGCTAGGCCGCTC--G-CGGTCTGGCGCCGTCCAGTATCATATTCGGCCTCGTTCGCGGGGTGGCGAGGGAGCCTGCTCTCTCGACACGATAGATACCTGGTTGATTCTGCCAGTAGTCATATGCTTGTCTC-------------------------------------------------------------------------------------------------------------------------------------------------------------------------------------------------------------------------------------------------------------------------------------------------------------------------------------------------------------------------------------------------------------------------------------------------------------------------------------------------------------------------------GGTTGTTCCGTCACCAAAAGTCTCAGATACCGTGGTAGAGCCCTACAACGCAACCCTTTCTGTTCATCAACTTGTCGAAAACTCCGACGAGACTTTCTGTATTGACAACGAGGCACTCTATGAAATATGCATGAGAACTTTAAAGCTCTCAAATCCTTCTTATGGCGATCTCAATCATTTGGTATCTGCTGTTATGTCTGGTGTAACCACTTGTCTTCGCTTCCCAGGTCAACTCAACTCAGATCTTAGAAAACTAGCGGTTAA
>Erysiphe_parnassiae_ex_Parnassia_caroliniana_FH01122092_USA
---AGCGTGAGGCTCA-GTCGTGGCGTGAGCTGCGTGCTGGGCCGACCCTCCCACCCGTGTCGATTTCTATCTTGTTGCTTTGGCGGG-CCGGGCTCCGTCGTCGCTGCCCAT-TCGGACATGCGTCGG---CCGCCCACCGGTTT-CGACTGGAGCGTGCCCGCCAAAGACCTAACC--AAAACTCATGTTGTCTTTGTCGTCTCAGCTTTATTA-TTGAA--TTGAT-AAAACTTTCAACAACGGATCTCTTGGCTCTGGCATCGATGAAGAACGCAGCGAAATGCGATAAGTAATGTGAATTGCAGAATTTAGTGAATCATCGAATCTTTGAACGCACATTGCGCCCCTTGGTATTCCGAGGGGCATGCCTGTTCGAGCGTCATAACA-CCCCCTCCAGCTGCCTTTGTGTGGTTGCGGTGTTGGGGCCCGTCGCG--TTGCGGCAGCTCTTAAAGACAGTGGCGGTCCTGGCGTGGGCTCTACGCGTAGTAACTT--GCTTCTCGCGACAGAGTGACGAC-AGTGGCTGGCCAAAA---GCCCG-TTT-GTTCCAGTC----ACAT--GGAT-CACAGGTTGACCTCGAATCAGGTAGGAATACCCGCTGAACTTAAGCATATCAATAAGCGGAGGAAAAGAAACCAACCGGGATTACCTCAGTAACGGCGAGTGAAGCGGTAACAGCTCAAATTTGAAATCTGGCTCCTTCGGAGTCCGAGTTGTAATTTGTAGAAGATGCTTTGGGTTGTGGGCTCGGCCTAAGTTCCTTGGAACAGGACGTCATAGAGGGTGAGAATCCCGTATGTGGCCATGGCCCGCGCCTATGTAAAGCTCTTTCGACGAGTCGAGTTGTTTGGGAATGCAGCTCAAAATGGGTGGTAAATTTCATCTAAAGCTAAATATGGGCCAGAGACCGATAGCGCACAAGTAGAGTGATCGAAAGATGAAAAGCACTTTGGAAAGAGAGTTAAACAGTACGTGAAATTGTTGAAAGGGAAGCGCTTGCAACCAGACTTGGGCGCTGCCGATCATCCCGAGTTCT-CTCGGGTGCACTCGACAGCGCACAGGCCAGCATCGGTTCGGGTGGCTGGATAAAGGCCGTAGGAATGTAGCTCTCTTCGGGGAGTGTTATAGCCCACGGTGCCATGCAGCCCAGCCGGACCGAGGACCGCGCCTTCGGGCTAGGATGCTGGCGTAATGGTTGTAAGCGACCCGTC-----------------------------------------------------------------------------------------------------------------------------------------------------------------------------------------------------------------------------------------------------------------------------------------------------------------------------------------------------------------------------------------------------------------------------------------------TCTGTCCAGCTGAAACGCCTGAAGGACAAGCATGTGGTCTTGTTAAAAACCTAGCCCTCATGTGCTATGTGACGGTTGGCACACCTTGTGATCCTATTATTGAGTTTATGATACAAAGAAATATGGAAGTACTTGAGGAATATGAACCTCTCCGCTCACCCAATGCAACTAAAGTTTTTGTTAATGGTGTTTGGGTCGGTGTTCATCGAGATCCAGCTCATTTAGTCAAGACAGTTCAAAATTTACGTCGGTCTCATTTGATTTCACATGAAGTTTCCCTGATAAGAGATATTCGTGATAGGGAATTTAAGATATTTACAGATGCAGGTCGTGTGTGTAGACCACTTTTTGTTATTGATAATGATCCTGAAAGCCCAAATCAAGGAAATTTAGTTCTTAATAAAGAACATATTCGTAGGCTCGAAGACGATCAGCATTTAAAAGATATGGACGTAGAGAGTAGAGCTGCTCATGGATACTTTGGCTTTCAAGGATTGATTCATTCCGGTGT----------------------TCAGATACCGTGGTAGAGCCCTACAACGCAACTCTTTCTGTTCATCAACTTGTCGAAAACTCCGACGAGACTTTCTGTATTGACAATGAGGCACTCTACGAAATATGCATGAGAACTTTAAAGCTCACAAGTCCTTCTTATGGCGATCTCAATCATTTGGTATCTGCTGTTATGTCTGGTGTAACCACTTGTCTTCGCTTTCCAGGTCAACTTAACTCAGATCTTAGAAAACTAGCAGTCAA
>Erysiphe_parnassiae_ex_Parnassia_caroliniana_BPI_565075_USA
---AGCGTGAGGCTCA-GTCGTGGCGTGAGCTGCGTGCTGGGCCGACCCTCCCACCCGTGTCGATTTCTATCTTGTTGCTTTGGCGGG-CCGGGCTCCGTCGTCGCTGCCCAT-TCGGACATGCGTCGG---CCGCCCACCGGTTT-CGACTGGAGCGTGCCCGCCAAAGACCTAACC--AAAACTCATGTTGTCTTTGTCGTCTCAGCTTTATTA-TTGAA--TTGAT-AAAACTTTCAACAACGGATCTCTTGGCTCTGGCATCGATGAAGAACGCAGCGAAATGCGATAAGTAATGTGAATTGCAGAATTTAGTGAATCATCGAATCTTTGAACGCACATTGCGCCCCTTGGTATTCCGAGGGGCATGCCTGTTCGAGCGTCATAACA-CCCCCTCCAGCTGCCTTTGTGTGGTTGCGGTGTTGGGGCCCGTCGCG--TTGCGGCAGCTCTTAAAAACAGTGGCGGTCCTGGCGTGGGCTCTACGCGTAGTAACTT--GCTTCTCGCGACAGAGTGACGAC-AGTGGCTGGCCAAAA---GCCCG-TTT-GTTCCAGTC----ACAT--GGAT-CACAGGTTGACCTCGAATCAGGTAGGAATACCCGCTGAACTTAAGCATATCAATAAGCGGAGGAAAAGAAACCAACCGGGATTACCTCAGTA---------------------------------------------------------------------------------------------------------------------------------------------------------------------------------------------------------------------------------------------------------------------------------------------------------------------------------------------------------------------------------------------------------------------------------------------------------------------------------------------------------------------------------------------------------------------------------------------------------------------------------------------------------------------------------------------------------------------------------------------------------------------------------------------------------------------------------------------------------------------------------------------------------------------------------------------------------------------------------------------------------------------------TCTGTCCAGCTGAAACGCCTGAAGGACAAGCATGTGGTCTTGTTAAAAACCTAGCCCTCATGTGCTATGTGACGGTTGGCACACCTTGTGATCCTATTATTGAGTTTATGATACAAAGAAATATGGAAGTACTTGAGGAATATGAACCTCTCCGCTCACCCAATGCAACTAAAGTTTTTGTTAATGGTGTTTGGGTCGGTGTTCATCGAGATCCAGCTCATTTAGTCAAGACAGTTCAAAATTTACGTCGGTCTCATTTGATTTCACATGAAGTTTCCCTGATAAGAGATATTCGTGATAGGGAATTTAAGATATTTACAGATGCAGGTCGTGTGTGTAGACCACTTTTTGTTATTGATAATGATCCTGAAAGCCCAAATCAAGGAAATTTAGTTCTTAATAAAGAACATATTCGTAGGCTCGAAGACGATCAGCATTTAAAAGATATGGACGTAGAGAGTAGAGCTGCTCATGGATACTTTGGCTTTCAAGGATTGATTCATTCCGGTGTGGTTGTTCCGTCACCAAAAGTCTCAGATACCGTGGTAGAGCCCTACAACGCAACTCTTTCTGTTCATCAACTTGTCGAAAACTCCGACGAGACTTTCTGTATTGACAATGAGGCACTCTACGAAATATGCATGAGAACTTTAAAGCTCACAAGTCCTTCTTATGGCGATCTCAATCATTTGGTATCTGCTGTTATGTCTGGTGTAACCACTTGTCTTCGCTTTCCAGGTCAACTTAACTCAGATCTTAGAAAACTAGCAGTCAA
>Erysiphe_clematidis_ex_Clematis_intricata_HMJAU_PM92222_China
CAGAGCGTGAGGCTCA-GTCGTAGCACCTGCTGCGTGCTGGGCCGACCCTCCCACCCGTGTCGATTTCTATCTTGTTGCTTTGGCGGG-CCGGGCTATGTCGTCGCTGCCCGCGAGGGAGATGCGTCGG---CCGCCCACCGGTTT-CGGCTGGAGCGCGTCCGCCAAAGACCCATTT--AAAACTCATGTTGTCTTTGTCGTCTCAGCTTTATTA-TTGAA--TTGAT-AAAACTTTCAACAACGGATCTCTTGGCTCTGGCATCGATGAAGAACGCAGCGAAATGCGATAAGTAATGTGAATTGCAGAATTTAGTGAATCATCGAATCTTTGAACGCACATTGCGCCCCTTGGTATTCCGAGGGGCATGCCTGTTCGAGCGTCATGACA-CCCCCTCCAGCTGCCTTTGTGTGGTTGCGGTGTTGGGGCACGCCGCG--TTGCGGCGGCTCTTAAAGACAGTGGCGGTCCTGGCGTGGGCTCTACGCGTAGTAACTT--GCTTCTCGCGACAGAGTGACGAC-AGTGGCTTGCCAAAA---GCCCG-TTT-GTTCCAGTC----ATCT--GGAT-CACAGGTTGACCTCGAATCAGGTAGGAATACCCGCTGAACTTAAGCATATCAATAAGCGGAGGAAAAGAAACCAACCGGGATTACCTCAGTAACGGCGAGTGAAGCGGTAACAGCTCAAATTTGAAATCTGGCTCCTTCGGAGTCCGAGTTGTAATTTGTAGAAGATGCTTTGGGTTGTGGGCTCGGCCTAAGTTCCTTGGAACAGGACGTCATAGAGGGTGAGAATCCCGTATGTGGCCATGGCCCGCGCCTATGTAAAGCTCTTTCGACGAGTCGAGTTGTTTGGGAATGCAGCTCAAAATGGGTGGTAAATTTCATCTAAAGCTAAATATGGGCCAGAGACCGATAGCGCACAAGTAGAGTGATCGAAAGATGAAAAGCACTTTGGAAAGAGAGTTAAACAGTACGTGAAATTGTTGAAAGGGAAGCGCTTGCAACCAGACTTGGGCGCTGCCGATCACCCCGAGTTCT-CTCGGGTGCACTCGACAGCGCACAGGCCAGCATCGGTTCGGGTGGCTGGATAAAGGCCGTAGGAACGTAGCTCCCTTCGGGGAGTGTTATAGCCCACGGTGCCATGCAGCCCAGCCGGACCGAGGACCGCGCCTTCGGGCTAGGATGCTGGCGTAATGGTTGTAAGCGACCCGTCTTGAAACACGGACCAAGGAGTCTGTGGATTAGTGGCCGATGGCTACCCTGACCATAAGACACTTGGGGGAAAGCTGCTGCTGGTAGCCGCCGTCAGGCGTGATCCAGCGGGTAGTCTCCTCCTCTTGCGGGACGCATGGCACATGCGCGA--TCCGGCCTCTC----GGGGCTTGGAA-CTTGTGATGTGGCGGACCGTCCTGTGGGGA----ACTCAGTGGGGGCAATTGGATAGC--AGGGGCGAGCA-TGG--TGAGGCCCT-CGTGGCATCGC----ACACTCCG-CATCTGCTGTGCCAGGCCGCTC--G-CGGTCTGGCGCCGTCCAGTATCACATTCGGCCTCGTTCGCGAGGTGGCGAGGGAGCATGCTTCCTCGACACGATAGATACCTGGTTGATTCTGCCAGTAGTCATATGCTTGTCTC-------------------------------------------------------------------------------------------------------------------------------------------------------------------------------------------------------------------------------------------------------------------------------------------------------------------------------------------------------------------------------------------------------------------------------------------------------------------------------------------------------------------------------------------------------------------------------------------------------------------------------------------------------------------------------------------------------------------------------------------------------------------------------------------------------
>Erysiphe_clematidis_ex_Clematis_intricata_HMJAU_PM92223_China
CAGAGCGTGAGGCTCA-GTCGTAGCACCTGCTGCGTGCTGGGCCGACCCTCCCACCCGTGTCGATTTCTATCTTGTTGCTTTGGCGGG-CCGGGCTATGTCGTCGCTGCCCGCGAGGGAGATGCGTCGG---CCGCCCACCGGTTT-CGGCTGGAGCGCGTCCGCCAAAGACCCATTT--AAAACTCATGTTGTCTTTGTCGTCTCAGCTTTATTA-TTGAA--TTGAT-AAAACTTTCAACAACGGATCTCTTGGCTCTGGCATCGATGAAGAACGCAGCGAAATGCGATAAGTAATGTGAATTGCAGAATTTAGTGAATCATCGAATCTTTGAACGCACATTGCGCCCCTTGGTATTCCGAGGGGCATGCCTGTTCGAGCGTCATGACA-CCCCCTCCAGCTGCCTTTGTGTGGTTGCGGTGTTGGGGCACGCCGCG--TTGCGGCGGCTCTTAAAGACAGTGGCGGTCCTGGCGTGGGCTCTACGCGTAGTAACTT--GCTTCTCGCGACAGAGTGACGAC-AGTGGCTTGCCAAAA---GCCCG-TTT-GTTCCAGTC----ATCT--GGAT-CACAGGTTGACCTCGAATCAGGTAGGAATACCCGCTGAACTTAAGCATATCAATAAGCGGAGGAAAAGAAACCAACCGGGATTACCTCAGTAACGGCGAGTGAAGCGGTAACAGCTCAAATTTGAAATCTGGCTCCTTCGGAGTCCGAGTTGTAATTTGTAGAAGATGCTTTGGGTTGTGGGCTCGGCCTAAGTTCCTTGGAACAGGACGTCATAGAGGGTGAGAATCCCGTATGTGGCCATGGCCCGCGCCTATGTAAAGCTCTTTCGACGAGTCGAGTTGTTTGGGAATGCAGCTCAAAATGGGTGGTAAATTTCATCTAAAGCTAAATATGGGCCAGAGACCGATAGCGCACAAGTAGAGTGATCGAAAGATGAAAAGCACTTTGGAAAGAGAGTTAAACAGTACGTGAAATTGTTGAAAGGGAAGCGCTTGCAACCAGACTTGGGCGCTGCCGATCACCCCGAGTTCT-CTCGGGTGCACTCGACAGCGCACAGGCCAGCATCGGTTCGGGTGGCTGGATAAAGGCCGTAGGAACGTAGCTCCCTTCGGGGAGTGTTATAGCCCACGGTGCCATGCAGCCCAGCCGGACCGAGGACCGCGCCTTCGGGCTAGGATGCTGGCGTAATGGTTGTAAGCGACCCGTCTTGAAACACGGACCAAGGAGTCTGTGGATTAGTGGCCGATGGCTACCCTGACCATAAGACACTTGGGGGAAAGCTGCTGCTGGTAGCCGCCGTCAGGCGTGATCCAGCGGGTAGTCTCCTCCTCTTGCGGGACGCATGGCACATGCGCGA--TCCGGCCTCTC----GGGGCTTGGAA-CTTGTGATGTGGCGGACCGTCCTGTGGGGA----ACTCAGTGGGGGCAATTGGATAGC--AGGGGCGAGCA-TGG--TGAGGCCCT-CGTGGCATCGC----ACACTCCG-CATCTGCTGTGCCAGGCCGCTC--G-CGGTCTGGCGCCGTCCAGTATCACATTCGGCCTCGTTCGCGAGGTGGCGAGGGAGCATGCTTCCTCGACACGATAGATACCTGGTTGATTCTGCCAGTAGTCATATGCTTGTCTCTCTGTCCAGCTGAAACACCTGAAGGACAAGCATGTGGTCTTGTTAAAAATCTAGCGCTTATGTGCTATGTGACGGTTGGCACACCCTGTGACCCTATTATTGAGTTCATGATACAAAGAAATATGGAAGTACTTGAAGAATATGAACCTCTTCGCTCACCTAATGCAACTAAGGTTTTTGTTAATGGTGTTTGGGTCGGTGTTCATCGGGATCCAGCTCATTTAGTCAAGACAGTTCAAAATCTACGTCGGTCTCATTTAATCTCTCATGAGGTCTCCCTGATAAGAGATATTCGAGATAGAGAATTTAAAATATTTACAGATGCAGGTCGTGTGTGTAGACCACTTTTTGTTATTGATAATGATCCTGAGAGCCCTAATCAAGGTAATTTAGTCCTTAATAAAGAACATATTCGTAGGCTCGAGGACGATCAGCATTTAAAAGATATGGACGTAGAAAGTAGAGCTGCTCATGGCTACTTTGGCTTTCAAGGTTTGATTCATTCTGGTGTGGTTGTTCCGTCACCAAAAGTCTCAGATACCGTGGTGGAGCCCTACAACGCAACCCTTTCTGTTCATCAACTTGTCGAAAATTCAGACGAAACTTTCTGTATTGACAACGAGGCACTATATGAAATATGTATGAGAACTTTAAAGCTCTCGAATCCATCTTATGGCGATCTCAATCATTTGGTATCTGCTGTTATGTCGGGTGTAACCACTTGTCTTCGTTTCCCAGGTCAACTCAACTCAGATCTTAGAAAACTAGCGGTCAA
>Erysiphe_clematidis_ex_Clematis_intricata_HMJAU_PM92224_China
CAGAGCGTGAGGCTCA-GTCGTAGCACCTGCTGCGTGCTGGGCCGACCCTCCCACCCGTGTCGATTTCTATCTTGTTGCTTTGGCGGG-CCGGGCTATGTCGTCGCTGCCCGCGAGGGAGATGCGTCGG---CCGCCCACCGGTTT-CGGCTGGAGCGCGTCCGCCAAAGACCCATTT--AAAACTCATGTTGTCTTTGTCGTCTCAGCTTTATTA-TTGAA--TTGAT-AAAACTTTCAACAACGGATCTCTTGGCTCTGGCATCGATGAAGAACGCAGCGAAATGCGATAAGTAATGTGAATTGCAGAATTTAGTGAATCATCGAATCTTTGAACGCACATTGCGCCCCTTGGTATTCCGAGGGGCATGCCTGTTCGAGCGTCATAACA-CCCCCTCCAGCTGCCTTTGTGTGGTTGCGGTGTTGGGGCACGCCGCG--TTGCGGCGGCTCTTAAAGACAGTGGCGGTCCTGGCGTGGGCTCTACGCGTAGTAACTT--GCTTCTCGCGACAGAGTGACGAC-AGTGGCTTGCCAAAA---GCCCG-TTT-GTTCCAGTC----ATCT--GGAT-CACAGGTTGACCTCGAATCAGGTAGGAATACCCGCTGAACTTAAGCATATCAATAAGCGGAGGAAAAGAAACCAACCGGGATTACCTCAGTAACGGCGAGTGAAGCGGTAACAGCTCAAATTTGAAATCTGGCTCCTTCGGAGTCCGAGTTGTAATTTGTAGAAGATGCTTTGGGTTGTGGGCTCGGCCTAAGTTCCTTGGAACAGGACGTCATAGAGGGTGAGAATCCCGTATGTGGCCATGGCCCGCGCCTATGTAAAGCTCTTTCGACGAGTCGAGTTGTTTGGGAATGCAGCTCAAAATGGGTGGTAAATTTCATCTAAAGCTAAATATGGGCCAGAGACCGATAGCGCACAAGTAGAGTGATCGAAAGATGAAAAGCACTTTGGAAAGAGAGTTAAACAGTACGTGAAATTGTTGAAAGGGAAGCGCTTGCAACCAGACTTGGGCGCTGCCGATCACCCCGAGTTCT-CTCGGGTGCACTCGACAGCGCACAGGCCAGCATCGGTTCGGGTGGCTGGATAAAGGCCGTAGGAACGTAGCTCCCTTCGGGGAGTGTTATAGCCCACGGTGCCATGCAGCCCAGCCGGACCGAGGACCGCGCCTTCGGGCTAGGATGCTGGCGTAATGGTTGTAAGCGACCCGTCTTGAAACACGGACCAAGGAGTCTGTGGATTAGTGGCCGATGGCTACCCTGACCATAAGACACTTGGGGGAAAGCTGCTGCTGGTAGCCGCCGTCAGGCGTGATCCAGCGGGTAGTCTCCTCCTCTTGCGGGACGCATGGCACATGCGCGA--TCCGGCCTCTC----GGGGCTTGGAA-CTTGTGATGTGGCGGACCGTCCTGTGGGGA----ACTCAGTGGGGGCAATTGGATAGC--AGGGGCGAGCA-TGG--TGAGGCCCT-CGTGGCATCGC----ACACTCCG-CATCTGCTGTGCCAGGCCGCTC--G-CGGTCTGGCGCCGTCCAGTATCACATTCGGCCTCGTTCGCGAGGTGGCGAGGGAGCATGCTTCCTCGACACGATAGATACCTGGTTGATTCTGCCAGTAGTCATATGCTTGTCTCTCTGTCCAGCTGAAACACCTGAAGGACAAGCATGTGGTCTTGTTAAAAATCTAGCGCTTATGTGCTATGTGACGGTTGGCACACCCTGTGACCCTATTATTGAGTTCATGATACAAAGAAATATGGAAGTACTTGAAGAATATGAACCTCTTCGCTCACCTAATGCAACTAAGGTTTTTGTTAATGGTGTTTGGGTCGGTGTTCATCGGGATCCAGCTCATTTAGTCAAGACAGTTCAAAATCTACGTCGGTCTCATTTAATCTCTCATGAGGTCTCCCTGATAAGAGATATTCGAGATAGAGAATTTAAAATATTTACAGATGCAGGTCGTGTGTGTAGACCACTTTTTGTTATTGATAATGATCCTGAGAGCCCTAATCAAGGTAATTTAGTCCTTAATAAAGAACATATTCGTAGGCTCGAGGACGATCAGCATTTAAAAGATATGGACGTAGAAAGTAGAGCTGCTCATGGCTACTTTGGCTTTCAAGGTTTGATTCATTCTGGTGTGGTTGTTCCGTCACCAAAAGTCTCAGATACCGTGGTGGAGCCCTACAACGCAACCCTTTCTGTTCATCAACTTGTCGAAAATTCAGACGAAACTTTCTGTATTGACAACGAGGCACTATATGAAATATGTATGAGAACTTTAAAGCTCTCGAATCCATCTTATGGCGATCTCAACCATTTGGTATCTGCTGTTATGTCGGGTGTAACCACTTGTCTTCGTTTCCCAGGTCAACTCAACTCAGATCTTAGAAAACTAGCGGTCAA
>Erysiphe_clematidis_ex_Clematis_macropetala_HMJAU_PM92226_China_HT
CAGAGCGTGAGGCTCA-GTCGTAGCATCTGCTGCGTGCTGGGCCGACCCTCCCACCCGTGTCGATTTCTATCTTGTTGCTTTGGCGGG-CCGGGCCATGTCGTCGCTGCCCGCGAGGGAGATGCGTCGG---CCGCCCACCGGTTT-CGGCTGGAGCGCGTCCGCCAAAGACCCATTT--AAAACTCATGTTGTCTTTGTCGTCTCAGCTTTATTA-TTGAA--TTGAT-AAAACTTTCAACAACGGATCTCTTGGCTCTGGCATCGATGAAGAACGCAGCGAAATGCGATAAGTAATGTGAATTGCAGAATTTAGTGAATCATCGAATCTTTGAACGCACATTGCGCCCCTTGGTATTCCGAGGGGCATGCCTGTTCGAGCGTCATAACA-CCCCCTCCAGCTGCCTTTGTGTGGTTGCGGTGTTGGGGCACGCCGCG--TTGCGGCGGCTCTTAAAGACAGTGGCGGTCCTGGCGTGGGCTCTACGCGTAGTAACTT--GCTTCTCGCGACAGAGTGACGAC-AGTGGCTTGCCAAAA---GCCCG-TTT-GTTCCAGTC----ATCT--GGAT-CACAGGTTGACCTCGAATCAGGTAGGAATACCCGCTGAACTTAAGCATATCAATAAGCGGAGGAAAAGAAACCAACCGGGATTACCTCAGTAACGGCGAGTGAAGCGGTAACAGCTCAAATTTGAAATCTGGCTCCTTCGGAGTCCGAGTTGTAATTTGTAGAAGATGCTTTGGGTTGTGGGCTCGGCCTAAGTTCCTTGGAACAGGACGTCATAGAGGGTGAGAATCCCGTATGTGGCCATGGCCCGCGCCTATGTAAAGCTCTTTCGACGAGTCGAGTTGTTTGGGAATGCAGCTCAAAATGGGTGGTAAATTTCATCTAAAGCTAAATATGGGCCAGAGACCGATAGCGCACAAGTAGAGTGATCGAAAGATGAAAAGCACTTTGGAAAGAGAGTTAAACAGTACGTGAAATTGTTGAAAGGGAAGCGCTTGCAACCAGACTTGGGCGCTGCCGATCACCCCGAGTTCT-CTCGGGTGCACTCGACAGCGCACAGGCCAGCATCGGTTCGGGTGGCTGGATAAAGGCCGTAGGAACGTAGCTCCCTTCGGGGAGTGTTATAGCCCACGGTGCCATGCAGCCCAGCCGGACCGAGGACCGCGCCTTCGGGCTAGGATGCTGGCGTAATGGTTGTAAGCGACCCGTCTTGAAACACGGACCAAGGAGTCTGTGGATTAGTGGCCGATGGCTACCCTGACCATAAGACACTTGGGGGAAAGCTGCTGCTGGTAGCCGCCGTCAGGCGTGATCCAGCGGGTAGTCTCCTCCTCTTGCGGGACGCATGGCACATGCGCGA--TCCGGCCTCTC----GGGGCTTGGAA-CTTGTGATGTGGCGGACCGTCCTGTGGGGA----ACTCAGTGGGGGCAATTGGATAGC--AGGGGCGAGCA-TGG--TGAGGCCCT-CGTGGCATCGC----ACACTCCG-CATCTGCTGTGCCAGGCCGCTC--G-CGGTCTGGCGCCGTCCAGTATCACATTCGGCCTCGTTCGCGAGGTGGCGGGGGAGCATGCTTCCTCGACACGATAGATACCTGGTTGATTCTGCCAGTAGTCATATGCTTGTCTC-------------------------------------------------------------------------------------------------------------------------------------------------------------------------------------------------------------------------------------------------------------------------------------------------------------------------------------------------------------------------------------------------------------------------------------------------------------------------------------------------------------------------------------------------------------------------------------------------------------------------------------------------------------------------------------------------------------------------------------------------------------------------------------------------------
>Erysiphe_clematidis_ex_Clematis_sp._HMJAU_PM92225_China
CAGAGCGTGAGGCTCA-GTCGTAGCATCTGCTGCGTGCTGGGCCGACCCTCCCACCCGTGTCGATTTCTATCTTGTTGCTTTGGCGGG-CCGGGCCATGTCGTCGCTGCCCGCGAGGGAGATGCGTCGG---CCGCCCACCGGTTT-CGGCTGGAGCGCGTCCGCCAAAGACCCATTT--AAAACTCATGTTGTCTTTGTCGTCTCAGCTTTATTA-TTGAA--TTGAT-AAAACTTTCAACAACGGATCTCTTGGCTCTGGCATCGATGAAGAACGCAGCGAAATGCGATAAGTAATGTGAATTGCAGAATTTAGTGAATCATCGAATCTTTGAACGCACATTGCGCCCCTTGGTATTCCGAGGGGCATGCCTGTTCGAGCGTCATAACA-CCCCCTCCAGCTGCCTTTGTGTGGTTGCGGTGTTGGGGCACGCCGCG--TTGCGGCGGCTCTTAAAGACAGTGGCGGTCCTGGCGTGGGCTCTACGCGTAGTAACTT--GCTTCTCGCGACAGAGTGACGAC-AGTGGCTTGCCAAAA---GCCCG-TTT-GTTCCAGTC----ATCT--GGAT-CACAGGTTGACCTCGAATCAGGTAGGAATACCCGCTGAACTTAAGCATATCAATAAGCGGAGGAAAAGAAACCAACCGGGATTACCTCAGTAACGGCGAGTGAAGCGGTAACAGCTCAAATTTGAAATCTGGCTCCTTCGGAGTCCGAGTTGTAATTTGTAGAAGATGCTTTGGGTTGTGGGCTCGGCCTAAGTTCCTTGGAACAGGACGTCATAGAGGGTGAGAATCCCGTATGTGGCCATGGCCCGCGCCTATGTAAAGCTCTTTCGACGAGTCGAGTTGTTTGGGAATGCAGCTCAAAATGGGTGGTAAATTTCATCTAAAGCTAAATATGGGCCAGAGACCGATAGCGCACAAGTAGAGTGATCGAAAGATGAAAAGCACTTTGGAAAGAGAGTTAAACAGTACGTGAAATTGTTGAAAGGGAAGCGCTTGCAACCAGACTTGGGCGCTGCCGATCACCCCGAGTTCT-CTCGGGTGCACTCGACAGCGCACAGGCCAGCATCGGTTCGGGTGGCTGGATAAAGGCCGTAGGAACGTAGCTCCCTTCGGGGAGTGTTATAGCCCACGGTGCCATGCAGCCCAGCCGGACCGAGGACCGCGCCTTCGGGCTAGGATGCTGGCGTAATGGTTGTAAGCGACCCGTCTTGAAACACGGACCAAGGAGTCTGTGGATTAGTGGCCGATGGCTACCCTGACCATAAGACACTTGGGGGAAAGCTGCTGCTGGTAGCCGCCGTCAGGCGTGATCCAGCGGGTAGTCTCCTCCTCTTGCGGGACGCATGGCACATGCGCGA--TCCGGCCTCTC----GGGGCTTGGAA-CTTGTGATGTGGCGGACCGTCCTGTGGGGA----ACTCAGTGGGGGCAATTGGATAGC--AGGGGCGAGCA-TGG--TGAGGCCCT-CGTGGCATCGC----ACACTCCG-CATCTGCTGTGCCAGGCCGCTC--G-CGGTCTGGCGCCGTCCAGTATCACATTCGGCCTCGTTCGCGAGGTGGCGGGGGAGCATGCTTCCTCGACACGATAGATACCTGGTTGATTCTGCCAGTAGTCATATGCTTGTCTCTCTGTCCAGCTGAAACACCTGAAGGACAAGCATGTGGTCTTGTTAAAAATCTAGCGCTTATGTGCTATGTGACGGTTGGCACACCCTGTGATCCTATTATTGAGTTTATGATACAAAGAAATATGGAAGTACTTGAAGAATATGAACCTCTTCGCTCACCTAATGCAACTAAGGTTTTTGTTAATGGTGTTTGGGTCGGTGTTCATCGGGATCCAGCTCATCTAGTCAAGACAGTTCAAAATTTACGTCGGTCTCATTTAATCTCTCATGAGGTCTCCCTGATAAGAGATATTCGAGATAGAGAATTTAAAATATTTACAGATGCAGGTCGTGTGTGTAGACCACTTTTTGTTATTGATAATGATCCTGAGAGCCCTAATCAAGGTAATTTAGTCCTTAATAAAGAACATATTCGTAGGCTCGAGGACGATCAGCATTTAAAAGATATGGACGTAGAGAGCAGAGCTGCTCATGGCTACTTTGGCTTTCAAGGCTTGATTCATTCTGGTGTGGTTGTTCCGTCACCAAAAGTCTCAGATACCGTGGTGGAGCCCTACAACGCAACCCTTTCTGTTCATCAACTTGTCGAAAATTCAGACGAAACTTTCTGTATTGACAACGAGGCACTATATGAAATATGTATGAGAACTTTAAAGCTCTCGAATCCATCTTATGGCGATCTCAATCATTTGGTATCTGCTGTTATGTCGGGTGTAACCACTTGTCTTCGTTTCCCAGGTCAACTCAACTCAGATCTTAGAAAACTAGCGGTCAA
>Erysiphe_clematidis_ex_Clematis_glauca_HMJAU_PM92227_T_China
CAGAGCGTGAGGCTCA-GTCGTAGCATCTGCTGCGTGCTGGGCCGACCCTCCCACCCGTGTCGATTTCTATCATGTTGCTTTGGCGGG-CCGGGCTATGTCGTCGCTGCCCGCGAGGGAGATGCGTCGG---CCGCCCACCGGTTT-CGGCTGGAGCGCGTCCGCCAAAGACCCATTT--AAAACTCATGTTGTCTTTGTCGTCTCAGCTTTATTA-TTGAA--TTGAT-AAAACTTTCAACAACGGATCTCTTGGCTCTGGCATCGATGAAGAACGCAGCGAAATGCGATAAGTAATGTGAATTGCAGAATTTAGTGAATCATCGAATCTTTGAACGCACATTGCGCCCCTTGGTATTCCGAGGGGCATGCCTGTTCGAGCGTCATAACA-CCCCCTCCAGCTGCCTTTGTGTGGTTGCGGTGTTGGGGCACGCCGCG--TTGCGGCGGCTCTTAAAGACAGTGGCGGTCCTGGCGTGGGCTCTACGCGTAGTAACTT--GCTTCTCGCGACAGAGTGACGAC-AGTGGCTTGCCAAAA---GCCCG-TTT-GTTCCAGTC----ATCT--GGAT-CACAGGTTGACCTCGAATCAGGTAGGAATACCCGCTGAACTTAAGCATATCAATAAGCGGAGGAAAAGAAACCAACCGGGATTACCTCAGTAACGGCGAGTGAAGCGGTAACAGCTCAAATTTGAAATCTGGCTCCTTCGGAGTCCGAGTTGTAATTTGTAGAAGATGCTTTGGGTTGTGGGCTCGGCCTAAGTTCCTTGGAACAGGACGTCATAGAGGGTGAGAATCCCGTATGTGGCCATGGCCCGCGCCTATGTAAAGCTCTTTCGACGAGTCGAGTTGTTTGGGAATGCAGCTCAAAATGGGTGGTAAATTTCATCTAAAGCTAAATATGGGCCAGAGACCGATAGCGCACAAGTAGAGTGATCGAAAGATGAAAAGCACTTTGGAAAGAGAGTTAAACAGTACGTGAAATTGTTGAAAGGGAAGCGCTTGCAACCAGACTTGGGCGCTGCCGATCACCCCGAGTTCT-CTCGGGTGCACTCGACAGCGCACAGGCCAGCATCGGTTCGGGTGGCTGGATAAAGGCCGTAGGAACGTAGCTCCCTTCGGGGAGTGTTATAGCCCACGGTGCCATGCAGCCCAGCCGGACCGAGGACCGCGCCTTCGGGCTAGGATGCTGGCGTAATGGTTGTAAGCGACCCGTCTTGAAACACGGACCAAGGAGTCTGTGGATTAGTGGCCGATGGCTACCCTGACCATAAGACACTTGGGGGAAAGCTGCTGCTGGTAGCCGCCGTCAGGCGTGATCCAGCGGGTAGTCTCCTCCTCTTGCGGGACGCATGGCACATGCGCGA--TCCGGCCTCTC----GGGGCTTGGAA-CTTGTGATGTGGCGGACCGTCCTGTGGGGA----ACTCAGTGGGGGCAATTGGATAGC--AGGGGCGAGCA-TGG--TGAGGCCCT-CGTGGCATCGC----ACACTCCG-CATCTGCTGTGCCAGGCCGCTC--G-CGGTCTGGCGCCGTCCAGTATCACATTCGGCCTCGTTCGCGAGGTGGCGAGGGAGCATGCTTCCTCGACACGATAGATACCTGGTTGATTCTGCCAGTAGTCATATGCTTGTCTCTCTGTCCAGCTGAAACACCTGAAGGACAAGCATGTGGTCTTGTTAAAAATCTAGCGCTTATGTGCTATGTGACGGTTGGCACACCCTGTGATCCTATTATTGAGTTTATGATACAAAGAAATATGGAAGTACTTGAAGAATATGAACCTCTTCGCTCACCTAATGCAACTAAGGTTTTTGTTAATGGTGTTTGGGTCGGTGTTCATCGGGATCCAGCTCATCTAGTCAAGACAGTTCAAAATTTACGTCGGTCTCATTTAATCTCTCATGAGGTCTCCCTGATAAGAGATATTCGAGATAGAGAATTTAAAATATTTACAGATGCAGGTCGTGTGTGTAGACCACTTTTTGTTATTGATAATGATCCTGAGAGCCCTAATCAAGGTAATTTAGTCCTTAATAAAGAACATATTCGTAGGCTCGAGGACGATCAGCATTTAAAAGATATGGACGTAGAGAGCAGAGCTGCTCATGGCTACTTTGGCTTTCAAGGCTTGATTCATTCTGGTGTGGTTGTTCCGTCACCAAAAGTCTCAGATACCGTGGTGGAGCCCTACAACGCAACCCTTTCTGTTCATCAACTTGTCGAAAATTCAGACGAAACTTTCTGTATTGACAACGAGGCACTATATGAAATATGTATGAGAACTTTAAAGCTCTCGAATCCATCTTATGGCGATCTCAATCATTTGGTATCTGCTGTTATGTCGGGTGTAACCACTTGTCTTCGTTTCCCAGGTCAACTCAACTCAGATCTTAGAAAACTAGCGGTCAA
>Erysiphe_limoniicola_ex_Limonium_bicolor_CFSZ_1870_China_HT
CAGAGTGCGAGGCCTA-GTCGTGGCGTCTGCTGCGTGCTGGGCCGACCCTCCCACCCGTGTCGATTTGTATCTTGTTGCTTTGGCGGG-CCGGGCCGCGTCGTCGCTGCCCGCAT-GGACATGCGTCGG---CCGCCCACCGGTTT-CGACTGGAGCGCGCCCGCCAAAGACCCAACC--AAAACTCATGTTGTTTGTGTCGTCTCAGCTTTATTA-T-GAAAATTGAT-AAAACTTTCAACAACGGATCTCTTGGCTCTGGCATCGATGAAGAACGCAGCGAAATGCGATAAGTAATGTGAATTGCAGAATTTAGTGAATCATCGAATCTTTGAACGCACATTGCGCCCCTTGGTATTCCGAGGGGCATGCCTGTTCGAGCGTCATAACACCCCCCTCCAGCTGCCGTTGTGTGGCTGCGGTGTTGGGGCTCGTCGCG--ATGCGGCGGCCCTTAAAGACAGTGGCGGTCCCGGCGTGGGCTCTACGCGTAGTAACTT--GCTTCTCGCGACAGGGTGACGAC-GGCGGCTTGCCAGAACAACCCCTA-TTGGATCCCGTC----AGAC--GGAT-CACAGGTTGACCTCGAATCAGGTAGGAATACCCGCTGAACTTAAGCATATCAATAAGCGGAGGAAAAGAAACCAACCGGGATTACCTCAGTAACGGCGAGTGAAGCGGTAACAGCTCAAATTTGAAATCTGGCTCCTCTGGAGTCCGAGTTGTAATTTGTAGAAGATGCTTTGGGTTGTGGGTTCGGCCTAAGTTCCTTGGAACAGGACGTCATAGAGGGTGAGAATCCCGTATGCGGCCGAGGCTCGCGCCTGTGTAAAGCTCTTTCAACGAGTCGAGTTGTTTGGGAATGCAGCTCAAAATGGGTGGTAAATTTCATCTAAAGCTAAATATGGGCCAGAGACCGATAGCGCACAAGTAGAGTGATCGAAAGATGAAAAGCACTTTGGAAAGAGAGTTAAACAGTACGTGAAATTGTTGAAAGGGAAGCGCTTGCACCCAGACTTGGGCGCTGCCGATCACCTTGAGTTCTCCTCGAGTGCACTCGACAGCGCACAGGCCAGCATCGGTTCGGGTGGCTGGATAAAGGCCGGAGGAACGTAGCTCCCTTCGGGGAGTGTTATAGCCTCCGGTGCCATGCAGCCCAGCCGGACCGAGGACCGCGCCTTCGGGCTAGGATGCTGGCGTAATGGGTGTAAGCGACCCGTCTTGAAACACGGACCAAGGAGTCTGTGGATTAGTGGCCGATGGCTATCCTGTCC-AAAGACACTTGGGGGAAAGCTGCTGCTGGTAGCCGCCGTCAGGCGTGATCCGGCGGGTAGTCTCCTCCTCTTGCGGGGCGCATGGCACATGCGAGA--TCCGGCCGCTC----TCGGC-TGGAT-CTTGTGATGTGGCGGACCGTCCTGTGGGGA----ACTCAGTGGGGGCAATTGGATAGT--AGGTGTGCGTG-TGG--TGAGGCCCG-CGTGGCTTCGC----GCTCT--GCCACCTGCTGTGTCCGGCCGCTT--G-CGGTCGGGCGCCGTCCAGTATCACACTCGGCCTCGTTCGCGAGGTGACGGGGGAGCGTGCTCCCTCGACACGATAGATACCTGGTTGATTCTGCCAGTAGTCATATGCTTGTCTCTCTGTCCAGCTGAAACACCTGAAGGACAAGCATGTGGTCTTGTTAAAAATCTAGCGCTTATGTGCTATGTGACGGTTGGCACACCCTGTGATCCTATTATTGAGTTTATGATACAAAGAAATATGGAAGTACTTGAAGAATATGAACCTCTTCGCTCACCTAATGCAACTAAGGTTTTTGTTAATGGTGTTTGGGTCGGTGTTCATCGGGATCCAGCTCATCTAGTCAAGACAGTTCAAAATTTACGTCGGTCTCATTTAATCTCTCATGAGGTCTCCCTGATAAGAGATATTCGAGATAGAGAATTTAAAATATTTACAGATGCAGGTCGTGTGTGTAGACCACTTTTTGTTATTGATAATGATCCTGAGAGCCCTAATCAAGGTAATTTAGTCCTTAATAAAGAACATATTCGTAGGCTCGAGGACGATCAGCATTTAAAAGATATGGACGTAGAGAGCAGAGCTGCTCATGGCTACTTTGGCTTTCAAGGCTTGATTCATTCTGGTGTGGTTGTTCCGTCACCAAAAGTTTCAGATACTGTTGTGGAGCCCTACAACGCAACCCTTTCTGTTCATCAACTTGTCGAAAATTCTGACGAGACTTTCTGTATTGACAATGAAGCACTCTATGAAATATGTATGAGAACTTTAAAGCTCTCGAATCCATCTTATGGTGATCTCAATCATTTGGTATCTGCCGTTATGTCAGGTGTAACCACTTGTCTTCGTTTCCCAGGTCAACTCAACTCAGATCTTAGAAAACTGGCTGTTAA
>Erysiphe_limoniicola_ex_Limonium_aureum_CFSZ_6794_China
CAGAGTGCGAGGCCTA-GTCGTGGCGTCTGCTGCGTGCTGGGCCGACCCTCCCACCCGTGTCGATTTGTATCTTGTTGCTTTGGCGGG-CCGGGCCGCGTCGTCGCTGCCCGCAT-GGACATGCGTCGG---CCGCCCACCGGTTT-CGACTGGAGCGCGCCCGCCAAAGACCCAACC--AAAACTCATGTTGTTTGTGTCGTCTCAGCTTTATTA-T-GAAAATTGAT-AAAACTTTCAACAACGGATCTCTTGGCTCTGGCATCGATGAAGAACGCAGCGAAATGCGATAAGTAATGTGAATTGCAGAATTTAGTGAATCATCGAATCTTTGAACGCACATTGCGCCCCTTGGTATTCCGAGGGGCATGCCTGTTCGAGCGTCATAACACCCCCCTCCAGCTGCCGTTGTGTGGCTGCGGTGTTGGGGCTCGTCGCG--ATGCGGCGGCCCTTAAAGACAGTGGCGGTCCCGGCGTGGGCTCTACGCGTAGTAACTT--GCTTCTCGCGACAGGGTGACGAC-GGCGGCTTGCCAGAACAACCCCTA-TTGGATCCCGTC----AGAC--GGAT-CACAGGTTGACCTCGAATCAGGTAGGAATACCCGCTGAACTTAAGCATATCAATAAGCGGAGGAAAAGAAACCAACCGGGATTACCTCAGTAACGGCGAGTGAAGCGGTAACAGCTCAAATTTGAAATCTGGCTCCTCTGGAGTCCGAGTTGTAATTTGTAGAAGATGCTTTGGGTTGTGGGTTCGGCCTAAGTTCCTTGGAACAGGACGTCATAGAGGGTGAGAATCCCGTATGCGGCCGAGGCTCGCGCCTGTGTAAAGCTCTTTCAACGAGTCGAGTTGTTTGGGAATGCAGCTCAAAATGGGTGGTAAATTTCATCTAAAGCTAAATATGGGCCAGAGACCGATAGCGCACAAGTAGAGTGATCGAAAGATGAAAAGCACTTTGGAAAGAGAGTTAAACAGTACGTGAAATTGTTGAAAGGGAAGCGCTTGCACCCAGACTTGGGCGCTGCCGATCACCTTGAGTTCTCCTCGAGTGCACTCGACAGCGCACAGGCCAGCATCGGTTCGGGTGGCTGGATAAAGGCCGGAGGAACGTAGCTCCCTTCGGGGAGTGTTATAGCCTCCGGTGCCATGCAGCCCAGCCGGACCGAGGACCGCGCCTTCGGGCTAGGATGCTGGCGTAATGGGTGTAAGCGACCCGTCTTGAAACACGGACCAAGGAGTCTGTGGATTAGTGGCCGATGGCTATCCTGTCC-AAAGACACTTGGGGGAAAGCTGCTGCTGGTAGCCGCCGTCAGGCGTGATCCGGCGGGTAGTCTCCTCCTCTTGCGGGGCGCATGGCACATGCGAGA--TCCGGCCGCTC----TCGGC-TGGAT-CTTGTGATGTGGCGGACCGTCCTGTGGGGA----ACTCAGTGGGGGCAATTGGATAGT--AGGTGTGCGTG-TGG--TGAGGCCCG-CGTGGCTTCGC----GCTCT--GCCACCTGCTGTGTCCGGCCGCTT--G-CGGTCGGGCGCCGTCCAGTATCACACTCGGCCTCGTTCGCGAGGTGACGGGGGAGCGTGCTCCCTCGACACGATAGATACCTGGTTGATTCTGCCAGTAGTCATATGCTTGTCTCTCTGTCCAGCTGAAACACCTGAAGGACAAGCATGTGGTCTTGTTAAAAATCTAGCGCTTATGTGCTATGTGACGGTTGGCACACCCTGTGATCCTATTATTGAGTTTATGATACAAAGAAATATGGAAGTACTTGAAGAATATGAACCTCTTCGCTCACCTAATGCAACTAAGGTTTTTGTTAATGGTGTTTGGGTCGGTGTTCATCGGGATCCAGCTCATCTAGTCAAGACAGTTCAAAATTTACGTCGGTCTCATTTAATCTCTCATGAGGTCTCCCTGATAAGAGATATTCGAGATAGAGAATTTAAAATATTTACAGATGCAGGTCGTGTGTGTAGACCACTTTTTGTTATTGATAATGATCCTGAGAGCCCTAATCAAGGTAATTTAGTCCTTAATAAAGAACATATTCGTAGGCTCGAGGACGATCAGCATTTAAAAGATATGGACGTAGAGAGCAGAGCTGCTCATGGCTACTTTGGCTTTCAAGGCTTGATTCATTCTGGTGTGGTTGTTCCGTCACCAAAAGTTTCAGATACTGTTGTGGAGCCCTACAACGCAACCCTTTCTGTTCATCAACTTGTCGAAAATTCTGACGAGACTTTCTGTATTGACAATGAAGCACTCTATGAAATATGTATGAGAACTTTAAAGCTCTCGAATCCATCTTATGGTGATCTCAATCATTTGGTATCTGCCGTTATGTCAGGTGTAACCACTTGTCTTCGTTTCCCAGGTCAACTCAACTCAGATCTTAGAAAACTGGCTGTTAA
>Erysiphe_limonii_ex_Limonium_platyphyllum_MUMHJPN_2568_Ukraine
-----TGCGAGGCTCA-GTCGTGGCGTCTGCTGCGTGCTGGGCCGACCCTCCCACCCGTGTCGATTTGTATCTTGTTGCTTTGGCGGG-CCGGGCCGCGTCGTCGCTGTCCGCAT-GGACATGCGTCGG---CCGCCCACCGGTTT-CGACTGGAGCGCGCCCGCCAAAGACCCAACC--AAAACTCATGTTGTTTGTGTCGTCTCAGCTTTATTA-T-GAAAATTGAT-AAAACTTTCAACAACGGATCTCTTGGCTCTGGCATCGATGAAGAACGCAGCGAAATGCGATAAGTAATGTGAATTGCAGAATTTAGTGAATCATCGAATCTTTGAACGCACATTGCGCCCCTTGGTATTCCGAGGGGCATGCCTGTTCGAGCGTCATAACACCCCTCTCCAGCTGCCGTTGTGTGGCTGCGGTGTTGGGGCTCGTCGCG--ACGCGGCGGCCCTTAAAGACAGTGGCGGTCCCGGCGTGGGCTCTACGCGTAGTAACTT--GCTTCTCGCGACAGAGTGACGAC-GGTGGCCTGCCAGAACAACCCCTA-TTGCATCCCGTC----ACAC--GGAT-CACAGGTTGACCTCGAATCAGGTAGGAATACCCGCTGAACTTAAGCATATCAATAAGCGGAGGAAAAGAAACCAACCGGGATTACCTCAGTAACGGCGAGTGAAGCGGTAACAGCTCAAATTTGAAATCTGGCTCCTCTGGAGTCCGAGTTGTAATTTGTAGAAGATGCTTTGGGTTGCGGGTTCGGCCTAAGTTCCTTGGAACAGGACGTCATAGAGGGTGAGAATCCCGTATGCGGCCGAGGCCCGCGCCCGTGTAAAGCTCTTTCAACGAGTCGAGTTGTTTGGGAATGCAGCTCAAAATGGGTGGTAAATTTCATCTAAAGCTAAATATGGGCCAGAGACCGATAGCGCACAAGTAGAGTGATCGAAAGATGAAAAGCACTTTGGAAAGAGAGTTAAACAGTACGTGAAATTGTTGAAAGGGAAGCGCTTGCACCCAGACTTGGGCGCTGCCGATCACCTTGAGTTCTCCTCGAGTGCACTCGACAGCGCACAGGCCAGCATCGGTTCGGGTGGCTGGATAAAGGCCGGAGGAACGTAGCTCCCCTCGGGGAGTGTTATAGCCTCCGGTGCCATGCAGCCCAGCCGGACCGAGGACCGCGCCTTCGGGCTAGGATGCTGGCGTAATGGGTGTAAGCGACCCGTCTTGAAACACGGACCAAGG------------------------------------------------------------------------------------------------------------------------------------------------------------------------------------------------------------------------------------------------------------------------------------------------------------------------------------------------------------------------------------------------------------------------------------------------------------------------------------------------------------------------------------------------------------------------------------------------------------------------------------------------------------------------------------------------------------------------------------------------------------------------------------------------------------------------------------------------------------------------------------------------------------------------------------------------------------------------------------------------------------------------------------------------------------------------------------------------------------------------------------------------------------------------------------------------------------------------------------
>Erysiphe_limonii_ex_Limonium_sp._MUMHJPN_2567_Ukraine
CAGAGTGCGAGGCTCA-GTCGTGGCGTCTGCTGCGTGCTGGGCCGACCCTCCCACCCGTGTCGATTTGTATCTTGTTGCTTTGGCGGG-CCGGGCCGCGTCGTCGCTGTCCGCAT-GGACATGCGTCGG---CCGCCCACCGGTTT-CGACTGGAGCGCGCCCGCCAAAGACCCAACC--AAAACTCATGTTGTTTGTGTCGTCTCAGCTTTATTA-T-GAAAATTGAT-AAAACTTTCAACAACGGATCTCTTGGCTCTGGCATCGATGAAGAACGCAGCGAAATGCGATAAGTAATGTGAATTGCAGAATTTAGTGAATCATCGAATCTTTGAACGCACATTGCGCCCCTTGGTATTCCGAGGGGCATGCCTGTTCGAGCGTCATAACACCCCTCTCCAGCTGCCGTTGTGTGGCTGCGGTGTTGGGGCTCGTCGCG--ACGCGGCGGCCCTTAAAGACAGTGGCGGTCCCGGCGTGGGCTCTACGCGTAGTAACTT--GCTTCTCGCGACAGAGTGACGAC-GGTGGCCTGCCAGAACAACCCCTA-TTGCATCCCGTC----ACAC--GGAT-CACAGGTTGACCTCGAATCAGGTAGGAATACCCGCTGAACTTAAGCATATCAATAAGCGGAGGAAAAGAAACCAACCGGGATTACCTCAGTAACGGCGAGTGAAGCGGTAACAGCTCAAATTTGAAATCTGGCTCCTCTGGAGTCCGAGTTGTAATTTGTAGAAGATGCTTTGGGTTGCGGGTTCGGCCTAAGTTCCTTGGAACAGGACGTCATAGAGGGTGAGAATCCCGTATGCGGCCGAGGCCCGCGCCCGTGTAAAGCTCTTTCAACGAGTCGAGTTGTTTGGGAATGCAGCTCAAAATGGGTGGTAAATTTCATCTAAAGCTAAATATGGGCCAGAGACCGATAGCGCACAAGTAGAGTGATCGAAAGATGAAAAGCACTTTGGAAAGAGAGTTAAACAGTACGTGAAATTGTTGAAAGGGAAGCGCTTGCACCCAGACTTGGGCGCTGCCGATCACCTTGAGTTCTCCTCGAGTGCACTCGACAGCGCACAGGCCAGCATCGGTTCGGGTGGCTGGATAAAGGCCGGAGGAACGTAGCTCCCCTCGGGGAGTGTTATAGCCTCCGGTGCCATGCAGCCCAGCCGGACCGAGGACCGCGCCTTCGGGCTAGGATGCTGGCGTAATGGGTGTAAGCGACCCGTCTTGAAACACGGACCAAGG------------------------------------------------------------------------------------------------------------------------------------------------------------------------------------------------------------------------------------------------------------------------------------------------------------------------------------------------------------------------------------------------------------------------------------------------------------------------------------------------------------------------------------------------------------------------------------------------------------------------------------------------------------------------------------------------------------------------------------------------------------------------------------------------------------------------------------------------------------------------------------------------------------------------------------------------------------------------------------------------------------------------------------------------------------------------------------------------------------------------------------------------------------------------------------------------------------------------------------
>Erysiphe_limoniicola_Erysiphe_sp._ex_Limonium_tetragonum_7086_Japan
CAGAGTGCGAGGCCTA-GTCGTGGCGTCTGCTGCGTGCTGGGCCGACCCTCCCACCCGTGTCGATTTGTATCTTGTTGCTTTGGCGGG-CCGGGCCGCGTCGTCGCTGCCCGCAT-GGACATGCGTCGG---CCGCCCACCGGTTT-CGACTGGAGCGCGCCCGCCAAAGACCCAACC--AAAACTCATGTTGTTTGTGTCGTCTCAGCTTTATTA-T-GAAAATTGAT-AAAACTTTCAACAACGGATCTCTTGGCTCTGGCATCGATGAAGAACGCAGCGAAATGCGATAAGTAATGTGAATTGCAGAATTTAGTGAATCATCGAATCTTTGAACGCACATTGCGCCCCTTGGTATTCCGAGGGGCATGCCTGTTCGAGCGTCATAACACCCCCCTCCAGCTGCCGTTGTGTGGCTGCGGTGTTGGGGCTCGTCGCG--ATGCGGCGGCCCTTAAAGACAGTGGCGGTCCCGGCGTGGGCTCTACGCGTAGTAACTT--GCTTCTCGCGACAGGGTGACGAC-GGTGGCTTGCCAGAACAACCCCTA-TTGGATCCCGTC----AGAC--GGAT-CACAGGTTGACCTCGAATCAGGTAGGAATACCCGCTGAACTTAAGCATATCAATAAGCGGAGGAAAAGAAACCAACCGGGATTACCTCAGTAACGGCGAGTGAAGCGGTAACAGCTCAAATTTGAAATCTGGCTCCTCTGGAGTCCGAGTTGTAATTTGTAGAAGATGCTTTGGGTTGTGGGTTCGGCCTAAGTTCCTTGGAACAGGACGTCATAGAGGGTGAGAATCCCGTATGCGGCCGAGGCTCGCGCCTGTGTAAAGCTCTTTCAACGAGTCGAGTTGTTTGGGAATGCAGCTCAAAATGGGTGGTAAATTTCATCTAAAGCTAAATATGGGCCAGAGACCGATAGCGCACAAGTAGAGTGATCGAAAGATGAAAAGCACTTTGGAAAGAGAGTTAAACAGTACGTGAAATTGTTGAAAGGGAAGCGCTTGCACCCAGACTTGGGCGCTGCCGATCACCTTGAGTTCTCCTCGAGTGCACTCGACAGCGCACAGGCCAGCATCGGTTCGGGTGGCTGGATAAAGGCCGGAGGAACGTAGCTCCCTTCGGGGAGTGTTATAGCCTCCGGTGCCATGCAGCCCAGCCGGACCGAGGACCGCGCCTTCGGGCTAGGATGCTGGCGTAATGGGTGTAAGCGACCCGTCTTGAAACACGGACCAAGG------------------------------------------------------------------------------------------------------------------------------------------------------------------------------------------------------------------------------------------------------------------------------------------------------------------------------------------------------------------------------------------------------------------------------------------------------------------------------------------------------------------------------------------------------------------------------------------------------------------------------------------------------------------------------------------------------------------------------------------------------------------------------------------------------------------------------------------------------------------------------------------------------------------------------------------------------------------------------------------------------------------------------------------------------------------------------------------------------------------------------------------------------------------------------------------------------------------------------------
>Erysiphe_limoniicola_Erysiphe_sp._ex_Limonium_tetragonum_7147_Japan
CAGAGTGCGAGGCCTA-GTCGTGGCGTCTGCTGCGTGCTGGGCCGACCCTCCCACCCGTGTCGATTTGTATCTTGTTGCTTTGGCGGG-CCGGGCCGCGTCGTCGCTGCCCGCAT-GGACATGCGTCGG---CCGCCCACCGGTTT-CGACTGGAGCGCGCCCGCCAAAGACCCAACC--AAAACTCATGTTGTTTGTGTCGTCTCAGCTTTATTA-T-GAAAATTGAT-AAAACTTTCAACAACGGATCTCTTGGCTCTGGCATCGATGAAGAACGCAGCGAAATGCGATAAGTAATGTGAATTGCAGAATTTAGTGAATCATCGAATCTTTGAACGCACATTGCGCCCCTTGGTATTCCGAGGGGCATGCCTGTTCGAGCGTCATAACACCCCCCTCCAGCTGCCGTTGTGTGGCTGCGGTGTTGGGGCTCGTCGCG--ATGCGGCGGCCCTTAAAGACAGTGGCGGTCCCGGCGTGGGCTCTACGCGTAGTAACTT--GCTTCTCGCGACAGGGTGACGAC-GGTGGCTTGCCAGAACAACCCCTA-TTGGATCCCGTC----AGAC--GGAT-CACAGGTTGACCTCGAATCAGGTAGGAATACCCGCTGAACTTAAGCATATCAATAAGCGGAGGAAAAGAAACCAACCGGGATTACCTCAGTAACGGCGAGTGAAGCGGTAACAGCTCAAATTTGAAATCTGGCTCCTCTGGAGTCCGAGTTGTAATTTGTAGAAGATGCTTTGGGTTGTGGGTTCGGCCTAAGTTCCTTGGAACAGGACGTCATAGAGGGTGAGAATCCCGTATGCGGCCGAGGCTCGCGCCTGTGTAAAGCTCTTTCAACGAGTCGAGTTGTTTGGGAATGCAGCTCAAAATGGGTGGTAAATTTCATCTAAAGCTAAATATGGGCCAGAGACCGATAGCGCACAAGTAGAGTGATCGAAAGATGAAAAGCACTTTGGAAAGAGAGTTAAACAGTACGTGAAATTGTTGAAAGGGAAGCGCTTGCACCCAGACTTGGGCGCTGCCGATCACCTTGAGTTCTCCTCGAGTGCACTCGACAGCGCACAGGCCAGCATCGGTTCGGGTGGCTGGATAAAGGCCGGAGGAACGTAGCTCCCTTCGGGGAGTGTTATAGCCTCCGGTGCCATGCAGCCCAGCCGGACCGAGGACCGCGCCTTCGGGCTAGGATGCTGGCGTAATGGGTGTAAGCGACCCGTCTTGAAACACGGACCAAGG------------------------------------------------------------------------------------------------------------------------------------------------------------------------------------------------------------------------------------------------------------------------------------------------------------------------------------------------------------------------------------------------------------------------------------------------------------------------------------------------------------------------------------------------------------------------------------------------------------------------------------------------------------------------------------------------------------------------------------------------------------------------------------------------------------------------------------------------------------------------------------------------------------------------------------------------------------------------------------------------------------------------------------------------------------------------------------------------------------------------------------------------------------------------------------------------------------------------------------
>Erysiphe_howeana_ex_Baptisia_sp._FH01122098_USA
CAGAGTGCGAGGCTCA-GTCGTGGCATCTGCCGCGTGCTGGGCCGACCCTCCCACCCGTGTCGATTTGTATCTTGTTGCTTTGGCGGG-CCGGGCTGCGCTGTCGCTGTCCGCAT-GGACATGCGTTGG---CCGCCCACCGGTTTTCAACTGGAGCGCGCCCGCCAAAGACCCAACC--AAAACTCATGTTGTTTGTGTCGTCTCAGCTTTATTA-T-GAAAATTGAT-AAAACTTTCAACAACGGATCTCTTGGCTCTGGCATCGATGAAGAACGCAGCGAAATGCGATAAGTAATGTGAATTGCAGAATTTAGTGAATCATCGAATCTTTGAACGCACATTGCGCCCCTTGGTATTCCGAGGGGCATGCCTGTTCGAGCGTCATAACACCCCCCTCCAGCTGCCTTTGTGTGGCTGCGGTGTTGGGGCTCGTCGCG--ATGCGGCGGCCCTTAAAGATAGTGGCGGTCCCGGCGTGGGCTCTACGCGTAGTAACTT--GCTTCTCGCGACAGAGTGACGACCGGTGGCTTGCCAGAACAACCCTCA-TTTGCTCCAGTC----ACAT--GGAT-CACAGGTTGACCTCGAATCAGGTAGGAATACCCGCTGAACTTAAGCATATCAATAAGCGGA-----------------------------------------------------------------------------------------------------------------------------------------------------------------------------------------------------------------------------------------------------------------------------------------------------------------------------------------------------------------------------------------------------------------------------------------------------------------------------------------------------------------------------------------------------------------------------------------------------------------------------------------------------------------------------------------------------------------------------------------------------------------------------------------------------------------------------------------------------------------------------------------------------------------------------------------------------------------------------------------------------------------------------------------------------------------------------------------------------------------------------------------------------------------------------------------------------------------------------------------------------------------------------------------------------------------------------------------------------------------------------------------------------------------------------------------------------------------------------------------------------------------------------------------------------------------------------------------------------------------------------------------------------------------------------------------------------------------------------------------------------------------------------------------------------------------------------------------------------------------
>Erysiphe_howeana_ex_Oenothera_biennis_FH01131063_USA
CAGAGTGCGAGGCTCA-GTCGTGGCATCTGCCGCGTGCTGGGCCGACCCTCCCACCCGTGTCGATTTGTATCTTGTTGCTTTGGCGGG-CCGGGCTGCGCTGTCGCTGTCCGCAT-GGACATGCGTTGG---CCGCCCACCGGTTTTCAACTGGAGCGCGCCCGCCAAAGACCCAACC--AAAACTCATGTTGTTTGTGTCGTCTCAGCTTTATTA-T-GAAAATTGAT-AAAACTTTCAACAACGGATCTCTTGGCTCTGGCATCGATGAAGAACGCAGCGAAATGCGATAAGTAATGTGAATTGCAGAATTTAGTGAATCATCGAATCTTTGAACGCACATTGCGCCCCTTGGTATTCCGAGGGGCATGCCTGTTCGAGCGTCATAACACCCCCCTCCAGCTGCCTTTGTGTGGCTGCGGTGTTGGGGCTCGTCGCG--ATGCGGCGGCCCTTAAAGATAGTGGCGGTCCCGGCGTGGGCTCTACGCGTAGTAACTT--GCTTCTCGCGACAGAGTGACGACCGGTGGCTTGCCAGAACAACCCTCA-TTTGCTCCAGTC----ACAT--GGAT-CACAGGTTGACCTCGAATCAGGTAGGAATACCCGCTGAACTTAAGCATATCAATAAGCGGAGGAAAAGAAACCAACCGGGATTACCTCAGTAACGGCGAGTGAAGCGGTAACAGCTCAAATTTGAAATCTGGCTCCTCTGGAGTCCGAGTTGTAATTTGTAGAAGATGCTTTGGGTTGTGGGTTCGGCCTAAGTTCCTTGGAACAGGACGTCATAGAGGGTGAGAATCCCGTATGTGGCCGAGGCCCGCGCCTATGTAAAGCTCTTTCAACGAGTCGAGTTGTTTGGGAATGCAGCTCAAAATGGGTGGTAAATTTCATCTAAAGCTAAATATGGGCCAGAGACCGATAGCGCACAAGTAGAGTGATCGAAAGATGAAAAGCACTTTGGAAAGAGAGTTAAACAGTACGTGAAATTGTTGAAAGGGAAGCGCTTGCACCCAGACTTGGGCGCTGCCGATCACCTTGCGGTCTCCGCGAGTGCACTCGACAGCGCACAGGCCAGCATCGGTTCGGGTGGCTGGATAAAGGCCGTAGGAACGTAGCTCTCTTCGGGGAGTGTTATAGCCTA------------------------------------------------------------------------------------------------------------------------------------------------------------------------------------------------------------------------------------------------------------------------------------------------------------------------------------------------------------------------------------------------------------------------------------------------------------------------------------------------------------------------------TCTGTCCAGCTGAAACACCTGAAGGACAAGCATGTGGTCTTGTTAAAAATCTAGCGCTTATGTGCTATGTGACGGTTGGCACACCCTGTGATCCTATTATTGAGTTTATGATACAAAGAAATATGGAAGTACTAGAAGAATATGAACCTCTTCGCTCACCTAATGCAACCAAGGTTTTTGTTAATGGTGTTTGGGTCGGTGTTCATCGGGATCCAGCTCATTTAGTCAAGACAGTTCAAAATTTACGTCGGTCTCATTTAATCTCTCATGAGGTCTCCCTGATAAGAGATATTCGAGATAGAGAATTTAAAATATTTACAGATGCAGGTCGTGTGTGTAGACCACTTTTTGTCATTGATAATGATCCTGAGAGCCCTAATCAAGGTAATTTAGTCCTTAATAAAGAACATATTCGTAGGCTCGAGGACGATCAGCATTTAAAAGATATGGACGTAGAGAGCAGAGCAGCTCATGGCTACTTTGGCTTTCAAGGCTTGATTCATTCTGGTGT--------------------TTTCAGATACTGTTGTGGAGCCCTACAACGCAACCCTTTCAGTTCATCAACTTGTCGAAAACTCTGACGAGACTTTCTGTATTGACAATGAAGCACTCTATGAAATATGTATGAGAACTTTAAAGCTCTCGAATCCATCTTATGGTGATCTTAATCATTTGGTATCTGCCGTCATGTCAGGTGTAACCACTTGTCTTCGTTTCCCAGGTCAACTCAACTCAGATCTTAGAAAACTGGCGGTTAA
>Erysiphe_howeana_ex_Oenothera_biennis_FH01131064_USA
CAGAGTGCGAGGCTCA-GTCGTGGCATCTGCCGCGTGCTGGGCCGACCCTCCCACCCGTGTCGATTTGTATCTTGTTGCTTTGGCGGG-CCGGGCTGCGCTGTCGCTGTCCGCAT-GGACATGCGTTGG---CCGCCCACCGGTTTTCAACTGGAGCGCGCCCGCCAAAGACCCAACC--AAAACTCATGTTGTTTGTGTCGTCTCAGCTTTATTA-T-GAAAATTGAT-AAAACTTTCAACAACGGATCTCTTGGCTCTGGCATCGATGAAGAACGCAGCGAAATGCGATAAGTAATGTGAATTGCAGAATTTAGTGAATCATCGAATCTTTGAACGCACATTGCGCCCCTTGGTATTCCGAGGGGCATGCCTGTTCGAGCGTCATAACACCCCCCTCCAGCTGCCTTTGTGTGGCTGCGGTGTTGGGGCTCGTCGCG--ATGCGGCGGCCCTTAAAGATAGTGGCGGTCCCGGCGTGGGCTCTACGCGTAGTAACTT--GCTTCTCGCGACAGAGTGACGACCGGTGGCTTGCCAGAACAACCCTCA-TTTGCTCCAGTC----ACAT--GGAT-CACAGGTTGACCTCGAATCAGGTAGGAATACCCGCTGAACTTAAGCATATCAATAAGCGGAGGAAAAGAAACCAACCGGGATTACCTCAGTAACGGCGAGTGAAGCGGTAACAGCTCAAATTTGAAATCTGGCTCCTCTGGAGTCCGAGTTGTAATTTGTAGAAGATGCTTTGGGTTGTGGGTTCGGCCTAAGTTCCTTGGAACAGGACGTCATAGAGGGTGAGAATCCCGTATGTGGCCGAGGCCCGCGCCTATGTAAAGCTCTTTCAACGAGTCGAGTTGTTTGGGAATGCAGCTCAAAATGGGTGGTAAATTTCATCTAAAGCTAAATATGGGCCAGAGACCGATAGCGCACAAGTAGAGTGATCGAAAGATGAAAAGCACTTTGGAAAGAGAGTTAAACAGTACGTGAAATTGTTGAAAGGGAAGCGCTTGCACCCAGACTTGGGCGCTGCCGATCACCTTGCGGTCTCCGCGAGTGCACTCGACAGCGCACAGGCCAGCATCGGTTCGGGTGGCTGGATAAAGGCCGTAGGAACGTAGCTCTCTTCGGGGAGTGTTATAGCCTACGGTGCCATGCAGCCCAGCCGGACCGAGGACCGCGCCTTCGGGCTAGGATGCTGGCGTAATGGGTGTAAGCGACCCGTCTTGAAACACGGACC---------------------------------------------------------------------------------------------------------------------------------------------------------------------------------------------------------------------------------------------------------------------------------------------------------------------------------------------------------------------------------------------------------------------------------TCTGTCCAGCTGAAACACCTGAAGGACAAGCATGTGGTCTTGTTAAAAATCTAGCGCTTATGTGCTATGTGACGGTTGGCACACCCTGTGATCCTATTATTGAGTTTATGATACAAAGAAATATGGAAGTACTAGAAGAATATGAACCTCTTCGCTCACCTAATGCAACCAAGGTTTTTGTTAATGGTGTTTGGGTCGGTGTTCATCGGGATCCAGCTCATTTAGTCAAGACAGTTCAAAATTTACGTCGGTCTCATTTAATCTCTCATGAGGTCTCCCTGATAAGAGATATTCGAGATAGAGAATTTAAAATATTTACAGATGCAGGTCGTGTGTGTAGACCACTTTTTGTCATTGATAATGATCCTGAGAGCCCTAATCAAGGTAATTTAGTCCTTAATAAAGAACATATTCGTAGGCTCGAGGACGATCAGCATTTAAAAGATATGGACGTAGAGAGCAGAGCAGCTCATGGCTACTTTGGCTTTCAAGGCTTGATTCATTCTGGTGT--------------------TTTCAGATACTGTTGTGGAGCCCTACAACGCAACCCTTTCAGTTCATCAACTTGTCGAAAACTCTGACGAGACTTTCTGTATTGACAATGAAGCACTCTATGAAATATGTATGAGAACTTTAAAGCTCTCGAATCCATCTTATGGTGATCTTAATCATTTGGTATCTGCCGTCATGTCAGGTGTAACCACTTGTCTTCGTTTCCCAGGTCAACTCAACTCAGATCTTAGAAAACTGGCGGTTAA
>Erysiphe_heraclei_ex_Osmorhiza_claytonii_FH01131061_USA
CAGAGTGCGAGGCTCA-GTCGTGGCGTCTGCTGCGTGCTGGGCCGACCCTCCCACCCGTGTCGATTTGTATCTTGTTGCTTTGGCGGG-CCGGGCTGCGTCGTCGCTGTCCGCCT-GGACATGCGTCGG---CCGCCCACCGGTTT-CGACTGGAGCGCGCCCGCCAAAGACCCAACC-AAAAACTCATGTTGTCTGTGTCGTCTTAGCTTTATAAAT-GAAAATTGAT-AAAACTTTCAACAACGGATCTCTTGGCTCTGGCATCGATGAAGAACGCAGCGAAATGCGATAAGTAATGTGAATTGCAGAATTTAGTGAATCATCGAATCTTTGAACGCACATTGCGCCCCTTGGTATTCCGAGGGGCATGCCTGTTCGAGCGTCATAACA-CCCCCTCCAGCTGCCGTTGTGTGGCTGCGGTGTTGGGGCTCGTCGCG--ATGCGGCGGCCCTTAAAGACAGTGGCGGTCCCGGCGTGGGCTCTACGCGTAGTAACTT--GCTTCTCGCGACAGAGTGACGCCTGGTGGCTTGCCAGAACAACCCCTA-TTGGGTCCAGTC----ACAT--GGAT-CACAGGTTGACCTCGAATCAGGTAGGAATACCCGCTGAACTTAAGCATATCAATAAGCGGAGGAAAAGAAACCAACCGGGATTACCTCAGTAACGGCGAGTGAAGCGGTAACAGCTCAAATTTGAAATCTGGCTCCTCTGGAGTCCGAATTGTAATTTGTAGAAGATGCTTTGGGTTGTGGGTTCGGCCTAAGTTCCTTGGAACAGGACGTCATAGAGGGTGAGAATCCCGTATGTGGCCGAGGCCCGCGCCTATGTAAAGCTCTTTCAACGAGTCGAGTTGTTTGGGAATGCAGCTCAAAATGGGTGGTAAATTTCATCTAAAGCTAAATATGGGCCAGAGACCGATAGCGCACAAGTAGAGTGATCGAAAGATGAAAAGCACTTTGGAAAGAGAGTTAAACAGTACGTGAAATTGTTGAAAGGGAAGCGCTTGCACCCAGACTTGGACGCTGCCGATCACCTTGAGGTCTCCTCGAGTGCACTCGACAGCGTACAGGCCAGCATCGGTTCGGGTGGCTGGATAAAGGCCGTAGGAACGTAGCTCTCTTCGGGGAGTGTTATAGCCTACGGTGCCATGCAGCCCAGCCGGACCGAGGACCGCGCCTTCGGGCTAGGATGCTGGCGTAATGGGTGTAAGCGACCCGTC-----------------------------------------------------------------------------------------------------------------------------------------------------------------------------------------------------------------------------------------------------------------------------------------------------------------------------------------------------------------------------------------------------------------------------------------------TCTGTCCAGCTGAAACACCTGAAGGACAAGCATGTGGTCTTGTTAAAAATCTAGCGCTTATGTGCTATGTGACAGTTGGCACACCCTGTGATCCTATTATTGAGTTTATGATACAAAGGAATATGGAAGTACTTGAAGAATATGAACCTCTTCGCTCACCTAATGCAACTAAGGTTTTTGTTAATGGTGTTTGGGTCGGTGTTCATCGGGATCCAGCTCATTTAGTCAAGACAGTTCAAAATTTACGTCGGTCTCATTTAATCTCTCATGAGGTCTCTCTGATAAGAGATATTCGAGATAGAGAATTTAAAATATTTACAGATGCAGGTCGTGTGTGTAGACCACTTTTTGTTATTGATAATGATCCTGAGAGCCCTAATCAAGGTAATTTAGTCCTTAATAAAGAACATATTCGTAGGCTCGAGGACGATCAGCATTTAAAAGATATGGACGTAGAGAGTAGAGCTGCTCATGGCTACTTTGGATTTCAAGGTTTGATTCATTCTGGTGT--------------------TTTCAGATACTGTTGTGGAGCCCTACAACGCAACCCTTTCCGTTCATCAACTTGTCGAAAACTCTGACGAAACTTTCTGTATTGACAATGAAGCACTCTATGAAATATGTATGAGAACTTTAAAGCTCTCGAATCCATCTTATGGTGATCTTAATCATTTGGTATCTGCCGTCATGTCAGGTGTAACCACTTGTCTTCGTTTCCCAGGTCAACTCAACTCAGATCTTAGAAAACTGGCGGTTAA
>Erysiphe_heraclei_ex_Hedera_hibernica_FH01131062_USA
CAGAGTGCGAGGCTCA-GTCGTGGCGTCTGCTGCGTGCTGGGCCGACCCTCCCACCCGTGTCGATTTGTATCTTGTTGCTTTGGCGGG-CCGGGCTGCGTCGTCGCTGTCCGCCT-GGACATGCGTCGG---CCGCCCACCGGTTT-CGACTGGAGCGCGCCCGCCAAAGACCCAACC-AAAAACTCATGTTGTCTGTGTCGTCTTAGCTTTATAAAT-GAAAATTGAT-AAAACTTTCAACAACGGATCTCTTGGCTCTGGCATCGATGAAGAACGCAGCGAAATGCGATAAGTAATGTGAATTGCAGAATTTAGTGAATCATCGAATCTTTGAACGCACATTGCGCCCCTTGGTATTCCGAGGGGCATGCCTGTTCGAGCGTCATAACA-CCCCCTCCAGCTGCCGTTGTGTGGCTGCGGTGTTGGGGCTCGTCGCG--ATGCGGCGGCCCTTAAAGACAGTGGCGGTCCCGGCGTGGGCTCTACGCGTAGTAACTT--GCTTCTCGCGACAGAGTGACGCCTGGTGGCTTGCCAGAACAACCCCTA-TTGGGTCCAGTC----ACAT--GGAT-CACAGGTTGACCTCGAATCAGGTAGGAATACCCGCTGAACTTAAGCATATCAATAAGCGGAGGAAAAGAAACCAACCGGGATTACCTCAGTAACGGCGAGTGAAGCGGTAACAGCTCAAATTTGAAATCTGGCTCCTCTGGAGTCCGAATTGTAATTTGTAGAAGATGCTTTGGGTTGTGGGTTCGGCCTAAGTTCCTTGGAACAGGACGTCATAGAGGGTGAGAATCCCGTATGTGGCCGAGGCCCGCGCCTATGTAAAGCTCTTTCAACGAGTCGAGTTGTTTGGGAATGCAGCTCAAAATGGGTGGTAAATTTCATCTAAAGCTAAATATGGGCCAGAGACCGATAGCGCACAAGTAGAGTGATCGAAAGATGAAAAGCACTTTGGAAAGAGAGTTAAACAGTACGTGAAATTGTTGAAAGGGAAGCGCTTGCACCCAGACTTGGACGCTGCCGATCACCTTGAGGTCTCCTCGAGTGCACTCGACAGCGTACAGGCCAGCATCGGTTCGGGTGGCTGGATAAAGGCCGTAGGAACGTAGCTCTCTTCGGGGAGTGTTATAGCCTACGGTGCCATGCAGCCCAGCCGGACCGAGGACCGCGCCTTCGGGCTAGGATGCTGGCGTAATGGGTGTAAGCGACCCGTCTTGAAACACGGACCAAGGAGTCT---------------------------------------------------------------------------------------------------------------------------------------------------------------------------------------------------------------------------------------------------------------------------------------------------------------------------------------------------------------------------------------------------------------------------------------CACCTGAAGGACAAGCATGTGGTCTTGTTAAAAATCTAGCGCTTATGTGCTATGTGACAGTTGGCACACCCTGTGATCCTATTATTGAGTTTATGATACAAAGGAATATGGAAGTACTTGAAGAATATGAACCTCTTCGCTCACCTAATGCAACTAAGGTTTTTGTTAATGGTGTTTGGGTCGGTGTTCATCGGGATCCAGCTCATTTAGTCAAGACAGTTCAAAATTTACGTCGGTCTCATTTAATCTCTCATGAGGTCTCTCTGATAAGAGATATTCGAGATAGAGAATTTAAAATATTTACAGATGCAGGTCGTGTGTGTAGACCACTTTTTGTTATTGATAATGATCCTGAGAGCCCTAATCAAGGTAATTTAGTCCTTAATAAAGAACATATTCGTAGGSTCGAGGACGATCAGCATTTAAAAGATATGGACGTAGAGAGTAGAGCTGCTCATGGCTACTTTGGATTTCAAGGTTTGATTCATT------------------------------------------------CCTACAACGCAACCCTTTCCGTTCATCAACTTGTCGAANACTCTGACGAAACTTTCTGTATTGACAATGAAGCACTCTATGAAATATGTATGAGAACTTTAAAGCTCTCAAATCCATCTTATGGTGATCTTAATCATTTGGTATCTGCCGTCATGTCAGGTGTAACCACTTGTCTTCGTTTCCCAGGTCAACTCAACTCAGATCTTAGAAAACTGGCGGTTAA
>Erysiphe_malvea_ex_Malva_pusilla_HMJAU_PM92233_China
CAGAGTGCGAGGCTCA-GTCGTGGCATCTGCTGCGTGCTGGGCCGACCCTCCCACCCGTGTCGATTTGTATCTTGTTGCTTTGGCGGG-CCGGGCTGCGTCGTCGCTGTCCGCCT-GGACACGCGTCGG---CCGCCCACCGGTTT-CGACTGGAGCGCGCCCGCCAAAGACCCAACCAAAAAACTCATGTTGTCTGTGTCGTCTTAGCTTTATAA-T-GAAAATTGAT-AAAACTTTCAACAACGGATCTCTTGGCTCTGGCATCGATGAAGAACGCAGCGAAATGCGATAAGTAATGTGAATTGCAGAATTTAGTGAACCATCGAATCTTTGAACGCACATTGCGCCCCTTGGTATTCCGAGGGGCATGCCTGTTCGAGCGTCATAACA-CCCCCTCCAGCTGCCGTTGTGTGGCTGCGGTGTTGGGGCTCGTCGCG--ATGCGGCGGCCCTTAAAGACAGTGGCGGTCCCGGCGTGGGCTCTACGCGTAGTAACTT--GCTTCTCGCGACAGAGTGACGCCTGGTGGCTTGCCAGAACAACCCCTA-TTGGGTCCAGTC----ACAT--GGAT-CACAGGTTGACCTCGAATCAGGTAGGAATACCCGCTGAACTTAAGCATATCAATAAGCGGAGGAAAAGAAACCAACCGGGATTACCTCAGTAACGGCGAGTGAAGCGGTAACAGCTCAAATTTGAAATCTGGCTCCTCTGGAGTCCGAATTGTAATTTGTAGAAGATGCGTTGGGTTGTGGGTTCGGCCTAAGTTCCTTGGAACAGGACGTCATAGAGGGTGAGAATCCCGTATGTGGCCGAGGCCCGCGCCTATGTAAAGCTCTTTCAACGAGTCGAGTTGTTTGGGAATGCAGCTCAAAATGGGTGGTAAATTTCATCTAAAGCTAAATATGGGCCAGAGACCGATAGCGCACAAGTAGAGTGATCGAAAGATGAAAAGCACTTTGGAAAGAGAGTTAAACAGTACGTGAAATTGTTGAAAGGGAAGCGCTTGCGCCCAGACTTGGGCGCTGCTGATCACCTTGAGGTCTCCTCGAGTGCACTCGACAGCGCACAGGCCAGCATCGGTTCGGGTGGCTGGATAAAGGCCGTAGGAACGTAGCTCTCTTCGGGGAGTGTTATAGCCTACGGTGCCATGCAGCCCAGCCGGACCGAGGACCGCGCCTTCGGGCTAGGATGCTGGCGTAATGGGTGTAAGCGACCCGTCTTGAAACACGGACCAAGGAGTCTGTGGATTAGTGGCCGATGGCTATCCTGTCC-TAAGACACTTGGGGGAAAGCTCCTGCTGGTAGCCGCCGTCAGGCGTGATCCGGCGGGTAGTCTCCTCCTCTTGCGGGGCGCATGGCACATGCGAGA--TCCGGTCTTTC----CAGGC-TGGGACTTTGTGATGTGGCGGACCGTCCTGTGGGGAACTCACTCAGTGGGGGCAATTGGATAGT--AGGCGTGTGTG-TGG--TGAGGCCCG-CGTGGCTTCGC----GCTCT--G-CACCTGCTGTGCCCGGCCGCTT--G-CGGTGGGGCGCCGTCCAGTATCATACTCGGCCTCGTTCGCGAGGTGACGAGGGAGCGTGCTCCTTCGACACGATAGATACCTGGTTGATTCTGCCAGTAGTCATATGCTTGTCTC-------------------------------------------------------------------------------------------------------------------------------------------------------------------------------------------------------------------------------------------------------------------------------------------------------------------------------------------------------------------------------------------------------------------------------------------------------------------------------------------------------------------------------GGTTGTTCCGTCACCAAAAGTTTCAGATACTGTTGTGGAGCCCTACAACGCAACCCTTTCCGTTCATCAACTTGTCGAAAACTCTGACGAAACTTTCTGTATTGACAATGAAGCACTCTATGAAATATGTATGAGAACTTTAAAGCTCTCAAATCCATCTTATGGTGATCTTAATCATTTGGTATCTGCCGTCATGTCAGGTGTAACCACTTGTCTTCGTTTCCCAGGTCAACTCAACTCAGATCTTAGAAAACTGGCGGTTAA
>Erysiphe_malvea_ex_Malva_pusilla_HMJAU_PM92234_China
CAGAGTGCGAGGCTCA-GTCGTGGCATCTGCTGCGTGCTGGGCCGACCCTCCCACCCGTGTCGATTTGTATCTTGTTGCTTTGGCGGG-CCGGGCTGCGTCGTCGCTGTCCGCCT-GGACACGCGTCGG---CCGCCCACCGGTTT-CGACTGGAGCGCGCCCGCCAAAGACCCAACCAAAAAACTCATGTTGTCTGTGTCGTCTTAGCTTTATAA-T-GAAAATTGAT-AAAACTTTCAACAACGGATCTCTTGGCTCTGGCATCGATGAAGAACGCAGCGAAATGCGATAAGTAATGTGAATTGCAGAATTTAGTGAACCATCGAATCTTTGAACGCACATTGCGCCCCTTGGTATTCCGAGGGGCATGCCTGTTCGAGCGTCATAACA-CCCCCTCCAGCTGCCGTTGTGTGGCTGCGGTGTTGGGGCTCGTCGCG--ATGCGGCGGCCCTTAAAGACAGTGGCGGTCCCGGCGTGGGCTCTACGCGTAGTAACTT--GCTTCTCGCGACAGAGTGACGCCTGGTGGCTTGCCAGAACAACCCCTA-TTGGGTCCAGTC----ACAT--GGAT-CACAGGTTGACCTCGAATCAGGTAGGAATACCCGCTGAACTTAAGCATATCAATAAGCGGAGGAAAAGAAACCAACCGGGATTACCTCAGTAACGGCGAGTGAAGCGGTAACAGCTCAAATTTGAAATCTGGCTCCTCTGGAGTCCGAATTGTAATTTGTAGAAGATGCGTTGGGTTGTGGGTTCGGCCTAAGTTCCTTGGAACAGGACGTCATAGAGGGTGAGAATCCCGTATGTGGCCGAGGCCCGCGCCTATGTAAAGCTCTTTCAACGAGTCGAGTTGTTTGGGAATGCAGCTCAAAATGGGTGGTAAATTTCATCTAAAGCTAAATATGGGCCAGAGACCGATAGCGCACAAGTAGAGTGATCGAAAGATGAAAAGCACTTTGGAAAGAGAGTTAAACAGTACGTGAAATTGTTGAAAGGGAAGCGCTTGCGCCCAGACTTGGGCGCTGCTGATCACCTTGAGGTCTCCTCGAGTGCACTCGACAGCGCACAGGCCAGCATCGGTTCGGGTGGCTGGATAAAGGCCGTAGGAACGTAGCTCTCTTCGGGGAGTGTTATAGCCTACGGTGCCATGCAGCCCAGCCGGACCGAGGACCGCGCCTTCGGGCTAGGATGCTGGCGTAATGGGTGTAAGCGACCCGTCTTGAAACACGGACCAAGGAGTCTGTGGATTAGTGGCCGATGGCTATCCTGTCC-TAAGACACTTGGGGGAAAGCTCCTGCTGGTAGCCGCCGTCAGGCGTGATCCGGCGGGTAGTCTCCTCCTCTTGCGGGGCGCATGGCACATGCGAGA--TCCGGTCTTTC----CAGGC-TGGGACTTTGTGATGTGGCGGACCGTCCTGTGGGGAACTCACTCAGTGGGGGCAATTGGATAGT--AGGCGTGTGTG-TGG--TGAGGCCCG-CGTGGCTTCGC----GCTCT--G-CACCTGCTGTGCCCGGCCGCTT--G-CGGTGGGGCGCCGTCCAGTATCATACTCGGCCTCGTTCGCGAGGTGACGAGGGAGCGTGCTCCTTCGACACGATAGATACCTGGTTGATTCTGCCAGTAGTCATATGCTTGTCTCTCTGTCCAGCTGAAACGCCTGAAGGACAAGCATGTGGTCTTGTTAAAAACCTAGCCCTCATGTGCTATGTGACGGTTGGCACACCTTGTGATCCTATTATTGAGTTTATGATACAAAGAAATATGGAAGTACTTGAGGAATATGAACCTCTCCGCTCACCCAATGCAACCAAAGTTTTTGTTAATGGTGTTTGGGTCGGTGTTCATCGAGATCCAGCTCATTTAGTCAAGACAGTTCAAAATTTACGTCGGTCTCATTTGATTTCACATGAAGTTTCCCTGATAAGAGATATTCGTGATAGGGAATTTAAGATATTTACAGATGCAGGTCGTGTGTGTAGACCACTTTTTGTTATTGATAATGATCCTGAAAGCCCAAATCAAGGAAATTTAGTTCTTAACAAAGAACATATTCGTAGGCTCGAAGACGATCAACATTTAAAAGATATGGACGTAGAGAGTAGAGCTGCTCATGGATACTTTGGTTTTCAAGGTTTGATTCATTCTGGTGT------------------------------------------------------------------------------------------------------------------------------------------------------------------------------------------------------------------------------------------------------------------------
>Erysiphe_betae_ex_Beta_vulgaris_subsp._vulgaris_FH01131056_USA
CAGAGTGCGAGGCTCA-GTCGTGGCGTCTGCTGCGTGCTGGGCCGACCCTCCCACCCGTGTCGATTTGTATCTTGTTGCTTTGGCGGG-CCGGGCTGCGTCGTCGCTGTCCGCCT-GGACATGCGTCGG---CCGCCCACCGGTTT-CGACTGGAGCGCGCCCGCCAAAGACCCAACC-AAAAACTCATGTTGTCTGTGTCGTCTTAGCTTTATAAAT-GAAAATTGAT-AAAACTTTCAACAACGGATCTCTTGGCTCTGGCATCGATGAAGAACGCAGCGAAATGCGATAAGTAATGTGAATTGCAGAATTTAGTGAATCATCGAATCTTTGAACGCACATTGCGCCCCTTGGTATTCCGAGGGGCATGCCTGTTCGAGCGTCATAACA-CCCCCTCCAGCTGCCGTTGTGTGGCTGCGGTGTTGGGGCTCGTCGCG--ATGCGGCGGCCCTTAAAGACAGTGGCGGTCCCGGCGTGGGCTCTACGCGTAGTAACTT--GCTTCTCGCGACAGAGTGACGCCTGGTGGCTTGCCAGAACAACCCCTA-TTGGGTCCAGTC----ACAT--GGAT-CACAGGTTGACCTCGAATCAGGTAGGAATACCCGCTGAACTTAAGCATATCAATAAGCGGAGGAAAAGAAACCAACCGGGATTACCTCAGTAACGGCGAGTGAAGCGGTAACAGCTCAAATTTGAAATCTGGCTCCTCTGGAGTCCGAATTGTAATTTGTAGAAGATGCTTTGGGTTGTGGGTTCGGCCTAAGTTCCTTGGAACAGGACGTCATAGAGGGTGAGAATCCCGTATGTGGCCGAGGCCCGCGCCTATGTAAAGCTCTTTCAACGAGTCGAGTTGTTTGGGAATGCAGCTCAAAATGGGTGGTAAATTTCATCTAAAGCTAAATATGGGCCAGAGACCGATAGCGCACAAGTAGAGTGATCGAAAGATGAAAAGCACTTTGGAAAGAGAGTTAAACAGTACGTGAAATTGTTGAAAGGGAAGCGCTTGCACCCAGACTTGGACGCTGCCGATCACCTTGAGGTCTCCTCGAGTGCACTCGACAGCGTACAGGCCAGCATCGGTTCGGGTGGCTGGATAAAGGCCGTAGGAACGTAGCTCTCTTCGGGGAGTGTTATAGCCTACGGTGCCATGCAGCCCAGCCGGACCGAGGACCGCGCCTT---------------------------------------------------------------------------------------------------------------------------------------------------------------------------------------------------------------------------------------------------------------------------------------------------------------------------------------------------------------------------------------------------------------------------------------------------------------------------------------TCTGTCCAGCTGAAACACCTGAAGGACAAGCATGTGGTCTTGTTAAAAATCTAGCGCTTATGTGCTATGTGACAGTTGGCACACCCTGTGATCCTATTATTGAGTTTATGATACAAAGAAATATGGAAGTACTTGAAGAATATGAACCTCTTCGCTCACCTAATGCAACTAAGGTTTTTGTTAATGGTGTTTGGGTCGGTGTTCATCGGGATCCAGCTCATTTAGTCAAGACAGTTCAAAATTTACGTCGGTCTCATTTAATCTCTCATGAGGTCTCTCTGATAAGAGATATTCGAGATAGAGAATTTAAAATATTTACAGATGCAGGTCGTGTGTGTAGACCACTTTTTGTTATTGATAATGATCCTGAGAGCCCTAATCAAGGTAATTTAGTCCTTAATAAAGAACATATTCGTAGGCTCGAGGACGATCAGCATTTAAAAGATATGGACGTAGAGAGTAGAGCTGCTCATGGCTACTTTGGATTTCAAGGTTTGATTCATTCTGGTGT--------------------TTTCAGATACTGTTGTGGAGCCCTACAACGCAACCCTTTCCGTTCATCAACTTGTCGAAAACTCTGACGAAACTTTCTGTATTGACAATGAAGCACTCTATGAAATATGTATGAGAACTTTAAAGCTCTCGAATCCATCTTATGGTGATCTTAATCATTTGGTATCTGCCGTCATGTCAGGTGTAACCACTTGTCTTCGATTCCCAGGTCAACTCAACTCAGATCTTAGAAAACTGGCGGTTAA
>Erysiphe_acetosae_ex_Rumex_acetosa_HAL_3542_F_Germany
CAGAGTGCGAGGCTCA-GTCGTGGCGTCTGCTGCGTGCTGGGCCGACCCTCCCACCCGTGTCGATTTGTATCTTGTTGCTTTGGCGGG-CCGGGCTGCGTCGTCGCTGTCCGCAG-GGACACGCGTCGG---CCGCCCACCGGTTT-CGACTGGAGCGTGCCCGCCAAAGACCCAACC--AAAACTCATGTTGTCTGTGTCGTCTTAGCTTTATAA-T-GAAAATTGAT-AAAACTTTCAACAACGGATCTCTTGGCTCTGGCATCGATGAAGAACGCAGCGAAATGCGATAAGTAATGTGAATTGCAGAATTTAGTGAATCATCGAATCTTTGAACGCACATTGCGCCCCTTGGTATTCCGAGGGGCATGCCTGTTCGAGCGTCATAACA-CCCCCTCGAGCCACCGTTGTGTGGCTGCGGTGTTGGGGCGCGTCGCG--ATGCGGCGGCCCTTAAAGACAGTGGCGGTCCTGGCGTGGGCTCTACGCGTAGTAACTT--GCTTCTCGCGACAGAGTGACGCCCGGTGGCTTGCCAGAACAACCCCTTATTGGGTCCAGTC----ACAT--GGAT-CACAGGTTGACCTCGAATCAGGTAGGAATACCCGCTGAACTTAAGCATATCAATAAGCGGAGGAAAAGAAACCAACCGGGATTACCTCAGTAACGGCGAGTGAAGCGGTAACAGCTCAAATTTGAAATCTGGCTCCTCTGGAGTCCGAATTGTAATTTGTAGAAGATGCTTTGGGTTGTGGGTTCGGCCTAAGTTCCTTGGAACAGGACGTCATAGAGGGTGAGAATCCCGTATGTGGCCGAGGCCCGCGCCTATGTAAAGCTCTTTCAACGAGTCGAGTTGTTTGGGAATGCAGCTCAAAATGGGTGGTAAATTTCATCTAAAGCTAAATATGGGCCAGAGACCGATAGCGCACAAGTAGAGTGATCGAAAGATGAAAAGCACTTTGGAAAGAGAGTTAAACAGTACGTGAAATTGTTGAAAGGGAAGCGCTTGCACCCAGACTTGGGCGCTGCCGATCACCTTGAGTTCTCCTCGAGTGCACTCGACAGCGCACAGGCC--------------------------------------------------------------------------------------------------------------------------------------------------------------------------------------------------------------------------------------------------------------------------------------------------------------------------------------------------------------------------------------------------------------------------------------------------------------------------------------------------------------------------------------------------------------------------------------------------TCTGTCCAGCTGAAACACCTGAAGGACAAGCATGTGGTCTTGTTAAAAATCTAGCGCTTATGTGCTATGTGACAGTTGGCACACCCTGTGATCCTATTATTGAGTTTATGATACAAAGAAATATGGAAGTACTTGAAGAATATGAACCACTTCGCTCACCTAATGCAACTAAGGTTTTTGTTAATGGAGTTTGGGTCGGTGTTCATCGGGATCCAGCACATTTAGTCAAGACAGTTCAAAATTTACGTCGGTCTCATTTAATCTCTCATGAGGTCTCTCTGATAAGAGATATTCGAGATAGAGAATTTAAAATATTTACAGATGCAGGTCGTGTGTGTAGACCACTTTTTGTTATTGATAATGATCCTGAGAGCCCTAATCAAGGTAATTTAGTCCTTAATAAAGAACATATTCGTAGGCTTGAGGACGATCAGCATTTAAAAGATATGGACGTAGAGAGTAGAGCTGCTCACGGCTACTTTGGATTTCAAGGTTTAATTCATTCTGGCGT--------------------TTTCAGATACTGTTGTGGAGCCCTACAACGCAACCCTTTCCGTTCATCAACTTGTCGAAAACTCTGACGAGACCTTCTGTATTGACAATGAAGCACTCTATGAAATATGTATGAGAACTTTAAAGCTCTCGAACCCATCTTATGGTGATCTAAATCATTTGGTATCTGCCGTCATGTCAGGTGTTACCACTTGTCTTCGTTTCCCAGGTCAACTCAACTCAGATCTTAGAAAACTGGCGGTTAA
>Erysiphe_acetosae_ex_Rumex_thyrsiflorus_HAL_1334_F_Germany
CAGAGTGCGAGGCTCA-GTCGTGGCGTCTGCTGCGTGCTGGGCCGACCCTCCCACCCGTGTCGATTTGTATCTTGTTGCTTTGGCGGG-CCGGGCTGCGTCGTCGCTGTCCGCAG-GGACACGCGTCGG---CCGCCCACCGGTTT-CGACTGGAGCGTGCCCGCCAAAGACCCAACC--AAAACTCATGTTGTCTGTGTCGTCTTAGCTTTATAA-T-GAAAATTGAT-AAAACTTTCAACAACGGATCTCTTGGCTCTGGCATCGATGAAGAACGCAGCGAAATGCGATAAGTAATGTGAATTGCAGAATTTAGTGAATCATCGAATCTTTGAACGCACATTGCGCCCCTTGGTATTCCGAGGGGCATGCCTGTTCGAGCGTCATAACA-CCCCCTCGAGCCACCGTTGTGTGGCTGCGGTGTTGGGGCGCGTCGCG--ATGCGGCGGCCCTTAAAGACAGTGGCGGTCCTGGCGTGGGCTCTACGCGTAGTAACTT--GCTTCTCGCGACAGAGTGACGCCCGGTGGCTTGCCAGAACAACCCCTTATTGGGTCCAGTC----ACAT--GGAT-CACAGGTTGACCTCGAATCAGGTAGGAATACCCGCTGAACTTAAGCATATCAATAAGCGGAGGAAAAGAAACCAACCGGGATTAC-----------------------------------------------------------------------------------------------------------------------------------------------------------------------------------------------------------------------------------------------------------------------------------------------------------------------------------------------------------------------------------------------------------------------------------------------------------------------------------------------------------------------------------------------------------------------------------------------------------------------------------------------------------------------------------------------------------------------------------------------------------------------------------------------------------------------------------------------------------------------------------------------------------------------------------------------------------------------------------------------------------------------------------------------------------------------------------------------------------------------------------------------------------------------------------------------------------------------------------------------------------------------------------------------------------------------------------------------------------------------------------------------------------------------------------------------------------------------------------------------------------------------------------------------------------------------------------------------------------------------------------------------------------------------------------------------------------------------------------------------------------------------------------------------------------------------------------------
>Erysiphe_acetosae_ex_Rumex_acetosella_HAL_2119_F_Germany
CAGAGTGCGAGGCTCA-GTCGTGGCGTCTGCTGCGTGCTGGGCCGACCCTCCCACCCGTGTCGATTTGTATCTTGTTGCTTTGGCGGG-CCGGGCTGCGTCGTCGCTGTCCGCAG-GGACACGCGTCGG---CCGCCCACCGGTTT-CGACTGGAGCGTGCCCGCCAAAGACCGAACC--AAAACTCATGTTGTCTGTGTCGTCTTAGCTTTATAA-T-GAAAATTGAT-AAAACTTTCAACAACGGATCTCTTGGCTCTGGCATCGATGAAGAACGCAGCGAAATGCGATAAGTAATGTGAATTGCAGAATTTAGTGAATCATCGAATCTTTGAACGCACATTGCGCCCCTTGGTATTCCGAGGGGCATGCCTGTTCGAGCGTCATAACA-CCCCCTCGAGCTACCGTTGTGTGGCTGCGGTGTTGGGGCTCGTCGCG--ATGCGGCGGCCCTTAAAGACAGTGGCGGTCCTGGCGTGGGCTCTACGCGTAGTAACTT--GCTTCTCGCGACAGAGTGACGCCCGGTGGCTTGCCAGAACAACCCCTTATTGGGTCCAGTC----ACAT--GGAT-CACAGGTTGACCTCGAATCAGGTAGGAATACCCGCTGAACTTAAGCATATCAATAAGCGGAGGAAAAGAAACCAACCGGGATTACCTCAGTAACGGCGAGTGAAGCGGTAACAGCTCAAATTTGAAATCTGGCTCCTCTGGAGTCCGAATTGTAATTTGTAGAAGATGCTTTGGGTTATGGGTTCGGCCTAAGTTCCTTGGAACAGGACGTCATAGAGGGTGAGAATCCCGTATGTGGCCGAGGCCCGCGCCTATGTAAAGCTCTTTCAACGAGTCGAGTTGTTTGGGAATGCAGCTCAAAATGGGTGGTAAATTTCATCTAAAGCTAAATATGGGCCAGAGACCGATAGCGCACAAGTAGAGTGATCGAAAGATGAAAAGCACTTTGGAAAGAGAGTTAAACAGTACGTGAAATTGTTGAAAGGGAAGCGCTTGCACCCAGACTTGGGCGCTGCCGATCATCTTGAGTTCTCCTCGAGTGCACTCGACAGCGCACAGGCCAGCATCGGTTCGGGTGGCTGGATAAAGGCCGTAGGAACGTAGCTCTCTTCGGGGAGTGTTATAGCCTACGGTGCCATGCAGCCCAGCCGGACCGAGGACCGCGCCTTCGGGCTAGGATGCTGGCGTAATGGGTGTAAGCGACCCGTCTTGAAACACGGACCAAGGAGTCT-------------------------------------------------------------------------------------------------------------------------------------------------------------------------------------------------------------------------------------------------------------------------------------------------------------------------------------------------------------------------------------------------------------------------------------------------------------------------------------------------------------------------------------------------------------------------------------------------------------------------------------------------------------------------------------------------------------------------------------------------------------------------------------------------------------------------------------------------------------------------------------------------------------------------------------------------------------------------------------------------------------------------------------------------------------------------------------------------------------------------------------------------------------------------------------------------------------------------------
>Erysiphe_rumicicola_ex_Rumex_acetosa_HMJAU_PM92240_China
CAGAGTGCGAGGCTCA-GTCGTGGCGTCTGCTGCGTGCTGGGCCGACCCTCCCACCCGTGTCGATTTGTATCTTGTTGCTTTGGCGGG-CCGGGCTACGTCGTCGCTGTCCGCAG-GGACACGCGTCGG---CCGCCCACCGGTTT-CGACTGGAGCGCGCCCGCCAAAGACCCAACC--AAAACTCATGTAGTCTGTGTCGTCTTAGCTTTATAA-T-GAAAATTGAT-AAAACTTTCAACAACGGATCTCTTGGCTCTGGCATCGATGAAGAACGCAGCGAAATGCGATAAGTAATGTGAATTGCAGAATTTAGTGAATCATCGAATCTTTGAACGCACATTGCGCCCCTTGGTATTCCGAGGGGCATGCCTGTTCGAGCGTCATAACA-CCCCCTCCAGCTACCGTTGTGTGGCTGCGGTGTTGGGGCTCGTCGCG--ACGCGGCGGCCCTTAAAGACAGTGGCGGTCCCGACGTGGGCTCTACGCGTAGTAACTT--GCTTCTCGCGACAGAGTGACGCCTGGTGGCTTGCCAGAACAACCCCAA-TTGGGTCCAGTC----ACAT--GGAT-CACAGGTTGACCTCGAATCAGGTAGGAATACCCGCTGAACTTAAGCATATCAATAAGCGGAGGAAAAGAAACCAACCGGGATTACCTCAGTAACGGCGAGTGAAGCGGTAACAGCTCAAATTTGAAATCTGGCTCCTCTGGAGTCCGAATTGTAATTTGTAGAAGATGCTTTGGGTTGTGGGTTCGGCCTAAGTTCCTTGGAACAGGACGTCATAGAGGGTGAGAATCCCGTATGTGGCCGAGGCCCGCGCCTATGTAAAGCTCTTTCAACGAGTCGAGTTGTTTGGGAATGCAGCTCAAAATGGGTGGTAAATTTCATCTAAAGCTAAATATGGGCCAGAGACCGATAGCGCACAAGTAGAGTGATCGAAAGATGAAAAGCACTTTGGAAAGAGAGTTAAACAGTACGTGAAATTGTTGAAAGGGAAGCGCTTGCACCCAGACTTGGGCGCTGCCGATCACCTTGAGGTCTCCTCGAGTGCACTCGACAGCGCACAGGCCAGCATCGGTTCGGGTGGCTGGATAAAGGCCGTAGGAACGTAGCTCTCTTCGGGGAGTGTTATAGCCTACGGTGCCATGCAGCCCAGCCGGACCGAGGACCGCGCCTTCGGGCTAGGATGCTGGCGTAATGGGTGTAAGCGACCCGTCTTGAAACACGGACCAAGGAGTCTGTGGATTAGTGGCCGATGGCTATCCTGTCC-TAAGACACTTGGGGGAAAGCTCCTGCTGGTAGCCGCCGTCAGGCGTGATCCGGCGGGTAGTCTCCTCCTCTTGCGGGGCGCATGGCACATGCGAGA--TCCGGTCTATC----CAGGC-TGGGACTTTGTGATGTGGCGGACCGTCCTGTGGGGA----ACTCAGTGGGGGCAATTGGATAGT--AGGCGTGTGTG-GTG--TGAGGCCCG-CGTGGCTTCGC----GCTCT--G-CACCTGCTGTGCCCGACCGCAT--G-CGGTGGGGCGCCGTCCAGTATCATACTCGGCCTCGTTCGCGAGGTGACGAGGGAGCGTGCTCCCTCGACACGATAGATACCTGGTTGATTCTGCCAGTAGTCATATGCTTGTCTCTCTGTCCAGCTGAAACACCTGAAGGACAAGCATGTGGTCTTGTTAAAAATCTAGCACTTATGTGCTATGTGACAGTTGGCACACCCTGTGATCCTATTATTGAGTTTATGATACAAAGAAATATGGAAGTACTTGAAGAATATGAACCTCTTCGCTCACCTAATGCAACTAAGGTTTTTGTTAATGGTGTTTGGGTCGGTGTTCATCGGGATCCAGCTCATTTGGTCAAGACAGTTCAAAATTTACGTCGGTCTCATTTAATCTCTCATGAGGTCTCTCTGATAAGAGATATTCGAGATAGAGAATTTAAAATATTTACAGATGCAGGTCGTGTGTGTAGACCACTTTTTGTTATTGATAATGATCCTGAGAGCCCTAATCAAGGTAATTTAGTCCTTAATAAAGAACACATTCGTAGGCTCGAGGACGACCAGCATTTAAAAGATATGGACGTAGAGAGTAGAGCTGCTCATGGCTACTTTGGATTTCAAGGTTTGATTCATTCTGGTGTGGTTGTTCCGTCACCAAAAGTTTCAGACACTGTTGTGGAGCCCTACAACGCAACTCTTTCCGTTCATCAACTTGTCGAAAACTCTGACGAGACTTTCTGTATTGACAATGAAGCACTCTATGAAATATGTATGAGAACTTTAAAGCTCTCGAATCCATCTTACGGTGATCTCAACCATTTGGTATCTGCCGTCATGTCAGGTGTAACCACTTGCCTTCGTTTCCCAGGTCAACTCAACTCAGATCTTAGAAAACTAGCGGTTAA
>Erysiphe_rumicicola_ex_Rumex_acetosa_HMJAU_PM92242_China
CAGAGTGCGAGGCTCA-GTCGTGGCGTCTGCTGCGTGCTGGGCCGACCCTCCCACCCGTGTCGATTTGTATCTTGTTGCTTTGGCGGG-CCGGGCTACGTCGTCGCTGTCCGCAG-GGACACGCGTCGG---CCGCCCACCGGTTT-CGACTGGAGCGCGCCCGCCAAAGACCCAACC--AAAACTCATGTAGTCTGTGTCGTCTTAGCTTTATAA-T-GAAAATTGAT-AAAACTTTCAACAACGGATCTCTTGGCTCTGGCATCGATGAAGAACGCAGCGAAATGCGATAAGTAATGTGAATTGCAGAATTTAGTGAATCATCGAATCTTTGAACGCACATTGCGCCCCTTGGTATTCCGAGGGGCATGCCTGTTCGAGCGTCATAACA-CCCCCTCCAGCTACCGTTGTGTGGCTGCGGTGTTGGGGCTCGTCGCG--ACGCGGCGGCCCTTAAAGACAGTGGCGGTCCCGACGTGGGCTCTACGCGTAGTAACTT--GCTTCTCGCGACAGAGTGACGCCTGGTGGCTTGCCAGAACAACCCCAA-TTGGGTCCAGTC----ACAT--GGAT-CACAGGTTGACCTCGAATCAGGTAGGAATACCCGCTGAACTTAAGCATATCAATAAGCGGAGGAAAAGAAACCAACCGGGATTACCTCAGTAACGGCGAGTGAAGCGGTAACAGCTCAAATTTGAAATCTGGCTCCTCTGGAGTCCGAATTGTAATTTGTAGAAGATGCTTTGGGTTGTGGGTTCGGCCTAAGTTCCTTGGAACAGGACGTCATAGAGGGTGAGAATCCCGTATGTGGCCGAGGCCCGCGCCTATGTAAAGCTCTTTCAACGAGTCGAGTTGTTTGGGAATGCAGCTCAAAATGGGTGGTAAATTTCATCTAAAGCTAAATATGGGCCAGAGACCGATAGCGCACAAGTAGAGTGATCGAAAGATGAAAAGCACTTTGGAAAGAGAGTTAAACAGTACGTGAAATTGTTGAAAGGGAAGCGCTTGCACCCAGACTTGGGCGCTGCCGATCACCTTGAGGTCTCCTCGAGTGCACTCGACAGCGCACAGGCCAGCATCGGTTCGGGTGGCTGGATAAAGGCCGTAGGAACGTAGCTCTCTTCGGGGAGTGTTATAGCCTACGGTGCCATGCAGCCCAGCCGGACCGAGGACCGCGCCTTCGGGCTAGGATGCTGGCGTAATGGGTGTAAGCGACCCGTCTTGAAACACGGACCAAGGAGTCTGTGGATTAGTGGCCGATGGCTATCCTGTCC-TAAGACACTTGGGGGAAAGCTCCTGCTGGTAGCCGCCGTCAGGCGTGATCCGGCGGGTAGTCTCCTCCTCTTGCGGGGCGCATGGCACATGCGAGA--TCCGGTCTATC----CAGGC-TGGGACTTTGTGATGTGGCGGACCGTCCTGTGGGGA----ACTCAGTGGGGGCAATTGGATAGT--AGGCGTGTGTG-GTG--TGAGGCCCG-CGTGGCTTCGC----GCTCT--G-CACCTGCTGTGCCCGACCGCAT--G-CGGTGGGGCGCCGTCCAGTATCATACTCGGCCTCGTTCGCGAGGTGACGAGGGAGCGTGCTCCCTCGACACGATAGATACCTGGTTGATTCTGCCAGTAGTCATATGCTTGTCTCTCTGTCCAGCTGAAACACCTGAAGGACAAGCATGTGGTCTTGTTAAAAATCTAGCACTTATGTGCTATGTGACAGTTGGCACACCCTGTGATCCTATTATTGAGTTTATGATACAAAGAAATATGGAAGTACTTGAAGAATATGAACCTCTTCGCTCACCTAATGCAACTAAGGTTTTTGTTAATGGTGTTTGGGTCGGTGTTCATCGGGATCCAGCTCATTTGGTCAAGACAGTTCAAAATTTACGTCGGTCTCATTTAATCTCTCATGAGGTCTCTCTGATAAGAGATATTCGAGATAGAGAATTTAAAATATTTACAGATGCAGGTCGTGTGTGTAGACCACTTTTTGTTATTGATAATGATCCTGAGAGCCCTAATCAAGGTAATTTAGTCCTTAATAAAGAACACATTCGTAGGCTCGAGGACGACCAGCATTTAAAAGATATGGACGTAGAGAGTAGAGCTGCTCATGGCTACTTTGGATTTCAAGGTTTGATTCATTCTGGTGTGGTTGTTCCGTCACCAAAAGTTTCAGACACTGTTGTGGAGCCCTACAACGCAACTCTTTCCGTTCATCAACTTGTCGAAAACTCTGACGAGACTTTCTGTATTGACAATGAAGCACTCTATGAAATATGTATGAGAACTTTAAAGCTCTCGAATCCATCTTACGGTGATCTCAACCATTTGGTATCTGCCGTCATGTCAGGTGTAACCACTTGCCTTCGTTTCCCAGGTCAACTCAACTCAGATCTTAGAAAACTAGCGGTTAA
>Erysiphe_rumicicola_ex_Rumex_acetosa_HMJAU_PM92243_China
CAGAGTGCGAGGCTCA-GTCGTGGCGTCTGCTGCGTGCTGGGCCGACCCTCCCACCCGTGTCGATTTGTATCTTGTTGCTTTGGCGGG-CCGGGCTACGTCGTCGCTGTCCGCAG-GGACACGCGTCGG---CCGCCCACCGGTTT-CGACTGGAGCGCGCCCGCCAAAGACCCAACC--AAAACTCATGTAGTCTGTGTCGTCTTAGCTTTATAA-T-GAAAATTGAT-AAAACTTTCAACAACGGATCTCTTGGCTCTGGCATCGATGAAGAACGCAGCGAAATGCGATAAGTAATGTGAATTGCAGAATTTAGTGAATCATCGAATCTTTGAACGCACATTGCGCCCCTTGGTATTCCGAGGGGCATGCCTGTTCGAGCGTCATAACA-CCCCCTCCAGCTACCGTTGTGTGGCTGCGGTGTTGGGGCTCGTCGCG--ACGCGGCGGCCCTTAAAGACAGTGGCGGTCCCGACGTGGGCTCTACGCGTAGTAACTT--GCTTCTCGCGACAGAGTGACGCCTGGTGGCTTGCCAGAACAACCCCAA-TTGGGTCCAGTC----ACAT--GGAT-CACAGGTTGACCTCGAATCAGGTAGGAATACCCGCTGAACTTAAGCATATCAATAAGCGGAGGAAAAGAAACCAACCGGGATTACCTCAGTAACGGCGAGTGAAGCGGTAACAGCTCAAATTTGAAATCTGGCTCCTCTGGAGTCCGAATTGTAATTTGTAGAAGATGCTTTGGGTTGTGGGTTCGGCCTAAGTTCCTTGGAACAGGACGTCATAGAGGGTGAGAATCCCGTATGTGGCCGAGGCCCGCGCCTATGTAAAGCTCTTTCAACGAGTCGAGTTGTTTGGGAATGCAGCTCAAAATGGGTGGTAAATTTCATCTAAAGCTAAATATGGGCCAGAGACCGATAGCGCACAAGTAGAGTGATCGAAAGATGAAAAGCACTTTGGAAAGAGAGTTAAACAGTACGTGAAATTGTTGAAAGGGAAGCGCTTGCACCCAGACTTGGGCGCTGCCGATCACCTTGAGGTCTCCTCGAGTGCACTCGACAGCGCACAGGCCAGCATCGGTTCGGGTGGCTGGATAAAGGCCGTAGGAACGTAGCTCTCTTCGGGGAGTGTTATAGCCTACGGTGCCATGCAGCCCAGCCGGACCGAGGACCGCGCCTTCGGGCTAGGATGCTGGCGTAATGGGTGTAAGCGACCCGTCTTGAAACACGGACCAAGGAGTCTGTGGATTAGTGGCCGATGGCTATCCTGTCC-TAAGACACTTGGGGGAAAGCTCCTGCTGGTAGCCGCCGTCAGGCGTGATCCGGCGGGTAGTCTCCTCCTCTTGCGGGGCGCATGGCACATGCGAGA--TCCGGTCTATC----CAGGC-TGGGACTTTGTGATGTGGCGGACCGTCCTGTGGGGA----ACTCAGTGGGGGCAATTGGATAGT--AGGCGTGTGTG-GTG--TGAGGCCCG-CGTGGCTTCGC----GCTCT--G-CACCTGCTGTGCCCGACCGCAT--G-CGGTGGGGCGCCGTCCAGTATCATACTCGGCCTCGTTCGCGAGGTGACGAGGGAGCGTGCTCCCTCGACACGATAGATACCTGGTTGATTCTGCCAGTAGTCATATGCTTGTCTCTCTGTCCAGCTGAAACACCTGAAGGACAAGCATGTGGTCTTGTTAAAAATCTAGCACTTATGTGCTATGTGACAGTTGGCACACCCTGTGATCCTATTATTGAGTTTATGATACAAAGAAATATGGAAGTACTTGAAGAATATGAACCTCTTCGCTCACCTAATGCAACTAAGGTTTTTGTTAATGGTGTTTGGGTCGGTGTTCATCGGGATCCAGCTCATTTGGTCAAGACAGTTCAAAATTTACGTCGGTCTCATTTAATCTCTCATGAGGTCTCTCTGATAAGAGATATTCGAGATAGAGAATTTAAAATATTTACAGATGCAGGTCGTGTGTGTAGACCACTTTTTGTTATTGATAATGATCCTGAGAGCCCTAATCAAGGTAATTTAGTCCTTAATAAAGAACACATTCGTAGGCTCGAGGACGACCAGCATTTAAAAGATATGGACGTAGAGAGTAGAGCTGCTCATGGCTACTTTGGATTTCAAGGTTTGATTCATTCTGGTGTGGTTGTTCCGTCACCAAAAGTTTCAGACACTGTTGTGGAACCCTACAACGCAACCCTTTCCGTTCATCAACTTGTCGAAAACTCTGACGAGACTTTCTGTATTGACAATGAAGCACTCTATGAAATATGTATGAGAACTTTAAAGCTCTCGAATCCATCTTATGGTGATCTCAATCATTTGGTATCTGCCGTCATGTCAGGTGTAACCACTTGTCTTCGTTTCCCAGGTCAACTCAACTCAGATCTTAGAAAATTGGCGGTTAA
>Erysiphe_rumicicola_ex_Rumex_acetosa_HMJAU_PM92512_China
CAGAGTGCGAGGCTCA-GTCGTGGCGTCTGCTGCGTGCTGGGCCGACCCTCCCACCCGTGTCGATTTGTATCTTGTTGCTTTGGCGGG-CCGGGCTACGTCGTCGCTGTCCGCAG-GGACACGCGTCGG---CCGCCCACCGGTTT-CGACTGGAGCGCGCCCGCCAAAGACCCAACC--AAAACTCATGTAGTCTGTGTCGTCTTAGCTTTATAA-T-GAAAATTGAT-AAAACTTTCAACAACGGATCTCTTGGCTCTGGCATCGATGAAGAACGCAGCGAAATGCGATAAGTAATGTGAATTGCAGAATTTAGTGAATCATCGAATCTTTGAACGCACATTGCGCCCCTTGGTATTCCGAGGGGCATGCCTGTTCGAGCGTCATAACA-CCCCCTCCAGCTACCGTTGTGTGGCTGCGGTGTTGGGGCTCGTCGCG--ACGCGGCGGCCCTTAAAGACAGTGGCGGTCCCGACGTGGGCTCTACGCGTAGTAACTT--GCTTCTCGCGACAGAGTGACGCCTGGTGGCTTGCCAGAACAACCCCAA-TTGGGTCCAGTC----ACAT--GGAT-CACAGGTTGACCTCGAATCAGGTAGGAATACCCGCTGAACTTAAGCATATCAATAAGCGGAGGAAAAGAAACCAACCGGGATTACCTCAGTAACGGCGAGTGAAGCGGTAACAGCTCAAATTTGAAATCTGGCTCCTCTGGAGTCCGAATTGTAATTTGTAGAAGATGCTTTGGGTTGTGGGTTCGGCCTAAGTTCCTTGGAACAGGACGTCATAGAGGGTGAGAATCCCGTATGTGGCCGAGGCCCGCGCCTATGTAAAGCTCTTTCAACGAGTCGAGTTGTTTGGGAATGCAGCTCAAAATGGGTGGTAAATTTCATCTAAAGCTAAATATGGGCCAGAGACCGATAGCGCACAAGTAGAGTGATCGAAAGATGAAAAGCACTTTGGAAAGAGAGTTAAACAGTACGTGAAATTGTTGAAAGGGAAGCGCTTGCACCCAGACTTGGGCGCTGCCGATCACCTTGAGGTCTCCTCGAGTGCACTCGACAGCGCACAGGCCAGCATCGGTTCGGGTGGCTGGATAAAGGCCGTAGGAACGTAGCTCTCTTCGGGGAGTGTTATAGCCTACGGTGCCATGCAGCCCAGCCGGACCGAGGACCGCGCCTTCGGGCTAGGATGCTGGCGTAATGGGTGTAAGCGACCCGTCTTGAAACACGGACCAAGGAGTCTGTGGATTAGTGGCCGATGGCTATCCTGTCC-TAAGACACTTGGGGGAAAGCTCCTGCTGGTAGCCGCCGTCAGGCGTGATCCGGCGGGTAGTCTCCTCCTCTTGCGGGGCGCATGGCACATGCGAGA--TCCGGTCTATC----CAGGC-TGGGACTTTGTGATGTGGCGGACCGTCCTGTGGGGA----ACTCAGTGGGGGCAATTGGATAGT--AGGCGTGTGTG-GTG--TGAGGCCCG-CGTGGCTTCGC----GCTCT--G-CACCTGCTGTGCCCGACCGCAT--G-CGGTGGGGCGCCGTCCAGTATCATACTCGGCCTCGTTCGCGAGGTGACGAGGGAGCGTGCTCCCTCGACACGATAGATACCTGGTTGATTCTGCCAGTAGTCATATGCTTGTCTC-------------------------------------------------------------------------------------------------------------------------------------------------------------------------------------------------------------------------------------------------------------------------------------------------------------------------------------------------------------------------------------------------------------------------------------------------------------------------------------------------------------------------------------------------------------------------------------------------------------------------------------------------------------------------------------------------------------------------------------------------------------------------------------------------------
>Erysiphe_rumicicola_ex_Rumex_acetosa_HMJAU_PM92513_China
CAGAGTGCGAGGCTCA-GTCGTGGCGTCTGCTGCGTGCTGGGCCGACCCTCCCACCCGTGTCGATTTGTATCTTGTTGCTTTGGCGGG-CCGGGCTACGTCGTCGCTGTCCGCAG-GGACACGCGTCGG---CCGCCCACCGGTTT-CGACTGGAGCGCGCCCGCCAAAGACCCAACC--AAAACTCATGTAGTCTGTGTCGTCTTAGCTTTATAA-T-GAAAATTGAT-AAAACTTTCAACAACGGATCTCTTGGCTCTGGCATCGATGAAGAACGCAGCGAAATGCGATAAGTAATGTGAATTGCAGAATTTAGTGAATCATCGAATCTTTGAACGCACATTGCGCCCCTTGGTATTCCGAGGGGCATGCCTGTTCGAGCGTCATAACA-CCCCCTCCAGCTACCGTTGTGTGGCTGCGGTGTTGGGGCTCGTCGCG--ACGCGGCGGCCCTTAAAGACAGTGGCGGTCCCGACGTGGGCTCTACGCGTAGTAACTT--GCTTCTCGCGACAGAGTGACGCCTGGTGGCTTGCCAGAACAACCCCAA-TTGGGTCCAGTC----ACAT--GGAT-CACAGGTTGACCTCGAATCAGGTAGGAATACCCGCTGAACTTAAGCATATCAATAAGCGGAGGAAAAGAAACCAACCGGGATTACCTCAGTAACGGCGAGTGAAGCGGTAACAGCTCAAATTTGAAATCTGGCTCCTCTGGAGTCCGAATTGTAATTTGTAGAAGATGCTTTGGGTTGTGGGTTCGGCCTAAGTTCCTTGGGACAGGACGTCATAGAGGGTGAGAATCCCGTATGTGGCCGAGGCCCGCGCCTATGTAAAGCTCTTTCAACGAGTCGAGTTGTTTGGGAATGCAGCTCAAAATGGGTGGTAAATTTCATCTAAAGCTAAATATGGGCCAGAGACCGATAGCGCACAAGTAGAGTGATCGAAAGATGAAAAGCACTTTGGAAAGAGAGTTAAACAGTACGTGAAATTGTTGAAAGGGAAGCGCTTGCACCCAGACTTGGGCGCTGCCGATCACCTTGAGGTCTCCTCGAGTGCACTCGACAGCGCACAGGCCAGCATCGGTTCGGGTGGCTGGATAAAGGCCGTAGGAACGTAGCTCTCTTCGGGGAGTGTTATAGCCTACGGTGCCATGCAGCCCAGCCGGACCGAGGACCGCGCCTTCGGGCTAGGATGCTGGCGTAATGGGTGTAAGCGACCCGTCTTGAAACACGGACCAAGGAGTCTGTGGATTAGTGGCCGATGGCTATCCTGTCC-TAAGACACTTGGGGGAAAGCTCCTGCTGGTAGCCGCCGTCAGGCGTGATCCGGCGGGTAGTCTCCTCCTCTTGCGGGGCGCATGGCACATGCGAGA--TCCGGTCTATC----CAGGC-TGGGACTTTGTGATGTGGCGGACCGTCCTGTGGGGA----ACTCAGTGGGGGCAATTGGATAGT--AGGCGTGTGTG-GTG--TGAGGCCCG-CGTGGCTTCGC----GCTCT--G-CACCTGCTGTGCCCGACCGCAT--G-CGGTGGGGCGCCGTCCAGTATCATACTCGGCCTCGTTCGCGAGGTGACGAGGGAGCGTGCTCCCTCGACACGATAGATACCTGGTTGATTCTGCCAGTAGTCATATGCTTGTCTC-------------------------------------------------------------------------------------------------------------------------------------------------------------------------------------------------------------------------------------------------------------------------------------------------------------------------------------------------------------------------------------------------------------------------------------------------------------------------------------------------------------------------------------------------------------------------------------------------------------------------------------------------------------------------------------------------------------------------------------------------------------------------------------------------------
>Erysiphe_rumicicola_ex_Rumex_acetosa_HMJAU_PM92241_China
CAGAGTGCGAGGCTCA-GTCGTGGCGTCTGCTGCGTGCTGGGCCGACCCTCCCACCCGTGTCGATTTGTATCTTGTTGCTTTGGCGGG-CCGGGCTACGTCGTCGCTGTCCGCAG-GGACACGCGTCGG---CCGCCCACCGGTTT-CGACTGGAGCGCGCCCGCCAAAGACCCAACC--AAAACTCATGTAGTCTGTGTCGTCTTAGCTTTATAA-T-GAAAATTGAT-AAAACTTTCAACAACGGATCTCTTGGCTCTGGCATCGATGAAGAACGCAGCGAAATGCGATAAGTAATGTGAATTGCAGAATTTAGTGAATCATCGAATCTTTGAACGCACATTGCGCCCCTTGGTATTCCGAGGGGCATGCCTGTTCGAGCGTCATAACA-CCCCCTCCAGCTACCGTTGTGTGGCTGCGGTGTTGGGGCTCGTCGCG--ACGCGGCGGCCCTTAAAGACAGTGGCGGTCCCGACGTGGGCTCTACGCGTAGTAACTT--GCTTCTCGCGACAGAGTGACGCCTGGTGGCTTGCCAGAACAACCCCAA-TTGGGTCCAGTC----ACAT--GGAT-CACAGGTTGACCTCGAATCAGGTAGGAATACCCGCTGAACTTAAGCATATCAATAAGCGGAGGAAAAGAAACCAACCGGGATTACCTCAGTAACGGCGAGTGAAGCGGTAACAGCTCAAATTTGAAATCTGGCTCCTCTGGAGTCCGAATTGTAATTTGTAGAAGATGCTTTGGGTTGTGGGTTCGGCCTAAGTTCCTTGGAACAGGACGTCATAGAGGGTGAGAATCCCGTATGTGGCCGAGGCCCGCGCCTATGTAAAGCTCTTTCAACGAGTCGAGTTGTTTGGGAATGCAGCTCAAAATGGGTGGTAAATTTCATCTAAAGCTAAATATGGGCCAGAGACCGATAGCGCACAAGTAGAGTGATCGAAAGATGAAAAGCACTTTGGAAAGAGAGTTAAACAGTACGTGAAATTGTTGAAAGGGAAGCGCTTGCACCCAGACTTGGGCGCTGCCGATCACCTTGAGGTCTCCTCGAGTGCACTCGACAGCGCACAGGCCAGCATCGGTTCGGGTGGCTGGATAAAGGCCGTAGGAACGTAGCTCTCTTCGGGGAGTGTTATAGCCTACGGTGCCATGCAGCCCAGCCGGACCGAGGACCGCGCCTTCGGGCTAGGATGCTGGCGTAATGGGTGTAAGCGACCCGTCTTGAAACACGGACCAAGGAGTCTGTGGATTAGTGGCCGATGGCTATCCTGTCC-TAAGACACTTGGGGGAAAGCTCCTGCTGGTAGCCGCCGTCAGGCGTGATCCGGCGGGTAGTCTCCTCCTCTTGCGGGGCGCATGGCACATGCGAGA--TCCGGTCTATC----CAGGC-TGGGACTTTGTGATGTGGCGGACCGTCCTGTGGGGA----ACTCAGTGGGGGCAATTGGATAGT--AGGCGTGTGTG-GTG--TGAGGCCCG-CGTGGCTTCGC----GCTCT--G-CACCTGCTGTGCCCGACCGCAT--G-CGGTGGGGCGCCGTCCAGTATCATACTCGGCCTCGTTCGCGAGGTGACGAGGGAGCGTGCTCCCTCGACACGATAGATACCTGGTTGATTCTGCCAGTAGTCATATGCTTGTCTCTCTGTCCAGCTGAAACACCTGAAGGACAAGCATGTGGTCTTGTTAAAAATCTAGCACTTATGTGCTATGTGACAGTTGGCACACCCTGTGATCCTATTATTGAGTTTATGATACAAAGAAATATGGAAGTACTTGAAGAATATGAACCTCTTCGCTCACCTAATGCAACTAAGGTTTTTGTTAATGGTGTTTGGGTCGGTGTTCATCGGGATCCAGCTCATTTGGTCAAGACAGTTCAAAATTTACGTCGGTCTCATTTAATCTCTCATGAGGTCTCTCTGATAAGAGATATTCGAGATAGAGAATTTAAAATATTTACAGATGCAGGTCGTGTGTGTAGACCACTTTTTGTTATTGATAATGATCCTGAGAGCCCTAATCAAGGTAATTTAGTCCTTAATAAAGAACACATTCGTAGGCTCGAGGACGACCAGCATTTAAAAGATATGGACGTAGAGAGTAGAGCTGCTCATGGCTACTTTGGATTTCAAGGTTTGATTCATTCTGGTGTGGTTGTTCCGTCACCAAAAGTTTCAGACACTGTTGTGGAGCCCTACAACGCAACTCTTTCCGTTCATCAACTTGTCGAAAACTCTGACGAGACTTTCTGTATTGACAATGAAGCACTCTATGAAATATGTATGAGAACTTTAAAGCTCTCGAATCCATCTTACGGTGATCTCAACCATTTGGTATCTGCCGTCATGTCAGGTGTAACCACTTGCCTTCGTTTCCCAGGTCAACTCAACTCAGATCTTAGAAAACTAGCGGTTAA
>Erysiphe_polygoni_ex_Polygonum_aviculare_HMJAU_PM92244_China
CAGAGTGCGAGGCTCA-GTCGTGGCGTCTGCTGCGTGCTGGGCCGACCCTCCCACCCGTGTCGATTTGTATCTTGTTGCTTTGGCGGG-CCGGGCTACGTCGTCGCTGTCCGCAG-GGACACGCGTCGG---CCGCCCACCGGTTT-CGACTGGAGCGCGCCCGCCAAAGACCCAACC--AAAACTCATGTTGTCTGTGTCGTCTTAGCTTTATAA-T-GAAAATTGAT-AAAACTTTCAACAACGGATCTCTTGGCTCTGGCATCGATGAAGAACGCAGCGAAATGCGATAAGTAATGTGAATTGCAGAATTTAGTGAATCATCGAATCTTTGAACGCACATTGCGCCCCTTGGTATTCCGAGGGGCATGCCTGTTCGAGCGTCATAACA-CCCCCTCCAGCTGCCGTTGTGTGGCTGCGGTGTTGGGGCTCGTCGCG--AAGCGGCGGCCCTTAAAGACAGTGGCGGTCCCGACGTGGGCTCTACGCGTAGTAACTT--GCTTCTCGCGACAGAGTGACGCCTGGTGGCTTGCCAGAACAACCCCTA-TTGGGTCCAGTC----ACAT--GGAT-CACAGGTTGACCTCGAATCAGGTAGGAATACCCGCTGAACTTAAGCATATCAATAAGCGGAGGAAAAGAAACCAACCGGGATTACCTCAGTAACGGCGAGTGAAGCGGTAACAGCTCAAATTTGAAATCTGGCTCCTCTGGAGTCCGAATTGTAATTTGTAGAAGATGCTTTGGGTTGTGGGTTCGGCCTAAGTTCCTTGGAACAGGACGTCATAGAGGGTGAGAATCCCGTATGTGGCCGAGGCCCGCGCCTATGTAAAGCTCTTTCAACGAGTCGAGTTGTTTGGGAATGCAGCTCAAAATGGGTGGTAAATTTCATCTAAAGCTAAATATGGGCCAGAGACCGATAGCGCACAAGTAGAGTGATCGAAAGATGAAAAGCACTTTGGAAAGAGAGTTAAACAGTACGTGAAATTGTTGAAAGGGAAGCGCTTGCACCCAGACTTGGGCGCTGCCGATCACCTTGAGGTCTCCTCGAGTGCACTCGACAGCGCACAGGCCAGCATCGGTTCGGGTGGCTGGATAAAGGCCGTAGGAACGTAGCTCTCTTCGGGGAGTGTTATAGCCTACGGTGCCATGCAGCCCAGCCGGACCGAGGACCGCGCCTTCGGGCTAGGATGCTGGCGTAATGGGTGTAAGCGACCCGTCTTGAAACACGGACCAAGGAGTCTGTGGATTAGTGGCCGATGGCTATCCTGTCC-TAAGACACTTGGGGGAAAGCTCCTGTTGGTAGCCGCCGTCAGGCGTGATCCGGCGGGTAGTCTCCTCCTCTTGCGGGGCGCATGGCACATGCGAGA--TCCGGTCTTTC----CAGGC-TGGGACTTTGTGATGTGGCGGACCGTCCTGTGGGGA----ACTCAGTGGGGGCAATTGGATAGT--AGGCGTGTGTG-TGG--TGAGGCCCG-CGTGGCTTCGC----GCTCT--G-CACCTGCTGTGCCCGGCCGCTT--G-CGGTGGGGCGCCGTCCAGTATCATACTCGGCCTCGTTCGCGAGGTGACGAGGGAGCGTGCTCCCTCGATACGATAGATACCTGGTTGATTCTGCCAGTAGTCATATGCTTGTCTC-------------------------------------------------------------------------------------------------------------------------------------------------------------------------------------------------------------------------------------------------------------------------------------------------------------------------------------------------------------------------------------------------------------------------------------------------------------------------------------------------------------------------------GGTTGTTCCGTCACCAAAAGTTTCAGACACTGTTGTGGAACCCTACAACGCAACCCTTTCCGTTCATCAACTTGTCGAAAACTCTGACGAGACTTTCTGTATTGACAATGAAGCACTCTATGAAATATGTATGAGAACTTTAAAGCTCTCGAACCCATCTTATGGTGATCTCAATCATTTGGTATCTGCCGTCATGTCAGGTGTAACCACTTGTCTTCGTTTCCCAGGTCAACTCAACTCAGATCTTAGAAAATTGGCGGTTAA
>Erysiphe_polygoni_ex_Polygonum_avicular_HMJAU_PM92245_China
CAGAGTGCGAGGCTCA-GTCGTGGCGTCTGCTGCGTGCTGGGCCGACCCTCCCACCCGTGTCGATTTGTATCTTGTTGCTTTGGCGGG-CCGGGCTACGTCGTCGCTGTCCGCAG-GGACACGCGTCGG---CCGCCCACCGGTTT-CGACTGGAGCGCGCCCGCCAAAGACCCAACC--AAAACTCATGTTGTCTGTGTCGTCTTAGCTTTATAA-T-GAAAATTGAT-AAAACTTTCAACAACGGATCTCTTGGCTCTGGCATCGATGAAGAACGCAGCGAAATGCGATAAGTAATGTGAATTGCAGAATTTAGTGAATCATCGAATCTTTGAACGCACATTGCGCCCCTTGGTATTCCGAGGGGCATGCCTGTTCGAGCGTCATAACA-CCCCCTCCAGCTGCCGTTGTGTGGCTGCGGTGTTGGGGCTCGTCGCG--AAGCGGCGGCCCTTAAAGACAGTGGCGGTCCCGACGTGGGCTCTACGCGTAGTAACTT--GCTTCTCGCGACAGAGTGACGCCTGGTGGCTTGCCAGAACAACCCCTA-TTGGGTCCAGTC----ACAT--GGAT-CACAGGTTGACCTCGAATCAGGTAGGAATACCCGCTGAACTTAAGCATATCAATAAGCGGAGGAAAAGAAACCAACCGGGATTACCTCAGTAACGGCGAGTGAAGCGGTAACAGCTCAAATTTGAAATCTGGCTCCTCTGGAGTCCGAATTGTAATTTGTAGAAGATGCTTTGGGTTGTGGGTTCGGCCTAAGTTCCTTGGAACAGGACGTCATAGAGGGTGAGAATCCCGTATGTGGCCGAGGCCCGCGCCTATGTAAAGCTCTTTCAACGAGTCGAGTTGTTTGGGAATGCAGCTCAAAATGGGTGGTAAATTTCATCTAAAGCTAAATATGGGCCAGAGACCGATAGCGCACAAGTAGAGTGATCGAAAGATGAAAAGCACTTTGGAAAGAGAGTTAAACAGTACGTGAAATTGTTGAAAGGGAAGCGCTTGCACCCAGACTTGGGCGCTGCCGATCACCTTGAGGTCTCCTCGAGTGCACTCGACAGCGCACAGGCCAGCATCGGTTCGGGTGGCTGGATAAAGGCCGTAGGAACGTAGCTCTCTTCGGGGAGTGTTATAGCCTACGGTGCCATGCAGCCCAGCCGGACCGAGGACCGCGCCTTCGGGCTAGGATGCTGGCGTAATGGGTGTAAGCGACCCGTCTTGAAACACGGACCAAGGAGTCTGTGGATTAGTGGCCGATGGCTATCCTGTCC-TAAGACACTTGGGGGAAAGCTCCTGTTGGTAGCCGCCGTCAGGCGTGATCCGGCGGGTAGTCTCCTCCTCTTGCGGGGCGCATGGCACATGCGAGA--TCCGGTCTTTC----CAGGC-TGGGACTTTGTGATGTGGCGGACCGTCCTGTGGGGA----ACTCAGTGGGGGCAATTGGATAGT--AGGCGTGTGTG-TGG--TGAGGCCCG-CGTGGCTTCGC----GCTCT--G-CACCTGCTGTGCCCGGCCGCTT--G-CGGTGGGGCGCCGTCCAGTATCATACTCGGCCTCGTTCGCGAGGTGACGAGGGAGCGTGCTCCCTCGATACGATAGATACCTGGTTGATTCTGCCAGTAGTCATATGCTTGTCTC-------------------------------------------------------------------------------------------------------------------------------------------------------------------------------------------------------------------------------------------------------------------------------------------------------------------------------------------------------------------------------------------------------------------------------------------------------------------------------------------------------------------------------GGTTGTTCCGTCACCAAAAGTTTCAGACACTGTTGTGGAACCCTACAACGCAACCCTTTCCGTTCATCAACTTGTCGAAAACTCTGACGAGACTTTCTGTATTGACAATGAAGCACTCTATGAAATATGTATGAGAACTTTAAAGCTCTCGAATCCATCTTATGGTGATCTCAATCATTTGGTATCTGCCGTCATGTCAGGTGTAACCACTTGTCTTCGTTTCCCAGGTCAACTCAACTCAGATCTTAGAAAATTGGCGGTTAA
>Erysiphe_polygoni_ex_Polygonum_avicular_HMJAU_PM92246_China
CAGAGTGCGAGGCTCA-GTCGTGGCGTCTGCTGCGTGCTGGGCCGACCCTCCCACCCGTGTCGATTTGTATCTTGTTGCTTTGGCGGG-CCGGGCTACGTCGTCGCTGTCCGCAG-GGACACGCGTCGG---CCGCCCACCGGTTT-CGACTGGAGCGCGCCCGCCAAAGACCCAACC--AAAACTCATGTTGTCTGTGTCGTCTTAGCTTTATAA-T-GAAAATTGAT-AAAACTTTCAACAACGGATCTCTTGGCTCTGGCATCGATGAAGAACGCAGCGAAATGCGATAAGTAATGTGAATTGCAGAATTTAGTGAATCATCGAATCTTTGAACGCACATTGCGCCCCTTGGTATTCCGAGGGGCATGCCTGTTCGAGCGTCATAACA-CCCCCTCCAGCTGCCGTTGTGTGGCTGCGGTGTTGGGGCTCGTCGCG--AAGCGGCGGCCCTTAAAGACAGTGGCGGTCCCGACGTGGGCTCTACGCGTAGTAACTT--GCTTCTCGCGACAGAGTGACGCCTGGTGGCTTGCCAGAACAACCCCTA-TTGGGTCCAGTC----ACAT--GGAT-CACAGGTTGACCTCGAATCAGGTAGGAATACCCGCTGAACTTAAGCATATCAATAAGCGGAGGAAAAGAAACCAACCGGGATTACCTCAGTAACGGCGAGTGAAGCGGTAACAGCTCAAATTTGAAATCTGGCTCCTCTGGAGTCCGAATTGTAATTTGTAGAAGATGCTTTGGGTTGTGGGTTCGGCCTAAGTTCCTTGGAACAGGACGTCATAGAGGGTGAGAATCCCGTATGTGGCCGAGGCCCGCGCCTATGTAAAGCTCTTTCAACGAGTCGAGTTGTTTGGGAATGCAGCTCAAAATGGGTGGTAAATTTCATCTAAAGCTAAATATGGGCCAGAGACCGATAGCGCACAAGTAGAGTGATCGAAAGATGAAAAGCACTTTGGAAAGAGAGTTAAACAGTACGTGAAATTGTTGAAAGGGAAGCGCTTGCACCCAGACTTGGGCGCTGCCGATCACCTTGAGGTCTCCTCGAGTGCACTCGACAGCGCACAGGCCAGCATCGGTTCGGGTGGCTGGATAAAGGCCGTAGGAACGTAGCTCTCTTCGGGGAGTGTTATAGCCTACGGTGCCATGCAGCCCAGCCGGACCGAGGACCGCGCCTTCGGGCTAGGATGCTGGCGTAATGGGTGTAAGCGACCCGTCTTGAAACACGGACCAAGGAGTCTGTGGATTAGTGGCCGATGGCTATCCTGTCC-TAAGACACTTGGGGGAAAGCTCCTGTTGGTAGCCGCCGTCAGGCGTGATCCGGCGGGTAGTCTCCTCCTCTTGCGGGGCGCATGGCACATGCGAGA--TCCGGTCTTTC----CAGGC-TGGGACTTTGTGATGTGGCGGACCGTCCTGTGGGGA----ACTCAGTGGGGGCAATTGGATAGT--AGGCGTGTGTG-TGG--TGAGGCCCG-CGTGGCTTCGC----GCTCT--G-CACCTGCTGTGCCCGGCCGCTT--G-CGGTGGGGCGCCGTCCAGTATCATACTCGGCCTCGTTCGCGAGGTGACGAGGGAGCGTGCTCCCTCGATACGATAGATACCTGGTTGATTCTGCCAGTAGTCATATGCTTGTCTCTCTGTCCAGCTGAAACACCTGAAGGACAAGCATGTGGTCTTGTTAAAAATCTAGCGCTTATGTGCTATGTGACAGTTGGCACACCCTGTGATCCTATTATTGAGTTTATGATACAAAGAAATATGGAAGTACTTGAAGAATATGAACCTCTTCGCTCACCTAATGCAACTAAGGTTTTTGTTAATGGTGTTTGGGTCGGCGTTCATCGGGATCCAGCTCATTTAGTCAAGACAGTTCAAAATTTACGTCGGTCTCATTTAATCTCTCATGAGGTCTCTCTGATAAGAGATATTCGAGATAGAGAATTTAAAATATTTACAGATGCAGGTCGTGTGTGTAGACCACTTTTTGTTATTGATAATGATCCTGAGAGCCCTAATCAAGGTAATTTAGTCCTTAATAAAGAACACATTCGTAGGCTCGAGGACGACCAGCATTTAAAAGATATGGACGTAGAGAGTAGAGCTGCTCATGGCTACTTTGGCTTTCAAGGTTTGATTCATTCTGGTGTGGTTGTTCCGTCACCAAAAGTTTCAGACACTGTTGTGGAACCCTACAACGCAACCCTTTCCGTTCATCAACTTGTCGAAAACTCTGACGAGACTTTCTGTATTGACAATGAAGCACTCTATGAAATATGTATGAGAACTTTAAAGCTCTCGAATCCATCTTATGGTGATCTCAATCATTTGGTATCTGCCGTCATGTCAGGTGTAACCACTTGTCTTCGTTTCCCAGGTCAACTCAACTCAGATCTTAGAAAATTGGCGGTTAA
>Erysiphe_polygoni_ex_Polygonum_avicular_HMJAU_PM92247_China
CAGAGTGCGAGGCTCA-GTCGTGGCGTCTGCTGCGTGCTGGGCCGACCCTCCCACCCGTGTCGATTTGTATCTTGTTGCTTTGGCGGG-CCGGGCTACGTCGTCGCTGTCCGCAG-GGACACGCGTCGG---CCGCCCACCGGTTT-CGACTGGAGCGCGCCCGCCAAAGACCCAACC--AAAACTCATGTTGTCTGTGTCGTCTTAGCTTTATAA-T-GAAAATTGAT-AAAACTTTCAACAACGGATCTCTTGGCTCTGGCATCGATGAAGAACGCAGCGAAATGCGATAAGTAATGTGAATTGCAGAATTTAGTGAATCATCGAATCTTTGAACGCACATTGCGCCCCTTGGTATTCCGAGGGGCATGCCTGTTCGAGCGTCATAACA-CCCCCTCCAGCTGCCGTTGTGTGGCTGCGGTGTTGGGGCTCGTCGCG--AAGCGGCGGCCCTTAAAGACAGTGGCGGTCCCGACGTGGGCTCTACGCGTAGTAACTT--GCTTCTCGCGACAGAGTGACGCCTGGTGGCTTGCCAGAACAACCCCTA-TTGGGTCCAGTC----ACAT--GGAT-CACAGGTTGACCTCGAATCAGGTAGGAATACCCGCTGAACTTAAGCATATCAATAAGCGGAGGAAAAGAAACCAACCGGGATTACCTCAGTAACGGCGAGTGAAGCGGTAACAGCTCAAATTTGAAATCTGGCTCCTCTGGAGTCCGAATTGTAATTTGTAGAAGATGCTTTGGGTTGTGGGTTCGGCCTAAGTTCCTTGGAACAGGACGTCATAGAGGGTGAGAATCCCGTATGTGGCCGAGGCCCGCGCCTATGTAAAGCTCTTTCAACGAGTCGAGTTGTTTGGGAATGCAGCTCAAAATGGGTGGTAAATTTCATCTAAAGCTAAATATGGGCCAGAGACCGATAGCGCACAAGTAGAGTGATCGAAAGATGAAAAGCACTTTGGAAAGAGAGTTAAACAGTACGTGAAATTGTTGAAAGGGAAGCGCTTGCACCCAGACTTGGGCGCTGCCGATCACCTTGAGGTCTCCTCGAGTGCACTCGACAGCGCACAGGCCAGCATCGGTTCGGGTGGCTGGATAAAGGCCGTAGGAACGTAGCTCTCTTCGGGGAGTGTTATAGCCTACGGTGCCATGCAGCCCAGCCGGACCGAGGACCGCGCCTTCGGGCTAGGATGCTGGCGTAATGGGTGTAAGCGACCCGTCTTGAAACACGGACCAAGGAGTCTGTGGATTAGTGGCCGATGGCTATCCTGTCC-TAAGACACTTGGGGGAAAGCTCCTGTTGGTAGCCGCCGTCAGGCGTGATCCGGCGGGTAGTCTCCTCCTCTTGCGGGGCGCATGGCACATGCGAGA--TCCGGTCTTTC----CAGGC-TGGGACTTTGTGATGTGGCGGACCGTCCTGTGGGGA----ACTCAGTGGGGGCAATTGGATAGT--AGGCGTGTGTG-TGG--TGAGGCCCG-CGTGGCTTCGC----GCTCT--G-CACCTGCTGTGCCCGGCCGCTT--G-CGGTGGGGCGCCGTCCAGTATCATACTCGGCCTCGTTCGCGAGGTGACGAGGGAGCGTGCTCCCTCGATACGATAGATACCTGGTTGATTCTGCCAGTAGTCATATGCTTGTCTCTCTGTCCAGCTGAAACACCTGAAGGACAAGCATGTGGTCTTGTTAAAAATCTAGCGCTTATGTGCTATGTGACAGTTGGCACACCCTGTGATCCTATTATTGAGTTTATGATACAAAGAAATATGGAAGTACTTGAAGAATATGAACCTCTTCGCTCACCTAATGCAACTAAGGTTTTTGTTAATGGTGTTTGGGTCGGCGTTCATCGGGATCCAGCTCATTTAGTCAAGACAGTTCAAAATTTACGTCGGTCTCATTTAATCTCTCATGAGGTCTCTCTGATAAGAGATATTCGAGATAGAGAATTTAAAATATTTACAGATGCAGGTCGTGTGTGTAGACCACTTTTTGTTATTGATAATGATCCTGAGAGCCCTAATCAAGGTAATTTAGTCCTTAATAAAGAACACATTCGTAGGCTCGAGGACGACCAGCATTTAAAAGATATGGACGTAGAGAGTAGAGCTGCTCATGGCTACTTTGGCTTTCAAGGTTTGATTCATTCTGGTGTGGTTGTTCCGTCACCAAAAGTTTCAGACACTGTTGTGGAACCCTACAACGCAACCCTTTCCGTTCATCAACTTGTCGAAAACTCTGACGAGACTTTCTGTATTGACAATGAAGCACTCTATGAAATATGTATGAGAACTTTAAAGCTCTCGAATCCATCTTATGGTGATCTCAATCATTTGGTATCTGCCGTCATGTCAGGTGTAACCACTTGTCTTCGTTTCCCAGGTCAACTCAACTCAGATCTTAGAAAATTGGCGGTTAA
>Erysiphe_polygoni_ex_Muehlenbeckia_platyclada_FH01122104_USA
------GCGAGGCTCA-GTCGTGGCGTCTGCTGCGTGCTGGGCCGACCCTCCCACCCGTGTCGATTTGTATCTTGTTGCTTTGGCGGG-CCGGGCTACGTCGTCGCTGTCCGCAG-GGACACGCGTCGG---CCGCCCACCGGTTT-CGACTGGAGCGCGCCCGCCAAAGACCCAACC--AAAACTCATGTTGTCTGTGTCGTCTTAGCTTTATAA-T-GAAAATTGAT-AAAACTTTCAACAACGGATCTCTTGGCTCTGGCATCGATGAAGAACGCAGCGAAATGCGATAAGTAATGTGAATTGCAGAATTTAGTGAATCATCGAATCTTTGAACGCACATTGCGCCCCTTGGTATTCCGAGGGGCATGCCTGTTCGAGCGTCATAACA-CCCCCTCCAGCTGCCGTTGTGTGGCTGCGGTGTTGGGGCTCGTCGCG--AAGCGGCGGCCCTTAAAGACAGTGGCGGTCCCGACGTGGGCTCTACGCGTAGTAACTT--GCTTCTCGCGACAGAGTGACGCCTGGTGGCTTGCCAGAACAACCCCTA-TTGGGTCCAGTC----ACAT--GGAT-CACAGGTTGACCTCGAATCAGGTAGGAATACCCGCTGAACTTAAGCATATCAATAAGCGGAGGAAAAGAAACCAACCGGGATTACCTCAGTAACGGCGAGTGAAGCGGTAACAGCTCAAATTTGAAATCTGGCTCCTCTGGAGTCCGAATTGTAATTTGTAGAAGATGCTTTGGGTTGTGGGTTCGGCCTAAGTTCCTTGGAACAGGACGTCATAGAGGGTGAGAATCCCGTATGTGGCCGAGGCCCGCGCCTATGTAAAGCTCTTTCAACGAGTCGAGTTGTTTGGGAATGCAGCTCAAAATGGGTGGTAAATTTCATCTAAAGCTAAATATGGGCCAGAGACCGATAGCGCACAAGTAGAGTGATCGAAAGATGAAAAGCACTTTGGAAAGAGAGTTAAACAGTACGTGAAATTGTTGAAAGGGAAGCGCTTGCACCCAGACTTGGGCGCTGCCGATCACCTTGAGGTCTCCTCGAGTGCACTCGACAGCGCACAGGCCAGCATCGGTTCGGGTGGCTGGATAAAGGCCGTAGGAACGTAGCTCTCTTCGGGGAGTGTTATAGCCTACGGTGCCATGCAGCCCAGCCGGACCGAGGACCGCGCCTTCGGGCTAGGAT---------------------------------------------------------------------------------------------------------------------------------------------------------------------------------------------------------------------------------------------------------------------------------------------------------------------------------------------------------------------------------------------------------------------------------------------------------------------------------CCAGCTGAAACACCTGAAGGACAAGCATGTGGTCTTGTTAAAAATCTAGCGCTTATGTGCTATGTGACAGTTGGCACACCCTGTGATCCTATTATTGAGTTTATGATACAAAGAAATATGGAAGTACTTGAAGAATATGAACCTCTTCGCTCACCTAATGCAACTAAGGTTTTTGTTAATGGTGTTTGGGTCGGCGTTCATCGGGATCCAGCTCATTTAGTCAAGACAGTTCAAAATTTACGTCGGTCTCATTTAATCTCTCATGAGGTCTCTCTGATAAGAGATATTCGAGATAGAGAATTTAAAATATTTACAGATGCAGGTCGTGTGTGTAGACCACTTTTTGTTATTGATAATGATCCTGA-----------------------------------------------------------------------------------------------------------------------------------------------------------------TTTCAGACACTGTTGTGGAACCCTACAACGCAACCCTTTCCGTTCATCAACTTGTCGAAAACTCTGACGAGACTTTCTGTATTGACAATGAAGCACTCTATGAAATATGTATGAGAACTTTAAAGCTCTCGAATCCATCTTATGGTGATCTCAATCATTTGGTATCTGCCGTCATGTCAGGTGTAACCACTTGTCTTCGTTTCCCAGGTCAACTCAACTCAGATCTTAGAAAATTGGCGGTTAA
>Erysiphe_diervillae_var._diervillae_ex_Weigela_florida_CFSZ_50033_China
CAGAGCGTGAGGCTCAGGGCGTAGCATCTGCTGCGTGCTGGGCCAATCCTCCCACCCGTGTCGATTTGTATCTTGTTGCTTTGGCGGG-CCGGGTTACGCCGTCGCTGGCCGCAA-GGACATGCGTAGGCTGCCGCCCACTGGCTT-CGGCTGGAGCGCGCCCGCCAAAGACCTAACC--AAAACTCATGTTGTCTTTGTAGTCTCAGTTATATTA-TTGAA--TTGAT-AAAACTTTCAACAACGGATCTCTTGGCTCTGGCATCGATGAAGAACGCAGCGAAATGCGATAAGTAATGTGAATTGCAGAATTTAGTGAATCATCGAATCTTTGAACGCACATTGCGCCCCTTGGTATTCCGAGGGGCATGCCTGTTCGAGCGTCATAACA-CCCCCTCCAGCTACCTTTGAGTGGCTGCGGTGTTGGGGCACGTCGCG--GTGCGGCGGCTCTAAAAGACAGTGGCGGTCCCGGCGTGGGCTCTACGCGCAGTAACTT--GCTTCTCGCGACAGAGTGACGAC-GGTGGCTTGCCAAAAA--GCC-TA-TTTGTTCCAGTC----ACAT--GGAT-CACAGGTTGACCTCGAATCAGGTAGGAATACCCGCTGAACTTAAGCATATCAATAAGCGGAGGAAAAGAAACCAACCGGGATTACCTCAGTAACGGCGAGTGAAGCGGTAACAGCTCAAATTTGAAATCTGGCTCCTTCGGAGTCCGAGTTGTAATTTGTAGAAGATGCTTTGGGTGTCGGGTTCGGCTTAAGTTCCTTGGAACAGGACGTCATAGAGGGTGAGAATCCCGTATGTGGCCACAGCCCGCGCCTATGTAAAGCTCTTTCGACGAGTCGAGTTGTTTGGGAATGCAGCTCAAAATGGGTGGTAAATTTCATCTAAAGCTAAATATGGGCCAGAGACCGATAGCGCACAAGTAGAGTGATCGAAAGATGAAAAGCACTTTGGAAAGAGAGTTAAACAGTACGTGAAATTGTTGAAAGGGAAGCGCTTGCAACCAGACTTGGGCGCTGCCGATCACCCCGAGTTTT-CTCTGGTGCACTCGACAGCGGACAGGCCAGCATCGGTTCGGGTGGCTGGATAAAGGCCGTAGGAATGTAGTTCCCTTCGGGGCGTGTTATAGCCTACGGTGTCATGCAGCCCAGCCGGACCGAGGACCGCGCCTTCGGGCTAGGATGCTGGCGTAATGGTTGTAAGCGACCCGTCTTGAAACACGGACCAAGGAGTCTGTGGATTAGTGGCCGATGGCTACCCTGACC-TAAGACACTTGGGGGAAAGCTGTTGTTGGTAGCCGCCGTCAGGCGTGATCCAGCGGATAGTCTCCTCCTCTTGCGGGGCGTATGGCGCATGCGAGA--TCCGGCTTTTCTTTGAGAGC-TGGGA-CTTGCCATGTGGCGGACCGTCCTGTGGGGA----ACTCAGTGGGGGCAATTGGATGGT--AGGTGTGAGCT--GG-TTGAAG-CCTTCGTGGCATCGC----GCTCT--A-CATCTGCTGTGCCAGGCCGCTT--G-CGGTCTGGCGCCGTCCAGTATCATATTCGGCCTCGTTCGCGAGGTGACGAGGGAGCGTGCTCTCTCGATACGATAGATACCTGGTTGATTCTGCCAGTAGTCATATGCTTGTCTCTCTGTCCAGCTGAAACACCTGAAGGACAAGCATGTGGTCTTGTTAAAAACTTAGCGCTTATGTGCTATGTGACGGTCGGCACACCTTGTGATCCTATTATTGAGTTTATGATACAAAGAAACATGGAAGTACTTGAGGAATATGAACCTCTCCGCTCACCCAATGCAACTAAGGTTTTTGTTAATGGTGTTTGGGTCGGTGTTCATCGAGATCCAGCTCATTTAGTCAAGACAGTTCAAAATTTACGTCGGTCTCATTTGATCTCTCATGAGGTTTCCTTGATAAGAGATATTCGAGATAGGGAATTTAAAATATTTACAGATGCCGGTCGTGTGTGTAGACCACTTTTTGTAATTGATAATGATCCTGAGAGCCCTAATCAAGGTAATTTAGTTCTTAACAAAGAACATATTCGTAGGCTTGAGGACGATCAGCATTTGAAAGACATGGACGTAGAAAGTAGAGCTGCCCATGGATACTTTGGCTTTCAAGGTTTGATTCATTCTGGTGT------------------------------------------------------------------------------------------------------------------------------------------------------------------------------------------------------------------------------------------------------------------------
>Erysiphe_diervillae_var._diervillae_ex_Weigela_florida_CFSZ_50307_China
CAGAGCGTGAGGCTCAGGGCGTAGCATCTGCTGCGTGCTGGGCCAATCCTCCCACCCGTGTCGATTTGTATCTTGTTGCTTTGGCGGG-CCGGGTTACGCCGTCGCTGGCCGCAA-GGACATGCGTAGGCTGCCGCCCACTGGCTT-CGGCTGGAGCGCGCCCGCCAAAGACCTAACC--AAAACTCATGTTGTCTTTGTAGTCTCAGTTATATTA-TTGAA--TTGAT-AAAACTTTCAACAACGGATCTCTTGGCTCTGGCATCGATGAAGAACGCAGCGAAATGCGATAAGTAATGTGAATTGCAGAATTTAGTGAATCATCGAATCTTTGAACGCACATTGCGCCCCTTGGTATTCCGAGGGGCATGCCTGTTCGAGCGTCATAACA-CCCCCTCCAGCTACCTTTGAGTGGCTGCGGTGTTGGGGCACGTCGCG--GTGCGGCGGCTCTAAAAGACAGTGGCGGTCCCGGCGTGGGCTCTACGCGCAGTAACTT--GCTTCTCGCGACAGAGTGACGAC-GGTGGCTTGCCAAAAA--GCC-TA-TTTGTTCCAGTC----ACAT--GGAT-CACAGGTTGACCTCGAATCAGGTAGGAATACCCGCTGAACTTAAGCATATCAATAAGCGGAGGAAAAGAAACCAACCGGGATTACCTCAGTAACGGCGAGTGAAGCGGTAACAGCTCAAATTTGAAATCTGGCTCCTTCGGAGTCCGAGTTGTAATTTGTAGAAGATGCTTTGGGTGTCGGGTTCGGCTTAAGTTCCTTGGAACAGGACGTCATAGAGGGTGAGAATCCCGTATGTGGCCACAGCCCGCGCCTATGTAAAGCTCTTTCGACGAGTCGAGTTGTTTGGGAATGCAGCTCAAAATGGGTGGTAAATTTCATCTAAAGCTAAATATGGGCCAGAGACCGATAGCGCACAAGTAGAGTGATCGAAAGATGAAAAGCACTTTGGAAAGAGAGTTAAACAGTACGTGAAATTGTTGAAAGGGAAGCGCTTGCAACCAGACTTGGGCGCTGCCGATCACCCCGAGTTTT-CTCTGGTGCACTCGACAGCGGACAGGCCAGCATCGGTTCGGGTGGCTGGATAAAGGCCGTAGGAATGTAGTTCCCTTCGGGGCGTGTTATAGCCTACGGTGTCATGCAGCCCAGCCGGACCGAGGACCGCGCCTTCGGGCTAGGATGCTGGCGTAATGGTTGTAAGCGACCCGTCTTGAAACACGGACCAAGGAGTCTGTGGATTAGTGGCCGATGGCTACCCTGACC-TAAGACACTTGGGGGAAAGCTGTTGTTGGTAGCCGCCGTCAGGCGTGATCCAGCGGATAGTCTCCTCCTCTTGCGGGGCGTATGGCGCATGCGAGA--TCCGGCTTTTCTTTGAGAGC-TGGGA-CTTGCCATGTGGCGGACCGTCCTGTGGGGA----ACTCAGTGGGGGCAATTGGATGGT--AGGTGTGAGCT--GG-TTGAAG-CCTTCGTGGCATCGC----GCTCT--A-CATCTGCTGTGCCAGGCCGCTT--G-CGGTCTGGCGCCGTCCAGTATCATATTCGGCCTCGTTCGCGAGGTGACGAGGGAGCGTGCTCTCTCGATACGATAGATACCTGGTTGATTCTGCCAGTAGTCATATGCTTGTCTCTCTGTCCAGCTGAAACACCTGAAGGACAAGCATGTGGTCTTGTTAAAAACTTAGCGCTTATGTGCTATGTGACGGTCGGCACACCTTGTGATCCTATTATTGAGTTTATGATACAAAGAAACATGGAAGTACTTGAGGAATATGAACCTCTCCGCTCACCCAATGCAACTAAGGTTTTTGTTAATGGTGTTTGGGTCGGTGTTCATCGAGATCCAGCTCATTTAGTCAAGACAGTTCAAAATTTACGTCGGTCTCATTTGATCTCTCATGAGGTTTCCTTGATAAGAGATATTCGAGATAGGGAATTTAAAATATTTACAGATGCCGGTCGTGTGTGTAGACCACTTTTTGTAATTGATAATGATCCTGAGAGCCCTAATCAAGGTAATTTAGTTCTTAACAAAGAACATATTCGTAGGCTTGAGGACGATCAGCATTTGAAAGACATGGACGTAGAAAGTAGAGCTGCCCATGGATACTTTGGCTTTCAAGGTTTGATTCATTCTGGTGT------------------------------------------------------------------------------------------------------------------------------------------------------------------------------------------------------------------------------------------------------------------------
>Erysiphe_paeoniae_ex_Paeonia_lactiflora_HMJAU_PM92258_China
CAGAGCGTGAGGTCCA-GTCGTGGCGTCTGCCGCGTGCTGGGCCGACCCTCCCACCCGTGTCGATATGTATCTTGTTGCTTTGGCGGG-CCGGGCTGTGTCGTCGCTGCCCGCAA-GGACATGCGTCGT---CCGCCCACCGGTTT-CGGCTGGAGCGCGTCCGCCAAAGACCCAATC--AAAACTCATGTTGTCTATGTAGTCTCAGCTTTATTA-TT--AAATTGAT-AAAACTTTCAACAACGGATCTCTTGGCTCTGGCATCGATGAAGAACGCAGCGAAATGCGATAAGTAATGTGAATTGCAGAATTTAGTGAATCATCGAATCTTTGAACGCACATTGCGCCCCTTGGTATTCCGAGGGGCATGCCTGTTCGAGCGTCATAACA-CCCCCTCCAGCTGCCTTTGTGTGGTTGCGGTGTTGGGGCACGTCGCA--GTGCGGCGGCTCTTAAAAATAGTGGCGGTCTCGGCGTGGGCTCTACGCGTAGTAACTT--GCTTCTCGCGACAGAGTGACGAC-GGTGGCTTGCCAAAA---CCTCTA-TTTGTTCCAGTC----ACAT--GGAT-CACAGGTTGACCTCGAATCAGGTAGGAATACCCGCTGAACTTAAGCATATCAATAAGCGGAGGAAAAGAAACCAACCGGGATTACCTCAGTAACGGCGAGTGAAGCGGTAACAGCTCAAATTTGAAATCTGGCTCCTTTGGAGTCCGAGTTGTAATTTGTAGAAGATGCTTTGGGTTGTGGGTTCGGCCTAAGTTCCTTGGAATAGGACGTCATAGAGGGTGAGAATCCCGTATGTGGCCGAGGCCTGCGCCTGTGTAAAGCTCTTTCGACGAGTCGAGTTGTTTGGGAATGCAGCTCAAAATGGGTGGTAAATTTCATCTAAAGCTAAATATGGGCCAGAGACCGATAGCGCACAAGTAGAGTGATCGAAAGATGAAAAGCACTTTGGAAAGAGAGTTAAACAGTACGTGAAATTGTTGAAAGGGAAGCGTTTGCAACCAGACTTGGGCACTGCCGATCACCCTGAGTTCT-CTCAGGTGCACTCGACAGCGCACAGGCCAGCATCGGTTCGGGTGGCTGGATAAAGGCCGTAGGAACGTAGCTCCCCTCGGGGAGTGTTATAGCCTACGGTGCCATGCAGCCCAGCCGGACCGAGGACCGCGCCTTCGGGCTAGGATGCTGGCGTAATGGTTGTAAGCGACCCGTCTTGAAACACGGACCAAGGAGTCTGTGGATTAGTGGCCGATGGCTACCCTGACC-TAAGACACTTGGGGGAAAGCTTCTGCTGGTAGCCGCCGTGAGGCGTGATCCAGCAGGCAGTCTCCTCCTCTTGCGGGGCGTATGGCGCATGCGAGCTTTTAAGCCTTTC----CAGGCGTTGAA-CTTGCCATGTGGCGGACCGCCCTGTGGGGA----ACTCAGTGGGGGCAATTGGATAGC--AGGTGTGGGTT-TGG--TGACGCTCTT-GCGGCATCGC----GCTCC--G-CAGCTGCTGTGCCAGGCCGCTCTTG-CGGTCTGGCACCGTCCAGTATCACATTCGGCCTCGTTCGCGAGGTGACGGGGGAGCGTGCTCCTTCGACATGATAGATACCTGGTTGATTCTGCCAGTAGTCATATGCTTGTCTCTCTGTCCAGCTGAAACGCCTGAAGGACAAGCGTGTGGTCTTGTCAAAAACTTAGCGCTCATGTGCTATGTGACGGTTGGTACACCTTGTGATCCTATTATTGAGTTTATGATACAAAGAAACATGGAAGTACTTGAGGAATATGAACCCCTCCGCTCACCTAATGCAACTAAGGTTTTTGTAAATGGTGTTTGGGTCGGCGTTCATCGAGATCCAGCTCATTTAGTTAAGACAGTTCAAAATTTACGTCGGTCTCATTTAATCTCTCACGAGGTTTCCCTGATAAGAGATATTCGAGATAGGGAATTTAAAATATTTACAGATGCAGGTCGTGTCTGTAGACCACTTTTTGTTATTGACAATGATCCTGAGAGCCCTAATCAAGGTAATCTAGTTCTTAATAAAGAACACATTCGTAGGCTTGAGGACGATCAGCATTTAAAGGATATGGACGTAGAGAGTAGAGCTGCTCACGGATACTTTGGCTTTCAAGGTTTGATTCACTCTGGGGTGGTTGTTCCGTCACCAAAAGTATCAGATACTGTTGTAGAGCCCTACAACGCAACCCTCTCTGTTCATCAACTTGTCGAAAACTCCGACGAGACTTTCTGTATTGACAATGAAGCACTCTATGAAATATGTATGAGAACCTTAAAGCTCTCGAATCCATCTTATGGTGATCTCAATCACTTGGTATCTGCAGTCATGTCGGGTGTAACCACCTGTCTTCGTTTCCCTGGTCAACTCAATTCAGATCTTAGAAAACTAGCGGTCAA
>Erysiphe_paeoniae_ex_Paeonia_lactiflora_HMJAU_PM92259_China
CAGAGCGTGAGGTCCA-GTCGTGGCGTCTGCCGCGTGCTGGGCCGACCCTCCCACCCGTGTCGATATGTATCTTGTTGCTTTGGCGGG-CCGGGCTGTGTCGTCGCTGCCCGCAA-GGACATGCGTCGT---CCGCCCACCGGTTT-CGGCTGGAGCGCGTCCGCCAAAGACCCAATC--AAAACTCATGTTGTCTATGTAGTCTCAGCTTTATTA-TT--AAATTGAT-AAAACTTTCAACAACGGATCTCTTGGCTCTGGCATCGATGAAGAACGCAGCGAAATGCGATAAGTAATGTGAATTGCAGAATTTAGTGAATCATCGAATCTTTGAACGCACATTGCGCCCCTTGGTATTCCGAGGGGCATGCCTGTTCGAGCGTCATAACA-CCCCCTCCAGCTGCCTTTGTGTGGTTGCGGTGTTGGGGCACGTCGCA--GTGCGGCGGCTCTTAAAAATAGTGGCGGTCTCGGCGTGGGCTCTACGCGTAGTAACTT--GCTTCTCGCGACAGAGTGACGAC-GGTGGCTTGCCAAAA---CCTCTA-TTTGTTCCAGTC----ACAT--GGAT-CACAGGTTGACCTCGAATCAGGTAGGAATACCCGCTGAACTTAAGCATATCAATAAGCGGAGGAAAAGAAACCAACCGGGATTACCTCAGTAACGGCGAGTGAAGCGGTAACAGCTCAAATTTGAAATCTGGCTCCTTTGGAGTCCGAGTTGTAATTTGTAGAAGATGCTTTGGGTTGTGGGTTCGGCCTAAGTTCCTTGGAATAGGACGTCATAGAGGGTGAGAATCCCGTATGTGGCCGAGGCCTGCGCCTGTGTAAAGCTCTTTCGACGAGTCGAGTTGTTTGGGAATGCAGCTCAAAATGGGTGGTAAATTTCATCTAAAGCTAAATATGGGCCAGAGACCGATAGCGCACAAGTAGAGTGATCGAAAGATGAAAAGCACTTTGGAAAGAGAGTTAAACAGTACGTGAAATTGTTGAAAGGGAAGCGTTTGCAACCAGACTTGGGCACTGCCGATCACCCTGAGTTCT-CTCAGGTGCACTCGACAGCGCACAGGCCAGCATCGGTTCGGGTGGCTGGATAAAGGCCGTAGGAACGTAGCTCCCCTCGGGGAGTGTTATAGCCTACGGTGCCATGCAGCCCAGCCGGACCGAGGACCGCGCCTTCGGGCTAGGATGCTGGCGTAATGGTTGTAAGCGACCCGTCTTGAAACACGGACCAAGGAGTCTGTGGATTAGTGGCCGATGGCTACCCTGACC-TAAGACACTTGGGGGAAAGCTTCTGCTGGTAGCCGCCGTGAGGCGTGATCCAGCAGGCAGTCTCCTCCTCTTGCGGGGCGTATGGCGCATGCGAGCTTTTAAGCCTTTC----CAGGCGTTGAA-CTTGCCATGTGGCGGACCGCCCTGTGGGGA----ACTCAGTGGGGGCAATTGGATAGC--AGGTGTGGGTT-TGG--TGACGCTCTT-GCGGCATCGC----GCTCC--G-CAGCTGCTGTGCCAGGCCGCTCTTG-CGGTCTGGCACCGTCCAGTATCACATTCGGCCTCGTTCGCGAGGTGACGGGGGAGCGTGCTCCTTCGACATGATAGATACCTGGTTGATTCTGCCAGTAGTCATATGCTTGTCTC-------------------------------------------------------------------------------------------------------------------------------------------------------------------------------------------------------------------------------------------------------------------------------------------------------------------------------------------------------------------------------------------------------------------------------------------------------------------------------------------------------------------------------GGTTGTTCCGTCACCAAAAGTATCAGATACTGTTGTAGAGCCCTACAACGCAACCCTCTCTGTTCATCAACTTGTCGAAAACTCCGACGAGACTTTCTGTATTGACAATGAAGCACTCTATGAAATATGTATGAGAACCTTAAAGCTCTCGAATCCATCTTATGGTGATCTCAATCACTTGGTATCTGCAGTCATGTCGGGTGTAACCACCTGTCTTCGTTTCCCTGGTCAACTCAATTCAGATCTTAGAAAACTAGCGGTCAA
>Erysiphe_paeoniae_ex_Paeonia_lactiflora_HMJAU_PM92262_China
CAGAGCGTGAGGTCCA-GTCGTGGCGTCTGCCGCGTGCTGGGCCGACCCTCCCACCCGTGTCGATATGTATCTTGTTGCTTTGGCGGG-CCGGGCTGTGTCGTCGCTGCCCGCAA-GGACATGCGTCGT---CCGCCCACCGGTTT-CGGCTGGAGCGCGTCCGCCAAAGACCCAATC--AAAACTCATGTTGTCTATGTAGTCTCAGCTTTATTA-TT--AAATTGAT-AAAACTTTCAACAACGGATCTCTTGGCTCTGGCATCGATGAAGAACGCAGCGAAATGCGATAAGTAATGTGAATTGCAGAATTTAGTGAATCATCGAATCTTTGAACGCACATTGCGCCCCTTGGTATTCCGAGGGGCATGCCTGTTCGAGCGTCATAACA-CCCCCTCCAGCTGCCTTTGTGTGGTTGCGGTGTTGGGGCACGTCGCA--GTGCGGCGGCTCTTAAAAATAGTGGCGGTCTCGGCGTGGGCTCTACGCGTAGTAACTT--GCTTCTCGCGACAGAGTGACGAC-GGTGGCTTGCCAAAA---CCTCTA-TTTGTTCCAGTC----ACAT--GGAT-CACAGGTTGACCTCGAATCAGGTAGGAATACCCGCTGAACTTAAGCATATCAATAAGCGGAGGAAAAGAAACCAACCGGGATTACCTCAGTAACGGCGAGTGAAGCGGTAACAGCTCAAATTTGAAATCTGGCTCCTTTGGAGTCCGAGTTGTAATTTGTAGAAGATGCTTTGGGTTGTGGGTTCGGCCTAAGTTCCTTGGAATAGGACGTCATAGAGGGTGAGAATCCCGTATGTGGCCGAGGCCTGCGCCTGTGTAAAGCTCTTTCGACGAGTCGAGTTGTTTGGGAATGCAGCTCAAAATGGGTGGTAAATTTCATCTAAAGCTAAATATGGGCCAGAGACCGATAGCGCACAAGTAGAGTGATCGAAAGATGAAAAGCACTTTGGAAAGAGAGTTAAACAGTACGTGAAATTGTTGAAAGGGAAGCGTTTGCAACCAGACTTGGGCACTGCCGATCACCCTGAGTTCT-CTCAGGTGCACTCGACAGCGCACAGGCCAGCATCGGTTCGGGTGGCTGGATAAAGGCCGTAGGAACGTAGCTCCCCTCGGGGAGTGTTATAGCCTACGGTGCCATGCAGCCCAGCCGGACCGAGGACCGCGCCTTCGGGCTAGGATGCTGGCGTAATGGTTGTAAGCGACCCGTCTTGAAACACGGACCAAGGAGTCTGTGGATTAGTGGCCGATGGCTACCCTGACC-TAAGACACTTGGGGGAAAGCTTCTGCTGGTAGCCGCCGTGAGGCGTGATCCAGCAGGCAGTCTCCTCCTCTTGCGGGGCGTATGGCGCATGCGAGCTTTTAAGCCTTTC----CAGGCGTTGAA-CTTGCCATGTGGCGGACCGCCCTGTGGGGA----ACTCAGTGGGGGCAATTGGATAGC--AGGTGTGGGTT-TGG--TGACGCTCTT-GCGGCATCGC----GCTCC--G-CAGCTGCTGTGCCAGGCCGCTCTTG-CGGTCTGGCACCGTCCAGTATCACATTCGGCCTCGTTCGCGAGGTGACGGGGGAGCGTGCTCCTTCGACATGATAGATACCTGGTTGATTCTGCCAGTAGTCATATGCTTGTCTCTCTGTCCAGCTGAAACGCCTGAAGGACAAGCGTGTGGTCTTGTCAAAAACTTAGCGCTCATGTGCTATGTGACGGTTGGTACACCTTGTGATCCTATTATTGAGTTTATGATACAAAGAAACATGGAAGTACTTGAGGAATATGAACCCCTCCGCTCACCTAATGCAACTAAGGTTTTTGTAAATGGTGTTTGGGTCGGCGTTCATCGAGATCCAGCTCATTTAGTTAAGACAGTTCAAAATTTACGTCGGTCTCATTTAATCTCTCACGAGGTTTCCCTGATAAGAGATATTCGAGATAGGGAATTTAAAATATTTACAGATGCAGGTCGTGTCTGTAGACCACTTTTTGTTATTGACAATGATCCTGAGAGCCCTAATCAAGGTAATCTAGTTCTTAATAAAGAACACATTCGTAGGCTTGAGGACGATCAGCATTTAAAGGATATGGACGTAGAGAGTAGAGCTGCTCACGGATACTTTGGCTTTCAAGGTTTGATTCACTCTGGGGTGGTTGTTCCGTCACCAAAAGTATCAGATACTGTTGTAGAGCCCTACAACGCAACCCTCTCTGTTCATCAACTTGTCGAAAACTCCGACGAGACTTTCTGTATTGACAATGAAGCACTCTATGAAATATGTATGAGAACCTTAAAGCTCTCGAATCCATCTTATGGTGATCTCAATCACTTGGTATCTGCAGTCATGTCGGGTGTAACCACCTGTCTTCGTTTCCCTGGTCAACTCAATTCAGATCTTAGAAAACTAGCGGTCAA
>Erysiphe_paeoniae_ex_Paeonia_lactiflora_HMJAU_PM92260_China
CAGAGCGTGAGGTCCA-GTCGTGGCGTCTGCCGCGTGCTGGGCCGACCCTCCCACCCGTGTCGATATGTATCTTGTTGCTTTGGCGGG-CCGGGCTGTGTCGTCGCTGCCCGCAA-GGACATGCGTCGT---CCGCCCACCGGTTT-CGGCTGGAGCGCGTCCGCCAAAGACCCAATC--AAAACTCATGTTGTCTATGTAGTCTCAGCTTTATTA-TT--AAATTGAT-AAAACTTTCAACAACGGATCTCTTGGCTCTGGCATCGATGAAGAACGCAGCGAAATGCGATAAGTAATGTGAATTGCAGAATTTAGTGAATCATCGAATCTTTGAACGCACATTGCGCCCCTTGGTATTCCGAGGGGCATGCCTGTTCGAGCGTCATAACA-CCCCCTCCAGCTGCCTTTGTGTGGTTGCGGTGTTGGGGCACGTCGCA--GTGCGGCGGCTCTTAAAAATAGTGGCGGTCTCGGCGTGGGCTCTACGCGTAGTAACTT--GCTTCTCGCGACAGAGTGACGAC-GGTGGCTTGCCAAAA---CCTCTA-TTTGTTCCAGTC----ACAT--GGAT-CACAGGTTGACCTCGAATCAGGTAGGAATACCCGCTGAACTTAAGCATATCAATAAGCGGAGGAAAAGAAACCAACCGGGATTACCTCAGTAACGGCGAGTGAAGCGGTAACAGCTCAAATTTGAAATCTGGCTCCTTTGGAGTCCGAGTTGTAATTTGTAGAAGATGCTTTGGGTTGTGGGTTCGGCCTAAGTTCCTTGGAATAGGACGTCATAGAGGGTGAGAATCCCGTATGTGGCCGAGGCCTGCGCCTGTGTAAAGCTCTTTCGACGAGTCGAGTTGTTTGGGAATGCAGCTCAAAATGGGTGGTAAATTTCATCTAAAGCTAAATATGGGCCAGAGACCGATAGCGCACAAGTAGAGTGATCGAAAGATGAAAAGCACTTTGGAAAGAGAGTTAAACAGTACGTGAAATTGTTGAAAGGGAAGCGTTTGCAACCAGACTTGGGCACTGCCGATCACCCTGAGTTCT-CTCAGGTGCACTCGACAGCGCACAGGCCAGCATCGGTTCGGGTGGCTGGATAAAGGCCGTAGGAACGTAGCTCCCCTCGGGGAGTGTTATAGCCTACGGTGCCATGCAGCCCAGCCGGACCGAGGACCGCGCCTTCGGGCTAGGATGCTGGCGTAATGGTTGTAAGCGACCCGTCTTGAAACACGGACCAAGGAGTCTGTGGATTAGTGGCCGATGGCTACCCTGACC-TAAGACACTTGGGGGAAAGCTTCTGCTGGTAGCCGCCGTGAGGCGTGATCCAGCAGGCAGTCTCCTCCTCTTGCGGGGCGTATGGCGCATGCGAGCTTTTAAGCCTTTC----CAGGCGTTGAA-CTTGCCATGTGGCGGACCGCCCTGTGGGGA----ACTCAGTGGGGGCAATTGGATAGC--AGGTGTGGGTT-TGG--TGACGCTCTT-GCGGCATCGC----GCTCC--G-CAGCTGCTGTGCCAGGCCGCTCTTG-CGGTCTGGCACCGTCCAGTATCACATTCGGCCTCGTTCGCGAGGTGACGGGGGAGCGTGCTCCTTCGACATGATAGATACCTGGTTGATTCTGCCAGTAGTCATATGCTTGTCTC-------------------------------------------------------------------------------------------------------------------------------------------------------------------------------------------------------------------------------------------------------------------------------------------------------------------------------------------------------------------------------------------------------------------------------------------------------------------------------------------------------------------------------------------------------------------------------------------------------------------------------------------------------------------------------------------------------------------------------------------------------------------------------------------------------
>Erysiphe_paeoniae_ex_Paeonia_lactiflora_HMJAU_PM92261_China
CAGAGCGTGAGGTCCA-GTCGTGGCGTCTGCCGCGTGCTGGGCCGACCCTCCCACCCGTGTCGATATGTATCTTGTTGCTTTGGCGGG-CCGGGCTGTGTCGTCGCTGCCCGCAA-GGACATGCGTCGT---CCGCCCACCGGTTT-CGGCTGGAGCGCGTCCGCCAAAGACCCAATC--AAAACTCATGTTGTCTATGTAGTCTCAGCTTTATTA-TT--AAATTGAT-AAAACTTTCAACAACGGATCTCTTGGCTCTGGCATCGATGAAGAACGCAGCGAAATGCGATAAGTAATGTGAATTGCAGAATTTAGTGAATCATCGAATCTTTGAACGCACATTGCGCCCCTTGGTATTCCGAGGGGCATGCCTGTTCGAGCGTCATAACA-CCCCCTCCAGCTGCCTTTGTGTGGTTGCGGTGTTGGGGCACGTCGCA--GTGCGGCGGCTCTTAAAAATAGTGGCGGTCTCGGCGTGGGCTCTACGCGTAGTAACTT--GCTTCTCGCGACAGAGTGACGAC-GGTGGCTTGCCAAAA---CCTCTA-TTTGTTCCAGTC----ACAT--GGAT-CACAGGTTGACCTCGAATCAGGTAGGAATACCCGCTGAACTTAAGCATATCAATAAGCGGAGGAAAAGAAACCAACCGGGATTACCTCAGTAACGGCGAGTGAAGCGGTAACAGCTCAAATTTGAAATCTGGCTCCTTTGGAGTCCGAGTTGTAATTTGTAGAAGATGCTTTGGGTTGTGGGTTCGGCCTAAGTTCCTTGGAATAGGACGTCATAGAGGGTGAGAATCCCGTATGTGGCCGAGGCCTGCGCCTGTGTAAAGCTCTTTCGACGAGTCGAGTTGTTTGGGAATGCAGCTCAAAATGGGTGGTAAATTTCATCTAAAGCTAAATATGGGCCAGAGACCGATAGCGCACAAGTAGAGTGATCGAAAGATGAAAAGCACTTTGGAAAGAGAGTTAAACAGTACGTGAAATTGTTGAAAGGGAAGCGTTTGCAACCAGACTTGGGCACTGCCGATCACCCTGAGTTCT-CTCAGGTGCACTCGACAGCGCACAGGCCAGCATCGGTTCGGGTGGCTGGATAAAGGCCGTAGGAACGTAGCTCCCCTCGGGGAGTGTTATAGCCTACGGTGCCATGCAGCCCAGCCGGACCGAGGACCGCGCCTTCGGGCTAGGATGCTGGCGTAATGGTTGTAAGCGACCCGTCTTGAAACACGGACCAAGGAGTCTGTGGATTAGTGGCCGATGGCTACCCTGACC-TAAGACACTTGGGGGAAAGCTTCTGCTGGTAGCCGCCGTGAGGCGTGATCCAGCAGGCAGTCTCCTCCTCTTGCGGGGCGTATGGCGCATGCGAGCTTTTAAGCCTTTC----CAGGCGTTGAA-CTTGCCATGTGGCGGACCGCCCTGTGGGGA----ACTCAGTGGGGGCAATTGGATAGC--AGGTGTGGGTT-TGG--TGACGCTCTT-GCGGCATCGC----GCTCC--G-CAGCTGCTGTGCCAGGCCGCTCTTG-CGGTCTGGCACCGTCCAGTATCACATTCGGCCTCGTTCGCGAGGTGACGGGGGAGCGTGCTCCTTCGACATGATAGATACCTGGTTGATTCTGCCAGTAGTCATATGCTTGTCTC-------------------------------------------------------------------------------------------------------------------------------------------------------------------------------------------------------------------------------------------------------------------------------------------------------------------------------------------------------------------------------------------------------------------------------------------------------------------------------------------------------------------------------------------------------------------------------------------------------------------------------------------------------------------------------------------------------------------------------------------------------------------------------------------------------
>Erysiphe_paeoniae_ex_Paeonia_lactiflora_FH01131083_USA
CAGAGCGTGAGGTCCA-GTCGTGGCGTCTGCCGCGTGCTGGGCCGACCCTCCCACCCGTGTCGATATGTATCTTGTTGCTTTGGCGGG-CCGGGCTGTGTCGTCGCTGCCCGCAA-GGACATGCGTCGT---CCGCCCACCGGTTT-CGGCTGGAGCGCGTCCGCCAAAGACCTAATC--AAAACTCATGTTGTCTATGTAGTCTCAGCTTTATTA-TT--AAATTGAT-AAAACTTTCAACAACGGATCTCTTGGCTCTGGCATCGATGAAGAACGCAGCGAAATGCGATAAGTAATGTGAATTGCAGAATTTAGTGAATCATCGAATCTTTGAACGCACATTGCGCCCCTTGGTATTCCGAGGGGCATGCCTGTTCGAGCGTCATAACA-CCCCCTCCAGCTGCCTTTGTGTGGTTGCGGTGTTGGGGCACGTCGCA--GTGCGGCGGCTCTTAAAAATAGTGGCGGTCTCGGCGTGGGCTCTACGCGTAGTAACTT--GCTTCTCGCGACAGAGTGACGAC-GGTGGCTTGCCAAAA---CCTCTA-TTTGTTCCAGTC----ACAT--GGAT-CACAGGTTGACCTCGAATCAGGTAGGAATACCCGCTGAACTTAAGCATATCAATAAGCGGAGGAAAAGAAACCAACCGGGATTACCTCAGTAACGGCGAGTGAAGCGGTAACAGCTCAAATTTGAAATCTGGCTCCTTTGGAGTCCGAGTTGTAATTTGTAGAAGATGCTTTGGGTTGTGGGTTCGGCCTAAGTTCCTTGGAATAGGACGTCATAGAGGGTGAGAATCCCGTATGTGGCCGAGGCCTGCGCCTGTGTAAAGCTCTTTCGACGAGTCGAGTTGTTTGGGAATGCAGCTCAAAATGGGTGGTAAATTTCATCTAAAGCTAAATATGGGCCAGAGACCGATAGCGCACAAGTAGAGTGATCGAAAGATGAAAAGCACTTTGGAAAGAGAGTTAAACAGTACGTGAAATTGTTGAAAGGGAAGCGTTTGCAACCAGACTTGGGCACTGCCGATCACCCTGAGTTCT-CTCAGGTGCACTCGACAGCGCACAGGCCAGCATCGGTTCGGGTGGCTGGATAAAGGCCGTAGGAACGTAGCTCCCCTCGGGGAGTGTTATA-----------------------------------------------------------------------------------------------------------------------------------------------------------------------------------------------------------------------------------------------------------------------------------------------------------------------------------------------------------------------------------------------------------------------------------------------------------------------------------------------------------------------------------TCTGTCCAGCTGAAACGCCTGAAGGACAAGCGTGTGGTCTTGTCAAAAACTTAGCGCTCATGTGCTATGTGACGGTTGGTACACCTTGTGATCCTATTATTGAGTTTATGATACAAAGAAACATGGAAGTACTTGAGGAATATGAACCCCTCCGCTCACCTAATGCAACTAAGGTTTTTGTAAATGGTGTTTGGGTCGGCGTTCATCGAGATCCAGCTCATTTAGTTAAGACAGTTCAAAATTTACGTCGGTCTCATTTAATCTCTCACGAGGTTTCCCTGATAAGAGATATTCGAGATAGGGAATTTAAAATATTTACAGATGCAGGTCGTGTCTGTAGACCACTTTTTGTTATTGACAATGATCCTGAGAGCCCTAATCAAGGTAATCTAGTTCTTAATAAAGAACACATTCGTAGGCTTGAGGACGATCAGCATTTAAAGGATATGGACGTAGAGAGTAGAGCTGCTCACGGATACTTTGGCTTTCAAGGTTTGATTCACTCTGGGGTGGTTGTTCCGTCACCAAAAGTATCAGATACTGTTGTAGAGCCCTACAACGCAACCCTCTCTGTTCATCAACTTGTCGAAAACTCCGACGAGACTTTCTGTATTGACAATGAAGCACTCTATGAAATATGTATGAGAACCTTAAAGCTCTCGAATCCATCTTATGGTGATCTCAATCACTTGGTATCTGCAGTCATGTCGGGTGTAACCACCTGTCTTCGTTTCCCTGGTCAACTCAATTCAGATCTTAGAAAACTAGCGGTCAA
>Erysiphe_paeoniae_ex_Paeonia_sp._FH01131084_USA
CAGAGCGTGAGGTCCA-GTCGTGGCGTCTGCCGCGTGCTGGGCCGACCCTCCCACCCGTGTCGATATGTATCTTGTTGCTTTGGCGGG-CCGGGCTGTGTCGTCGCTGCCCGCAA-GGACATGCGTCGT---CCGCCCACCGGTTT-CGGCTGGAGCGCGTCCGCCAAAGACCCAATC--AAAACTCATGTTGTCTATGTAGTCTCAGCTTTATTA-TT--AAATTGAT-AAAACTTTCAACAACGGATCTCTTGGCTCTGGCATCGATGAAGAACGCAGCGAAATGCGATAAGTAATGTGAATTGCAGAATTTAGTGAATCATCGAATCTTTGAACGCACATTGCGCCCCTTGGTATTCCGAGGGGCATGCCTGTTCGAGCGTCATAACA-CCCCCTCCAGCTGCCTTTGTGTGGTTGCGGTGTTGGGGCACGTCGCA--GTGCGGCGGCTCTTAAAAATAGTGGCGGTCTCGGCGTGGGCTCTACGCGTAGTAACTT--GCTTCTCGCGACAGAGTGACGAC-GGTGGCTTGCCAAAA---CCTCTA-TTTGTTCCAGTC----ACAT--GGAT-CACAGGTTGACCTCGAATCAGGTAGGAATACCCGCTGAACTTAAGCATATCAATAAGCGGAGGAAAAGAAACCAACCGGGATTACCTCAGTAACGGCGAGTGAAGCGGTAACAGCTCAAATTTGAAATCTGGCTCCTTTGGAGTCCGAGTTGTAATTTGTAGAAGATGCTTTGGGTTGTGGGTTCGGCCTAAGTTCCTTGGAATAGGACGTCATAGAGGGTGAGAATCCCGTATGTGGCCGAGGCCTGCGCCTGTGTAAAGCTCTTTCGACGAGTCGAGTTGTTTGGGAATGCAGCTCAAAATGGGTGGTAAATTTCATCTAAAGCTAAATATGGGCCAGAGACCGATAGCGCACAAGTAGAGTGAT----------------------------------------------------------------------------------------------------------------------------------------------------------------------------------------------------------------------------------------------------------------------------------------------------------------------------------------------------------------------------------------------------------------------------------------------------------------------------------------------------------------------------------------------------------------------------------------------------------------------------------------------------------------------------------------------------------------------------------------TCTGTCCAGCTGAAACGCCTGAAGGACAAGCGTGTGGTCTTGTCAAAAACTTAGCGCTCATGTGCTATGTGACGGTTGGTACACCTTGTGATCCTATTATTGAGTTTATGATACAAAGAAACATGGAAGTACTTGAGGAATATGAACCCCTCCGCTCACCTAATGCAACTAAGGTTTTTGTAAATGGTGTTTGGGTCGGCGTTCATCGAGATCCAGCTCATTTAGTTAAGACAGTTCAAAATTTACGTCGGTCTCATTTAATCTCTCACGAGGTTTCCCTGATAAGAGATATTCGAGATAGGGAATTTAAAATATTTACAGATGCAGGTCGTGTCTGTAGACCACTTTTTGTTATTGACAATGATCCTGAGAGCCCTAATCAAGGTAATCTAGTTCTTAATAAAGAACACATTCGTAGGCTTGAGGACGATCAGCATTTAAAGGATATGGACGTAGAGAGTAGAGCTGCTCACGGATACTTTGGCTTTCAAGGTTTGATTCACTCTGGGGTGGTTGTTCCGTCACCAAAAGTATCAGATACTGTTGTAGAGCCCTACAACGCAACCCTCTCTGTTCATCAACTTGTCGAAAACTCCGACGAGACTTTCTGTATTGACAATGAAGCACTCTATGAAATATGTATGAGAACCTTAAAGCTCTCGAATCCATCTTATGGTGATCTCAATCACTTGGTATCTGCAGTCATGTCGGGTGTAACCACCTGTCTTCGTTTCCCTGGTCAACTCAATTCAGATCTTAGAAAACTAGCGGTCAA
>Erysiphe_paeoniae_ex_Paeonia_sp._FH01131085_USA
----------------------------------------------------------------------------------------------------------------------------------------------------------------------AAAGACCCAATC--AAAACTCATGTTGTCTATGTAGTCTCAGCTTTATTA-TT--AAATTGAT-AAAACTTTCAACAACGGATCTCTTGGCTCTGGCATCGATGAAGAACGCAGCGAAATGCGATAAGTAATGTGAATTGCAGAATTTAGTGAATCATCGAATCTTTGAACGCACATTGCGCCCCTTGGTATTCCGAGGGGCATGCCTGTTCGAGCGTCATAACA-CCCCCTCCAGCTGCCTTTGTGTGGTTGCGGTGTTGGGGCACGTCGCA--GTGCGGCGGCTCTTAAAAATAGTGGCGGTCTCGGCGTGGGCTCTACGCGTAGTAACTT--GCTTCTCGCGACAGAGTGACGAC-GGTGGCTTGCCAAAA---CCTCTA-TTTGTTCCAGTC----ACAT--GGAT-CACAGGTTGACCTCGAATCAGGTAGGAATACCCGCTGAACTTAAGCATATCAATAAGCGGAGGAAAAGAAACCAACCGGGATTACCTCAGTAACGGCGAGTGAAGCGGTAACAGCTCAAATTTGAAATCTGGCTCCTTTGGAGTCCGAGTTGTAATTTGTAGAAGATGCTTTGGGTTGTGGGTTCGGCCTAAGTTCCTTGGAATAGGACGTCATAGAGGGTGAGAATCCCGTATGTGGCCGAGGCCTGCGCCTGTGTAAAGCTCTTTCGACGAGTCGAGTTGTTTGGGAATGCAGCTCAAAATGGGTGGTAAATTTCATCTAAAGCTAAATATGGGCCAGAGACCGATAGCGCACAAGTAGAGTGATCGAAAGATGAAAAGCACTTTGGAAAGAGAGTTAAACAGTACGTGAAATTGTTGAAAGGGAAGCGTTTGCAACCAGACTTGGGCACTGCCGATCACCCTGAGTTCT-CTCAGGTGCACTCGACAGCGCACAGGCCAGCATCGKTTCGGGTGGCTGGATAAA-------------------------------------------------------------------------------------------------------------------------------------------------------------------------------------------------------------------------------------------------------------------------------------------------------------------------------------------------------------------------------------------------------------------------------------------------------------------------------------------------------------------------------------------------------------------------------------------------------------------------------------------------------------------------------------------------------------------------------------------------------------------------------------------------------------------------------------------------------------------------------------------------------------------------------------------------------------------------------------------------------------------------------------------------------------------------------------------------------GGTTGTTCCGTCACCAAAAGTATCAGATACTGTTGTAGAGCCCTACAACGCAACCCTCTCTGTTCATCAACTTGTCGAAAACTCCGACGAGACTTTCTGTATTGACAATGAAGCACTCTATGAAATATGTATGAGAACCTTAAAGCTCTCGAATCCATCTTATGGTGATCTCAATCACTTGGTATCTGCAGTCATGTCGGGTGTAACCACCTGTCTTCGTTTCCCTGGTCAACTCAATTCAGATCTTAGAAAACTAGCGGTCAA
>Erysiphe_paeoniae_suffruticosae_ex_Paeonia_suffruticosa_HMJAU_PM92254_China
CAGAGCGTGAGGTTCA-GTCGTGGCGTCTGCCGCGTGCTGGGCCGACCCTCCCACCCGTGTCGATATGTATCTTGTTGCTTTGGCGGG-CCGGGCCGTGTCGTCGCTGCCCGCAA-GGACATGCGTCGC---CCGCCCACCGGTTT-CGGCTGGAGCGCGTCCGCCAAAGACCTAATC--AAAACTCATGTTGTCTATGTAGTCTCAGCTTTATTA-TT--AAATTGAT-AAAACTTTCAACAACGGATCTCTTGGCTCTGGCATCGATGAAGAACGCAGCGAAATGCGATAAGTAATGTGAATTGCAGAATTTAGTGAATCATCGAATCTTTGAACGCACATTGCGCCCCTTGGTATTCCGAGGGGCATGCCTGTTCGAGCGTCATAACA-CCCCCTCCAGCTGCCTTTGTGTGGTTGCGGTGTTGGGGCACGTCGCA--GTGCGGCGGCTCTTAAAAATAGTGGCGGTCTCGGCGTGGGCTCTACGCGTAGTAACTT--GCTTCTCGCGACAGAGTGACGAC-GGTGGCTTGCCAAAA---CCTCTA-TTTGTTCCAGTC----ACAT--GGAT-CACAGGTTGACCTCGAATCAGGTAGGAATACCCGCTGAACTTAAGCATATCAATAAGCGGAGGAAAAGAAACCAACCGGGATTACCTCAGTAACGGCGAGTGAAGCGGTAACAGCTCAAATTTGAAATCTGGCTCCTTTGGAGTCCGAGTTGTAATTTGTAGAAGATGCTTTGGGTTGTGGGTTCGGCCTAAGTTCCTTGGAATAGGACGTCATAGAGGGTGAGAATCCCGTATGTGGCCGAGGCCTGCGCCTGTGTAAAGCTCTTTCGACGAGTCGAGTTGTTTGGGAATGCAGCTCAAAATGGGTGGTAAATTTCATCTAAAGCTAAATATGGGCCAGAGACCGATAGCGCACAAGTAGAGTGATCGAAAGATGAAAAGCACTTTGGAAAGAGAGTTAAACAGTACGTGAAATTGTTGAAAGGGAAGCGTTTGCAACCAGACTTGGGCACTGCCGATCACCCTGAGTTCT-CTCAGGTGCACTCGACAGCGCACAGGCCAGCATCGGTTCGGGTGGCTGGATAAAGGCCGTAGGAACGTAGCTCCCCTCGGGGAGTGTTATAGCCTACGGTGCCATGCAGCCCAGCCGGACCGAGGACCGCGCCTTCGGGCTAGGATGCTGGCGTAATGGTTGTAAGCGACCCGTCTTGAAACACGGACCAAGGAGTCTGTGGATTAGTGGCCGATGGCTACCCTGACC-TAAGACACTTGGGGGAAAGCTTCTGCTGGTAGCCGCCGTGAGGCGTGATCCAGCAGGCAGTCTCCTCCTCTTGCGGGGCGTATGGCGCATGCGAGCTTTTAAGCCTTTC----CAGGCGTTGAA-CTTGCCATGTGGCGGACCGCCCTGTGGGGA----ACTCAGTGGGGGCAATTGGATAGC--AGGTGTGGGTT-TGG--TGACGCTCTT-GCGGCATCGC----GCTCC--G-CAGCTGCTGTGCCAGGCCGCTCTTG-CGGTCTGGCACCGTCCAGTATCACATTCGGCCTCGTTCGCGAGGTGACGGGGGAGCGTGCTCCTTCGACATGATAGATACCTGGTTGATTCTGCCAGTAGTCATATGCTTGTCTCTCTGTCCAGCTGAAACACCTGAAGGACAAGCATGTGGTCTTGTTAAAAATCTAGCGCTTATGTGCTATGTGACGGTTGGCACACCCTGTGATCCTATTATTGAGTTCATGATACAAAGAAATATGGAAGTACTAGAAGAATATGAACCTCTTCGCTCACCTAATGCAACCAAGGTTTTTGTTAATGGTGTTTGGGTCGGTGTTCATCGGGATCCAGCTCATTTAGTCAAGACAGTTCAAAATTTACGTCGGTCTCATTTAATCTCTCATGAGGTCTCCCTGATAAGAGATATTCGAGATAGAGAATTTAAAATATTTACAGATGCAGGTCGTGTGTGTAGACCACTTTTTGTCATTGATAATGATCCTGAGAGCCCTAATCAAGGTAATTTAGTCCTTAATAAAGAACATATTCGTAGGCTCGAGGACGATCAGCATTTAAAAGATATGGACGTAGAGAGCAGAGCAGCTCATGGCTACTTTGGCTTTCAAGGCTTGATTCATTCTGGTGTGGTTGTTCCGTCACCAAAAGTATCAGATACTGTTGTAGAGCCCTACAACGCAACCCTCTCTGTTCATCAACTTGTCGAAAACTCCGACGAGACTTTCTGTATTGACAATGAAGCACTCTATGAAATATGTATGAGAACCTTAAAGCTCTCGAATCCATCTTATGGTGATCTCAACCACTTGGTATCTGCAGTCATGTCGGGTGTAACCACCTGTCTTCGTTTCCCTGGTCAACTCAACTCAGATCTTAGAAAACTAGCGGTCAA
>Erysiphe_paeoniae_suffruticosae_ex_Paeonia_suffruticosa_HMJAU_PM92255_China_HT
CAGAGCGTGAGGTTCA-GTCGTGGCGTCTGCCGCGTGCTGGGCCGACCCTCCCACCCGTGTCGATATGTATCTTGTTGCTTTGGCGGG-CCGGGCCGTGTCGTCGCTGCCCGCAA-GGACATGCGTCGC---CCGCCCACCGGTTT-CGGCTGGAGCGCGTCCGCCAAAGACCTAATC--AAAACTCATGTTGTCTATGTAGTCTCAGCTTTATTA-TT--AAATTGAT-AAAACTTTCAACAACGGATCTCTTGGCTCTGGCATCGATGAAGAACGCAGCGAAATGCGATAAGTAATGTGAATTGCAGAATTTAGTGAATCATCGAATCTTTGAACGCACATTGCGCCCCTTGGTATTCCGAGGGGCATGCCTGTTCGAGCGTCATAACA-CCCCCTCCAGCTGCCTTTGTGTGGTTGCGGTGTTGGGGCACGTCGCA--GTGCGGCGGCTCTTAAAAATAGTGGCGGTCTCGGCGTGGGCTCTACGCGTAGTAACTT--GCTTCTCGCGACAGAGTGACGAC-GGTGGCTTGCCAAAA---CCTCTA-TTTGTTCCAGTC----ACAT--GGAT-CACAGGTTGACCTCGAATCAGGTAGGAATACCCGCTGAACTTAAGCATATCAATAAGCGGAGGAAAAGAAACCAACCGGGATTACCTCAGTAACGGCGAGTGAAGCGGTAACAGCTCAAATTTGAAATCTGGCTCCTTTGGAGTCCGAGTTGTAATTTGTAGAAGATGCTTTGGGTTGTGGGTTCGGCCTAAGTTCCTTGGAATAGGACGTCATAGAGGGTGAGAATCCCGTATGTGGCCGAGGCCTGCGCCTGTGTAAAGCTCTTTCGACGAGTCGAGTTGTTTGGGAATGCAGCTCAAAATGGGTGGTAAATTTCATCTAAAGCTAAATATGGGCCAGAGACCGATAGCGCACAAGTAGAGTGATCGAAAGATGAAAAGCACTTTGGAAAGAGAGTTAAACAGTACGTGAAATTGTTGAAAGGGAAGCGTTTGCAACCAGACTTGGGCACTGCCGATCACCCTGAGTTCT-CTCAGGTGCACTCGACAGCGCACAGGCCAGCATCGGTTCGGGTGGCTGGATAAAGGCCGTAGGAACGTAGCTCCCCTCGGGGAGTGTTATAGCCTACGGTGCCATGCAGCCCAGCCGGACCGAGGACCGCGCCTTCGGGCTAGGATGCTGGCGTAATGGTTGTAAGCGACCCGTCTTGAAACACGGACCAAGGAGTCTGTGGATTAGTGGCCGATGGCTACCCTGACC-TAAGACACTTGGGGGAAAGCTTCTGCTGGTAGCCGCCGTGAGGCGTGATCCAGCAGGCAGTCTCCTCCTCTTGCGGGGCGTATGGCGCATGCGAGCTTTTAAGCCTTTC----CAGGCGTTGAA-CTTGCCATGTGGCGGACCGCCCTGTGGGGA----ACTCAGTGGGGGCAATTGGATAGC--AGGTGTGGGTT-TGG--TGACGCTCTT-GCGGCATCGC----GCTCC--G-CAGCTGCTGTGCCAGGCCGCTCTTG-CGGTCTGGCACCGTCCAGTATCACATTCGGCCTCGTTCGCGAGGTGACGGGGGAGCGTGCTCCTTCGACATGATAGATACCTGGTTGATTCTGCCAGTAGTCATATGCTTGTCTCTCTGTCCAGCTGAAACACCTGAAGGACAAGCATGTGGTCTTGTTAAAAATCTAGCGCTTATGTGCTATGTGACGGTTGGCACACCCTGTGACCCTATTATTGAGTTTATGATACAAAGAAATATGGAAGTACTTGAAGAATATGAACCTCTTCGCTCACCTAATGCAACTAAGGTTTTTGTTAATGGTGTTTGGGTCGGTGTTCATCGGGATCCAGCTCATTTAGTCAAGACAGTTCAAAATCTACGTCGGTCTCATTTAATCTCTCATGAGGTCTCCCTGATAAGAGATATTCGAGATAGAGAATTTAAAATATTTACAGATGCAGGCCGTGTGTGTAGACCACTTTTTGTTATTGATAATGATCCTGAGAGCCCTAATCAAGGTAATTTAGTCCTTAATAAAGAACATATTCGTAGGCTCGAGGACGATCAGCATTTAAAAGATATGGACGTAGAGAGTAGAGCTGCTCATGGCTACTTTGGCTTTCAAGGTTTGATTCATTCTGGTGTGGTTGTTCCGTCACCAAAAGTATCAGATACTGTTGTAGAGCCCTACAACGCAACCCTCTCTGTTCATCAACTTGTCGAAAACTCCGACGAGACTTTCTGTATTGACAATGAAGCACTCTATGAAATATGTATGAGAACCTTAAAGCTCTCGAATCCATCTTATGGTGATCTCAACCACTTGGTATCTGCAGTCATGTCGGGTGTAACCACCTGTCTTCGTTTCCCTGGTCAACTCAACTCAGATCTTAGAAAACTAGCGGTCAA
>Erysiphe_paeoniae_suffruticosae_ex_Paeonia_suffruticosa_HMJAU_PM92256_China
CAGAGCGTGAGGTTCA-GTCGTGGCGTCTGCCGCGTGCTGGGCCGACCCTCCCACCCGTGTCGATATGTATCTTGTTGCTTTGGCGGG-CCGGGCCGTGTCGTCGCTGCCCGCAA-GGACATGCGTCGC---CCGCCCACCGGTTT-CGGCTGGAGCGCGTCCGCCAAAGACCTAATC--AAAACTCATGTTGTCTATGTAGTCTCAGCTTTATTA-TT--AAATTGAT-AAAACTTTCAACAACGGATCTCTTGGCTCTGGCATCGATGAAGAACGCAGCGAAATGCGATAAGTAATGTGAATTGCAGAATTTAGTGAATCATCGAATCTTTGAACGCACATTGCGCCCCTTGGTATTCCGAGGGGCATGCCTGTTCGAGCGTCATAACA-CCCCCTCCAGCTGCCTTTGTGTGGTTGCGGTGTTGGGGCACGTCGCA--GTGCGGCGGCTCTTAAAAATAGTGGCGGTCTCGGCGTGGGCTCTACGCGTAGTAACTT--GCTTCTCGCGACAGAGTGACGAC-GGTGGCTTGCCAAAA---CCTCTA-TTTGTTCCAGTC----ACAT--GGAT-CACAGGTTGACCTCGAATCAGGTAGGAATACCCGCTGAACTTAAGCATATCAATAAGCGGAGGAAAAGAAACCAACCGGGATTACCTCAGTAACGGCGAGTGAAGCGGTAACAGCTCAAATTTGAAATCTGGCTCCTTTGGAGTCCGAGTTGTAATTTGTAGAAGATGCTTTGGGTTGTGGGTTCGGCCTAAGTTCCTTGGAATAGGACGTCATAGAGGGTGAGAATCCCGTATGTGGCCGAGGCCTGCGCCTGTGTAAAGCTCTTTCGACGAGTCGAGTTGTTTGGGAATGCAGCTCAAAATGGGTGGTAAATTTCATCTAAAGCTAAATATGGGCCAGAGACCGATAGCGCACAAGTAGAGTGATCGAAAGATGAAAAGCACTTTGGAAAGAGAGTTAAACAGTACGTGAAATTGTTGAAAGGGAAGCGTTTGCAACCAGACTTGGGCACTGCCGATCACCCTGAGTTCT-CTCAGGTGCACTCGACAGCGCACAGGCCAGCATCGGTTCGGGTGGCTGGATAAAGGCCGTAGGAACGTAGCTCCCCTCGGGGAGTGTTATAGCCTACGGTGCCATGCAGCCCAGCCGGACCGAGGACCGCGCCTTCGGGCTAGGATGCTGGCGTAATGGTTGTAAGCGACCCGTCTTGAAACACGGACCAAGGAGTCTGTGGATTAGTGGCCGATGGCTACCCTGACC-TAAGACACTTGGGGGAAAGCTTCTGCTGGTAGCCGCCGTGAGGCGTGATCCAGCAGGCAGTCTCCTCCTCTTGCGGGGCGTATGGCGCATGCGAGCTTTTAAGCCTTTC----CAGGCGTTGAA-CTTGCCATGTGGCGGACCGCCCTGTGGGGA----ACTCAGTGGGGGCAATTGGATAGC--AGGTGTGGGTT-TGG--TGACGCTCTT-GCGGCATCGC----GCTCC--G-CAGCTGCTGTGCCAGGCCGCTCTTG-CGGTCTGGCACCGTCCAGTATCACATTCGGCCTCGTTCGCGAGGTGACGGGGGAGCGTGCTCCTTCGACATGATAGATACCTGGTTGATTCTGCCAGTAGTCATATGCTTGTCTCTCTGTCCAGCTGAAACACCTGAAGGACAAGCATGTGGTCTTGTTAAAAATCTAGCGCTTATGTGCTATGTGACGGTTGGCACACCCTGTGACCCTATTATTGAGTTTATGATACAAAGAAATATGGAAGTACTTGAAGAATATGAACCTCTTCGCTCACCTAATGCAACTAAGGTTTTTGTTAATGGTGTTTGGGTCGGTGTTCATCGGGATCCAGCTCATTTAGTCAAGACAGTTCAAAATCTACGTCGGTCTCATTTAATCTCTCATGAGGTCTCCCTGATAAGAGATATTCGAGATAGAGAATTTAAAATATTTACAGATGCAGGCCGTGTGTGTAGACCACTTTTTGTTATTGATAATGATCCTGAGAGCCCTAATCAAGGTAATTTAGTCCTTAATAAAGAACATATTCGTAGGCTCGAGGACGATCAGCATTTAAAAGATATGGACGTAGAGAGTAGAGCTGCTCATGGCTACTTTGGCTTTCAAGGTTTGATTCATTCTGGTGTGGTTGTTCCGTCACCAAAAGTATCAGATACTGTTGTAGAGCCCTACAACGCAACCCTCTCTGTTCATCAACTTGTCGAAAACTCCGACGAGACTTTCTGTATTGACAATGAAGCACTCTATGAAATATGTATGAGAACCTTAAAGCTCTCGAATCCATCTTATGGTGATCTCAACCACTTGGTATCTGCAGTCATGTCGGGTGTAACCACCTGTCTTCGTTTCCCTGGTCAACTCAACTCAGATCTTAGAAAACTAGCGGTCAA
>Erysiphe_paeoniae_suffruticosae_ex_Paeonia_suffruticosa_HMJAU_PM92257_China
CAGAGCGTGAGGTTCA-GTCGTGGCGTCTGCCGCGTGCTGGGCCGACCCTCCCACCCGTGTCGATATGTATCTTGTTGCTTTGGCGGG-CCGGGCCGTGTCGTCGCTGCCCGCAA-GGACATGCGTCGC---CCGCCCACCGGTTT-CGGCTGGAGCGCGTCCGCCAAAGACCTAATC--AAAACTCATGTTGTCTATGTAGTCTCAGCTTTATTA-TT--AAATTGAT-AAAACTTTCAACAACGGATCTCTTGGCTCTGGCATCGATGAAGAACGCAGCGAAATGCGATAAGTAATGTGAATTGCAGAATTTAGTGAATCATCGAATCTTTGAACGCACATTGCGCCCCTTGGTATTCCGAGGGGCATGCCTGTTCGAGCGTCATAACA-CCCCCTCCAGCTGCCTTTGTGTGGTTGCGGTGTTGGGGCACGTCGCA--GTGCGGCGGCTCTTAAAAATAGTGGCGGTCTCGGCGTGGGCTCTACGCGTAGTAACTT--GCTTCTCGCGACAGAGTGACGAC-GGTGGCTTGCCAAAA---CCTCTA-TTTGTTCCAGTC----ACAT--GGAT-CACAGGTTGACCTCGAATCAGGTAGGAATACCCGCTGAACTTAAGCATATCAATAAGCGGAGGAAAAGAAACCAACCGGGATTACCTCAGTAACGGCGAGTGAAGCGGTAACAGCTCAAATTTGAAATCTGGCTCCTTTGGAGTCCGAGTTGTAATTTGTAGAAGATGCTTTGGGTTGTGGGTTCGGCCTAAGTTCCTTGGAATAGGACGTCATAGAGGGTGAGAATCCCGTATGTGGCCGAGGCCTGCGCCTGTGTAAAGCTCTTTCGACGAGTCGAGTTGTTTGGGAATGCAGCTCAAAATGGGTGGTAAATTTCATCTAAAGCTAAATATGGGCCAGAGACCGATAGCGCACAAGTAGAGTGATCGAAAGATGAAAAGCACTTTGGAAAGAGAGTTAAACAGTACGTGAAATTGTTGAAAGGGAAGCGTTTGCAACCAGACTTGGGCACTGCCGATCACCCTGAGTTCT-CTCAGGTGCACTCGACAGCGCACAGGCCAGCATCGGTTCGGGTGGCTGGATAAAGGCCGTAGGAACGTAGCTCCCCTCGGGGAGTGTTATAGCCTACGGTGCCATGCAGCCCAGCCGGACCGAGGACCGCGCCTTCGGGCTAGGATGCTGGCGTAATGGTTGTAAGCGACCCGTCTTGAAACACGGACCAAGGAGTCTGTGGATTAGTGGCCGATGGCTACCCTGACC-TAAGACACTTGGGGGAAAGCTTCTGCTGGTAGCCGCCGTGAGGCGTGATCCAGCAGGCAGTCTCCTCCTCTTGCGGGGCGTATGGCGCATGCGAGCTTTTAAGCCTTTC----CAGGCGTTGAA-CTTGCCATGTGGCGGACCGCCCTGTGGGGA----ACTCAGTGGGGGCAATTGGATAGC--AGGTGTGGGTT-TGG--TGACGCTCTT-GCGGCATCGC----GCTCC--G-CAGCTGCTGTGCCAGGCCGCTCTTG-CGGTCTGGCACCGTCCAGTATCACATTCGGCCTCGTTCGCGAGGTGACGGGGGAGCGTGCTCCTTCGACATGATAGATACCTGGTTGATTCTGCCAGTAGTCATATGCTTGTCTCTCTGTCCAGCTGAAACACCTGAAGGACAAGCATGTGGTCTTGTTAAAAATCTAGCGCTTATGTGCTATGTGACGGTTGGCACACCCTGTGATCCTATTATTGAGTTCATGATACAAAGAAATATGGAAGTACTAGAAGAATATGAACCTCTTCGCTCACCTAATGCAACCAAGGTTTTTGTTAATGGTGTTTGGGTCGGTGTTCATCGGGATCCAGCTCATTTAGTCAAGACAGTTCAAAATTTACGTCGGTCTCATTTAATCTCTCATGAGGTCTCCCTGATAAGAGATATTCGAGATAGAGAATTTAAAATATTTACAGATGCAGGTCGTGTGTGTAGACCACTTTTTGTCATTGATAATGATCCTGAGAGCCCTAATCAAGGTAATTTAGTCCTTAATAAAGAACATATTCGTAGGCTCGAGGACGATCAGCATTTAAAAGATATGGACGTAGAGAGCAGAGCAGCTCATGGCTACTTTGGCTTTCAAGGCTTGATTCATTCTGGTGTGGTTGTTCCGTCACCAAAAGTATCAGATACTGTTGTAGAGCCCTACAACGCAACCCTCTCTGTTCATCAACTTGTCGAAAACTCCGACGAGACTTTCTGTATTGACAATGAAGCACTCTATGAAATATGTATGAGAACCTTAAAGCTCTCGAATCCATCTTATGGTGATCTCAACCACATGGTATCTGCAGTCATGTCGGGTGTAACCACCTGTCTTCGTTTCCCTGGTCAACTCAACTCAGATCTTAGAAAACTAGCGGTCAA
>Erysiphe_glycines_ex_Glycine_soja_HMJAU_PM92270_China
CAGAGCGTGAGGCTCA-GTCGCGGCGTCTGCCATGTGCTGGGCCGACCCTCCCACCCGTGTCGATTTATTGATTGTTGCTTTGGCGGG-CCGGGACC-GTCCACGTCGCTCGCAG-TGACGTGTGCGAACTGCCCACC---GGCTT-TGGCTGGAGCGTGCCCGCCAAAGACCCATCCCCAAA-CTCATATTGTCC-TGCAGTCTAAGTGATATTA-TA--TAATTGAT-AAAACTTTCAACAACGGATCTCTTGGCTCTGGCATCGATGAAGAACGCAGCGAAATGCGATAAGTAATGTGAATTGCAGAATTTAGTGAATCATCGAATCTTTGAACGCACATTGCGCCCCTTGGTATTCCGAGGGGCATGCCTGTTCGAGCGTCATAACA-CCCCCTCGAGCTACAATTGTGTGGCTGTGGTGTTGGGGCTCGCCGCGCCTCGCGGTGGCTCTTAAAGACAGTGGCGGTCCCGGCGTGGGCTCTACGCGTAGTA-CTTTTGATTCTCGCGACAGAGTGACGAC-GAAGATCAGCCAAAACCCCCCAACCTTTAATCAAGTCCGGTAAATACGGATTTACAGGTTGACCTCGAATCAGGTAGGAATACCCGCTGAACTTAAGCATATCAATAAGCGGAGGAAAAGAAACCAACCGGGATTACCTCAGTAACGGCGAGTGAAGCGGTAACAGCTCAAATTTGAAATCTGGCTCCGTCGGAGTCCGAGTTGTAATTTGTAGAAGATGCTTTGGGTGGCAGATTCAGCCTAAGTTCCTTGGAACAGGACGTCATAGAGGGTGAGAATCCCGTATGCGGCCGAGGTTTGCGCCCGTGTAAAGCTCTTTCGACGAGTCGAGTTGTTTGGGAATGCAGCTCAAAATGGGTGGTAAATTTCATCTAAAGCTAAATATAGGCCAGAGACCGATAGCGCACAAGTAGAGTGATCGAAAGATGAAAAGCACTTTGGAAAGAGAGTTAAACAGTACGTGAAATTGTTGAAAGGGAAGCGCTTGCAACCAGACTTGGGCACTGTTGATCATCCAGGGTTTT-CTCTGGTGCACTCGACAGCGCACAGGCTAGCATCGGTTCGGGTGGCTGGATAAAGGCCGTAGGAACGTAGCTCCTCTCGGGGAGTGTTATAGCTTACGGTGCCATGCAGCCCAGCCGGACCGAGGACCGCGCCTTCGGGCTAGGATGCTGGCGTAATGGTTGTAAGCGACCCGTCTTGAAACACGGACCAAGGAGTCTGTGGATTAGTGGCCGATGGCTATCATGACCCTAAGACCATAGGGGGCAAGCCACTGTTTGTAGCCGCTGAAAGGCGTGATCAGACAGTTGGTATCCTCCTCTTGCGGGGCGCATGGCGCATTCGAGG--ACCGACCTGTCATAGGACG--TGAAT-CGG--AATGCGGCGGACCGTCCTGTGGGAA----ACTCAGTGGGGGCAATTGGATGATGGGGGGGTGGGTTCCGGTTTGAGGCATCT--CGGTCTCGTCGGAGCTCT--G-CGCCCATTGTGCTGGACCACTT--GTTGGTCTGGCGCCGTCCAGTGTAACATTCGGCCTCGTTCGCGAGGTGTCGAGGGAGCGTGCTCTCTCGCTACGATAGATACCTGGTTGATTCTGCCAGTAGTCATATGCTTGTCTCTCTGTCCAGCTGAAACGCCTGAAGGACAAGCATGTGGTCTTGTTAAAAACCTAGCCCTCATGTGCTATGTGACGGTTGGCACACCTTGTGATCCTATTATTGAGTTTATGATACAAAGAAATATGGAAGTACTTGAGGAATATGAACCTCTCCGCTCACCCAATGCAACCAAAGTTTTTGTTAATGGTGTTTGGGTCGGTGTTCATCGAGATCCAGCTCATTTAGTCAAGACAGTTCAAAATTTACGTCGGTCTCATTTGATTTCACATGAAGTTTCCCTGATAAGAGATATTCGTGATAGGGAATTTAAGATATTTACAGATGCAGGTCGTGTGTGTAGACCACTTTTTGTTATTGATAATGATCCTGAAAGCCCAAATCAAGGAAATTTAGTTCTTAACAAAGAACATATTCGTAGGCTCGAAGACGATCAACATTTAAAAGATATGGACGTAGAGAGTAGAGCTGCTCATGGATACTTTGGTTTTCAAGGTTTGATTCATTCTGGTGT------------------------------------------------------------------------------------------------------------------------------------------------------------------------------------------------------------------------------------------------------------------------
